# Supplementary material for: Hotspots in the genomic architecture of field drought responses in wheat as breeding targets
Source: Funct Integr Genomics. 2018 Nov 16;19(2):295–309. doi: 10.1007/s10142-018-0639-3 (PMC6394720; doi:10.1007/s10142-018-0639-3)
Supplement: Supplementary file 1 — (XLSX 448 kb) [file 10142_2018_639_MOESM1_ESM.xlsx]

## Sheet: SOM
Module 1	Module 2	Module 3	Module 4	Module 5
TraesCS1A01G010400	TraesCS1A01G070900	TraesCS1A01G006300	TraesCS1A01G013800	TraesCS1A01G007900
TraesCS1A01G050100	TraesCS1A01G075800	TraesCS1A01G011100LC	TraesCS1A01G095600	TraesCS1A01G061700
TraesCS1A01G062100	TraesCS1A01G093000	TraesCS1A01G015900	TraesCS1A01G388400	TraesCS1A01G105800
TraesCS1A01G073700LC	TraesCS1A01G115300	TraesCS1A01G016000	TraesCS1B01G042200	TraesCS1A01G105900
TraesCS1A01G084800LC	TraesCS1A01G120300	TraesCS1A01G016100	TraesCS1B01G195800	TraesCS1A01G119600
TraesCS1A01G084900	TraesCS1A01G249700	TraesCS1A01G016300	TraesCS1B01G200000	TraesCS1A01G125000
TraesCS1A01G130600	TraesCS1A01G269000	TraesCS1A01G017900	TraesCS1B01G312800	TraesCS1A01G139900
TraesCS1A01G142200	TraesCS1A01G312800	TraesCS1A01G018500	TraesCS1B01G415800	TraesCS1A01G141500
TraesCS1A01G146900LC	TraesCS1A01G363800	TraesCS1A01G018600	TraesCS1B01G448800	TraesCS1A01G149700
TraesCS1A01G150900	TraesCS1A01G370600	TraesCS1A01G025600	TraesCS1D01G126900	TraesCS1A01G155200
TraesCS1A01G165400	TraesCS1A01G374200	TraesCS1A01G031300	TraesCS1D01G135200	TraesCS1A01G185700
TraesCS1A01G167700LC	TraesCS1A01G385600	TraesCS1A01G056900	TraesCS1D01G200500	TraesCS1A01G228500
TraesCS1A01G177100	TraesCS1A01G396800	TraesCS1A01G059200	TraesCS1D01G396300	TraesCS1A01G298600
TraesCS1A01G179400	TraesCS1A01G398300	TraesCS1A01G070200	TraesCS1D01G398200	TraesCS1A01G312700
TraesCS1A01G201400	TraesCS1A01G410300	TraesCS1A01G070500	TraesCS2A01G069100	TraesCS1A01G321700
TraesCS1A01G203200	TraesCS1A01G411100	TraesCS1A01G076500	TraesCS2A01G211200	TraesCS1A01G326900
TraesCS1A01G210400	TraesCS1A01G425700	TraesCS1A01G090000	TraesCS2A01G216800	TraesCS1A01G337900
TraesCS1A01G212800	TraesCS1A01G553100LC	TraesCS1A01G096600	TraesCS2A01G421100	TraesCS1A01G338700
TraesCS1A01G215900	TraesCS1B01G018100	TraesCS1A01G103900	TraesCS2A01G430100	TraesCS1A01G347400
TraesCS1A01G219200	TraesCS1B01G068600	TraesCS1A01G113300	TraesCS2A01G452300	TraesCS1A01G379000
TraesCS1A01G219400	TraesCS1B01G089600	TraesCS1A01G125500	TraesCS2A01G580800	TraesCS1A01G412900
TraesCS1A01G221900	TraesCS1B01G098800	TraesCS1A01G142400	TraesCS2B01G036600	TraesCS1B01G049200
TraesCS1A01G238400	TraesCS1B01G119800	TraesCS1A01G150400	TraesCS2B01G551300LC	TraesCS1B01G081900
TraesCS1A01G242400	TraesCS1B01G121200	TraesCS1A01G167900	TraesCS2D01G067800	TraesCS1B01G088700
TraesCS1A01G245000	TraesCS1B01G135300	TraesCS1A01G170700	TraesCS2D01G408200	TraesCS1B01G101500
TraesCS1A01G262600	TraesCS1B01G141100	TraesCS1A01G173800	TraesCS2D01G599800	TraesCS1B01G117500
TraesCS1A01G270800	TraesCS1B01G167200	TraesCS1A01G196600	TraesCS3A01G016800	TraesCS1B01G139000
TraesCS1A01G273800	TraesCS1B01G168400	TraesCS1A01G206200	TraesCS3B01G057700	TraesCS1B01G157700
TraesCS1A01G280200LC	TraesCS1B01G231500	TraesCS1A01G220100	TraesCS3B01G068000	TraesCS1B01G167700
TraesCS1A01G311400	TraesCS1B01G269400	TraesCS1A01G246300	TraesCS3B01G148100	TraesCS1B01G167800
TraesCS1A01G313500	TraesCS1B01G316000	TraesCS1A01G257000	TraesCS3B01G165400	TraesCS1B01G171400
TraesCS1A01G324800	TraesCS1B01G342400	TraesCS1A01G257500	TraesCS3B01G338700LC	TraesCS1B01G202700
TraesCS1A01G329400	TraesCS1B01G352300	TraesCS1A01G269100	TraesCS3B01G343400	TraesCS1B01G219800
TraesCS1A01G334200LC	TraesCS1B01G381500	TraesCS1A01G271000	TraesCS3B01G423800	TraesCS1B01G226100
TraesCS1A01G338200	TraesCS1B01G388700	TraesCS1A01G274800	TraesCS3B01G571800	TraesCS1B01G242700
TraesCS1A01G341300	TraesCS1B01G389900	TraesCS1A01G276800	TraesCS3D01G028600LC	TraesCS1B01G263700
TraesCS1A01G343700	TraesCS1B01G412100	TraesCS1A01G278800	TraesCS3D01G045200	TraesCS1B01G316100
TraesCS1A01G358600	TraesCS1B01G440200	TraesCS1A01G282700	TraesCS3D01G087400	TraesCS1B01G321900
TraesCS1A01G358700	TraesCS1B01G441300	TraesCS1A01G287400	TraesCS3D01G148000	TraesCS1B01G351000
TraesCS1A01G368500	TraesCS1D01G034600	TraesCS1A01G287500	TraesCS3D01G196800	TraesCS1B01G356200
TraesCS1A01G372900	TraesCS1D01G073300	TraesCS1A01G291200	TraesCS3D01G244600	TraesCS1B01G360300
TraesCS1A01G375600	TraesCS1D01G078100	TraesCS1A01G304900	TraesCS3D01G511100	TraesCS1B01G375900LC
TraesCS1A01G381400	TraesCS1D01G116800	TraesCS1A01G312300	TraesCS4A01G177500	TraesCS1B01G420000
TraesCS1A01G396900	TraesCS1D01G197500	TraesCS1A01G315100LC	TraesCS4A01G447600	TraesCS1B01G425000
TraesCS1A01G401300	TraesCS1D01G248100	TraesCS1A01G334700	TraesCS4A01G481200	TraesCS1B01G478800
TraesCS1A01G404300	TraesCS1D01G269100	TraesCS1A01G339800	TraesCS4A01G489800	TraesCS1B01G565800LC
TraesCS1A01G411100LC	TraesCS1D01G272300	TraesCS1A01G340300	TraesCS4B01G101900	TraesCS1D01G000400
TraesCS1A01G411600	TraesCS1D01G283000	TraesCS1A01G343000	TraesCS4B01G116400	TraesCS1D01G040000
TraesCS1A01G428700	TraesCS1D01G311100	TraesCS1A01G347700	TraesCS4B01G201800	TraesCS1D01G064500
TraesCS1A01G435000	TraesCS1D01G327300	TraesCS1A01G351600	TraesCS4B01G289100	TraesCS1D01G109200
TraesCS1A01G439000	TraesCS1D01G331000	TraesCS1A01G359700	TraesCS4B01G319000LC	TraesCS1D01G120500
TraesCS1A01G443900	TraesCS1D01G376600	TraesCS1A01G383800	TraesCS4D01G052500	TraesCS1D01G130300
TraesCS1A01G553000LC	TraesCS1D01G393600	TraesCS1A01G390500	TraesCS4D01G119800	TraesCS1D01G140300
TraesCS1A01G556600LC	TraesCS1D01G398300LC	TraesCS1A01G390500LC	TraesCS5A01G030900LC	TraesCS1D01G176000
TraesCS1B01G008000	TraesCS1D01G404700	TraesCS1A01G391900	TraesCS5A01G161200	TraesCS1D01G189700
TraesCS1B01G035200LC	TraesCS1D01G417900	TraesCS1A01G418700	TraesCS5A01G169000	TraesCS1D01G190000
TraesCS1B01G047200LC	TraesCS1D01G421000	TraesCS1A01G418800	TraesCS5A01G371800	TraesCS1D01G200100
TraesCS1B01G066000	TraesCS1D01G426800LC	TraesCS1A01G422800	TraesCS5A01G393000	TraesCS1D01G207000
TraesCS1B01G094500	TraesCS1D01G491100LC	TraesCS1A01G430200	TraesCS5B01G063600	TraesCS1D01G214700
TraesCS1B01G102500LC	TraesCS1D01G535500LC	TraesCS1A01G431200	TraesCS5B01G258900	TraesCS1D01G230300
TraesCS1B01G106300	TraesCS2A01G000400	TraesCS1A01G432000	TraesCS5B01G266000	TraesCS1D01G259700
TraesCS1B01G141000	TraesCS2A01G005300	TraesCS1A01G435400	TraesCS5B01G397900	TraesCS1D01G294200LC
TraesCS1B01G161500LC	TraesCS2A01G039200	TraesCS1B01G007100	TraesCS5B01G572500	TraesCS1D01G305100
TraesCS1B01G168500	TraesCS2A01G050900LC	TraesCS1B01G008200LC	TraesCS5D01G173300	TraesCS1D01G345200
TraesCS1B01G169400	TraesCS2A01G063500	TraesCS1B01G009000	TraesCS5D01G396300	TraesCS1D01G357200
TraesCS1B01G171900	TraesCS2A01G098200	TraesCS1B01G009900	TraesCS5D01G544700	TraesCS1D01G412000
TraesCS1B01G172100LC	TraesCS2A01G104600	TraesCS1B01G041700LC	TraesCS6A01G008400	TraesCS2A01G019900
TraesCS1B01G203100	TraesCS2A01G109100	TraesCS1B01G062300	TraesCS6A01G136100	TraesCS2A01G023500
TraesCS1B01G205400	TraesCS2A01G117100	TraesCS1B01G088600	TraesCS6A01G146200	TraesCS2A01G028700
TraesCS1B01G224300	TraesCS2A01G141100	TraesCS1B01G090600	TraesCS6A01G375500	TraesCS2A01G031400LC
TraesCS1B01G226300	TraesCS2A01G151800	TraesCS1B01G128000	TraesCS6B01G025100LC	TraesCS2A01G034800
TraesCS1B01G229400	TraesCS2A01G175000	TraesCS1B01G133300	TraesCS6B01G025500LC	TraesCS2A01G035500
TraesCS1B01G231300	TraesCS2A01G176700	TraesCS1B01G138100	TraesCS6B01G224700	TraesCS2A01G039700
TraesCS1B01G234400	TraesCS2A01G190800	TraesCS1B01G141700	TraesCS6B01G252800	TraesCS2A01G058300
TraesCS1B01G241900	TraesCS2A01G199300	TraesCS1B01G173700	TraesCS6B01G320800	TraesCS2A01G064000
TraesCS1B01G256200	TraesCS2A01G216400LC	TraesCS1B01G180000	TraesCS6B01G328500	TraesCS2A01G067700
TraesCS1B01G274400	TraesCS2A01G226400	TraesCS1B01G190600	TraesCS6B01G452100	TraesCS2A01G078100
TraesCS1B01G281100	TraesCS2A01G249300	TraesCS1B01G192200	TraesCS6D01G016100	TraesCS2A01G132100
TraesCS1B01G315900LC	TraesCS2A01G274900	TraesCS1B01G213600	TraesCS6D01G115100	TraesCS2A01G161700
TraesCS1B01G337800	TraesCS2A01G319500	TraesCS1B01G221900	TraesCS6D01G206000	TraesCS2A01G177200
TraesCS1B01G354000	TraesCS2A01G325800	TraesCS1B01G258900	TraesCS6D01G360000	TraesCS2A01G194600LC
TraesCS1B01G360700	TraesCS2A01G331100	TraesCS1B01G267600	TraesCS7A01G039900	TraesCS2A01G207400
TraesCS1B01G375000	TraesCS2A01G356700	TraesCS1B01G269600	TraesCS7A01G084400	TraesCS2A01G230200
TraesCS1B01G375100	TraesCS2A01G389400	TraesCS1B01G277300	TraesCS7A01G095900	TraesCS2A01G339100
TraesCS1B01G387400	TraesCS2A01G409000	TraesCS1B01G281200	TraesCS7A01G254400	TraesCS2A01G352600
TraesCS1B01G393100	TraesCS2A01G446700LC	TraesCS1B01G283300	TraesCS7A01G356900	TraesCS2A01G352800
TraesCS1B01G403900	TraesCS2A01G476500	TraesCS1B01G284200	TraesCS7A01G465500	TraesCS2A01G355300
TraesCS1B01G424400	TraesCS2A01G477000	TraesCS1B01G291500	TraesCS7B01G084800	TraesCS2A01G399200
TraesCS1B01G430000LC	TraesCS2A01G548000	TraesCS1B01G296900	TraesCS7B01G150600	TraesCS2A01G401000
TraesCS1B01G439800	TraesCS2B01G016100	TraesCS1B01G300600	TraesCS7B01G345300	TraesCS2A01G440600
TraesCS1B01G441400	TraesCS2B01G024100	TraesCS1B01G306500	TraesCS7D01G020200LC	TraesCS2A01G443000
TraesCS1B01G441900	TraesCS2B01G057100	TraesCS1B01G330100	TraesCS7D01G039800LC	TraesCS2A01G453300
TraesCS1B01G473500LC	TraesCS2B01G104700LC	TraesCS1B01G344900	TraesCS7D01G128900	TraesCS2A01G468500
TraesCS1B01G480400	TraesCS2B01G132700	TraesCS1B01G351200	TraesCS7D01G252900	TraesCS2A01G508900
TraesCS1B01G521200LC	TraesCS2B01G201400	TraesCS1B01G352600	TraesCS7D01G263800	TraesCS2A01G534600
TraesCS1B01G596800LC	TraesCS2B01G212000	TraesCS1B01G355600	TraesCS7D01G526100	TraesCS2A01G564700
TraesCS1B01G751200LC	TraesCS2B01G214500LC	TraesCS1B01G355700	TraesCSU01G023500	TraesCS2A01G565900
TraesCS1D01G021800	TraesCS2B01G223100	TraesCS1B01G372400	TraesCSU01G664000LC	TraesCS2A01G723100LC
TraesCS1D01G039200	TraesCS2B01G282000	TraesCS1B01G377700		TraesCS2B01G013600
TraesCS1D01G076600	TraesCS2B01G284900	TraesCS1B01G380100		TraesCS2B01G021800
TraesCS1D01G081400	TraesCS2B01G309000	TraesCS1B01G410300		TraesCS2B01G052600
TraesCS1D01G088000	TraesCS2B01G337700	TraesCS1B01G411100		TraesCS2B01G071000
TraesCS1D01G092000LC	TraesCS2B01G357900	TraesCS1B01G425900		TraesCS2B01G093100
TraesCS1D01G092300LC	TraesCS2B01G384000	TraesCS1B01G428400LC		TraesCS2B01G106200
TraesCS1D01G104800	TraesCS2B01G415100LC	TraesCS1B01G433700		TraesCS2B01G118800
TraesCS1D01G108700	TraesCS2B01G418500	TraesCS1B01G448700		TraesCS2B01G123500
TraesCS1D01G111500	TraesCS2B01G521800	TraesCS1B01G460700		TraesCS2B01G154500
TraesCS1D01G122600	TraesCS2B01G553100	TraesCS1B01G464900		TraesCS2B01G162200
TraesCS1D01G141000	TraesCS2B01G582100	TraesCS1B01G466900		TraesCS2B01G171200
TraesCS1D01G147900	TraesCS2B01G751800LC	TraesCS1B01G471000		TraesCS2B01G172200
TraesCS1D01G155700LC	TraesCS2D01G016100	TraesCS1B01G480300		TraesCS2B01G182200
TraesCS1D01G204800	TraesCS2D01G017300	TraesCS1B01G661000LC		TraesCS2B01G215200
TraesCS1D01G213700	TraesCS2D01G070400	TraesCS1B01G754600LC		TraesCS2B01G224000
TraesCS1D01G218200	TraesCS2D01G093000	TraesCS1D01G001500		TraesCS2B01G224300
TraesCS1D01G271000	TraesCS2D01G134600	TraesCS1D01G001700		TraesCS2B01G278800
TraesCS1D01G274800LC	TraesCS2D01G182400	TraesCS1D01G002900		TraesCS2B01G296100
TraesCS1D01G274900LC	TraesCS2D01G203400	TraesCS1D01G004600		TraesCS2B01G304500LC
TraesCS1D01G292400	TraesCS2D01G220000	TraesCS1D01G005700		TraesCS2B01G326200
TraesCS1D01G300700LC	TraesCS2D01G250300LC	TraesCS1D01G011700		TraesCS2B01G336400
TraesCS1D01G325500	TraesCS2D01G263600	TraesCS1D01G017600		TraesCS2B01G339800
TraesCS1D01G340400	TraesCS2D01G273600	TraesCS1D01G039300		TraesCS2B01G340400
TraesCS1D01G343400	TraesCS2D01G275000	TraesCS1D01G048900		TraesCS2B01G354400
TraesCS1D01G363400	TraesCS2D01G281700	TraesCS1D01G049000		TraesCS2B01G356300
TraesCS1D01G363500	TraesCS2D01G302100	TraesCS1D01G056700LC		TraesCS2B01G365000
TraesCS1D01G369300	TraesCS2D01G317200	TraesCS1D01G083700		TraesCS2B01G369100
TraesCS1D01G374300	TraesCS2D01G317300	TraesCS1D01G098500		TraesCS2B01G370600
TraesCS1D01G379700	TraesCS2D01G321600	TraesCS1D01G105600		TraesCS2B01G370900
TraesCS1D01G382900	TraesCS2D01G372100	TraesCS1D01G109100		TraesCS2B01G395100
TraesCS1D01G383700	TraesCS2D01G378700	TraesCS1D01G113800		TraesCS2B01G398000
TraesCS1D01G389100	TraesCS2D01G387300	TraesCS1D01G123400		TraesCS2B01G398400
TraesCS1D01G389200	TraesCS2D01G425700	TraesCS1D01G141400		TraesCS2B01G428700
TraesCS1D01G395700	TraesCS2D01G441200	TraesCS1D01G142700		TraesCS2B01G471800
TraesCS1D01G404800	TraesCS2D01G453800	TraesCS1D01G144600		TraesCS2B01G474600
TraesCS1D01G419000LC	TraesCS2D01G467500	TraesCS1D01G146900		TraesCS2B01G489900
TraesCS1D01G419400	TraesCS2D01G479000	TraesCS1D01G164900		TraesCS2B01G518400
TraesCS1D01G427300	TraesCS2D01G553300	TraesCS1D01G165000		TraesCS2B01G536500
TraesCS1D01G438000	TraesCS2D01G584000LC	TraesCS1D01G205700		TraesCS2B01G545100
TraesCS1D01G444100	TraesCS3A01G033900	TraesCS1D01G215100		TraesCS2B01G552600
TraesCS1D01G448600LC	TraesCS3A01G097700	TraesCS1D01G215500		TraesCS2B01G563800
TraesCS1D01G453100	TraesCS3A01G103100	TraesCS1D01G256400		TraesCS2B01G608200LC
TraesCS1D01G453600	TraesCS3A01G107000	TraesCS1D01G256800		TraesCS2B01G677100LC
TraesCS1D01G504500LC	TraesCS3A01G112300	TraesCS1D01G259900		TraesCS2D01G000200
TraesCS1D01G589900LC	TraesCS3A01G118300	TraesCS1D01G271100		TraesCS2D01G006500
TraesCS2A01G007000	TraesCS3A01G165500	TraesCS1D01G271500		TraesCS2D01G008200
TraesCS2A01G025300	TraesCS3A01G199600	TraesCS1D01G274600		TraesCS2D01G013100
TraesCS2A01G027000	TraesCS3A01G207500	TraesCS1D01G281800		TraesCS2D01G031000
TraesCS2A01G030200	TraesCS3A01G208900	TraesCS1D01G286400		TraesCS2D01G032800
TraesCS2A01G053500	TraesCS3A01G237000	TraesCS1D01G289800		TraesCS2D01G088500
TraesCS2A01G061100	TraesCS3A01G252900	TraesCS1D01G293900		TraesCS2D01G093900
TraesCS2A01G064900	TraesCS3A01G254500	TraesCS1D01G304700		TraesCS2D01G101100
TraesCS2A01G094700	TraesCS3A01G280000	TraesCS1D01G310300		TraesCS2D01G106400
TraesCS2A01G094800	TraesCS3A01G295400	TraesCS1D01G320800		TraesCS2D01G107600
TraesCS2A01G095300	TraesCS3A01G300300	TraesCS1D01G344600		TraesCS2D01G111400
TraesCS2A01G104700	TraesCS3A01G310600LC	TraesCS1D01G345100		TraesCS2D01G128900
TraesCS2A01G115400	TraesCS3A01G317100	TraesCS1D01G350400		TraesCS2D01G129100
TraesCS2A01G141300	TraesCS3A01G327000	TraesCS1D01G350600		TraesCS2D01G141300
TraesCS2A01G152400	TraesCS3A01G328000	TraesCS1D01G350800LC		TraesCS2D01G154500
TraesCS2A01G154400	TraesCS3A01G348200	TraesCS1D01G359400		TraesCS2D01G158400
TraesCS2A01G155100LC	TraesCS3A01G352700	TraesCS1D01G360600		TraesCS2D01G168800
TraesCS2A01G156800	TraesCS3A01G360400	TraesCS1D01G371800		TraesCS2D01G170400
TraesCS2A01G159000	TraesCS3A01G360600	TraesCS1D01G380900		TraesCS2D01G221200LC
TraesCS2A01G163000	TraesCS3A01G378700	TraesCS1D01G392000		TraesCS2D01G223500
TraesCS2A01G163300	TraesCS3A01G425500	TraesCS1D01G398700		TraesCS2D01G250500
TraesCS2A01G164100	TraesCS3B01G009600	TraesCS1D01G400000		TraesCS2D01G288400
TraesCS2A01G168500	TraesCS3B01G010200	TraesCS1D01G402300		TraesCS2D01G301600
TraesCS2A01G173500	TraesCS3B01G049900	TraesCS1D01G426400		TraesCS2D01G303000
TraesCS2A01G176300	TraesCS3B01G054400	TraesCS1D01G430800		TraesCS2D01G321900
TraesCS2A01G177000LC	TraesCS3B01G063100	TraesCS1D01G431000		TraesCS2D01G331600
TraesCS2A01G179700	TraesCS3B01G063700	TraesCS1D01G431400		TraesCS2D01G335300
TraesCS2A01G182400LC	TraesCS3B01G091800	TraesCS1D01G439300		TraesCS2D01G351300
TraesCS2A01G188400	TraesCS3B01G112500	TraesCS2A01G008100		TraesCS2D01G354300
TraesCS2A01G189600	TraesCS3B01G120700	TraesCS2A01G026500		TraesCS2D01G356900
TraesCS2A01G196300	TraesCS3B01G125500	TraesCS2A01G031400		TraesCS2D01G374400
TraesCS2A01G199400	TraesCS3B01G131700	TraesCS2A01G048600		TraesCS2D01G377400
TraesCS2A01G201800	TraesCS3B01G155300	TraesCS2A01G057100		TraesCS2D01G396800
TraesCS2A01G203900	TraesCS3B01G155500	TraesCS2A01G083600		TraesCS2D01G398500
TraesCS2A01G205100	TraesCS3B01G183800	TraesCS2A01G088800		TraesCS2D01G449400
TraesCS2A01G225200	TraesCS3B01G185200LC	TraesCS2A01G089600		TraesCS2D01G452900
TraesCS2A01G243300	TraesCS3B01G200200	TraesCS2A01G090600		TraesCS2D01G483700
TraesCS2A01G243700	TraesCS3B01G228700LC	TraesCS2A01G098100		TraesCS2D01G534400
TraesCS2A01G246300	TraesCS3B01G247200	TraesCS2A01G104500		TraesCS2D01G540000
TraesCS2A01G246300LC	TraesCS3B01G247700	TraesCS2A01G107600		TraesCS2D01G544600
TraesCS2A01G255600	TraesCS3B01G256800	TraesCS2A01G114700LC		TraesCS2D01G573500
TraesCS2A01G256300	TraesCS3B01G261400	TraesCS2A01G143400		TraesCS2D01G573700
TraesCS2A01G302200LC	TraesCS3B01G266200	TraesCS2A01G145800		TraesCS2D01G582200
TraesCS2A01G302700	TraesCS3B01G293100	TraesCS2A01G155500		TraesCS2D01G706000LC
TraesCS2A01G338300	TraesCS3B01G313000	TraesCS2A01G157400		TraesCS3A01G001500
TraesCS2A01G340400	TraesCS3B01G316800	TraesCS2A01G160700		TraesCS3A01G043000LC
TraesCS2A01G350100	TraesCS3B01G336300	TraesCS2A01G169700		TraesCS3A01G061600
TraesCS2A01G351500LC	TraesCS3B01G357500	TraesCS2A01G182800		TraesCS3A01G076000
TraesCS2A01G351600LC	TraesCS3B01G361800	TraesCS2A01G183900		TraesCS3A01G082800
TraesCS2A01G356300	TraesCS3B01G363500	TraesCS2A01G188600		TraesCS3A01G119400LC
TraesCS2A01G374200	TraesCS3B01G370600	TraesCS2A01G195900		TraesCS3A01G122000
TraesCS2A01G375000	TraesCS3B01G384800	TraesCS2A01G212900		TraesCS3A01G123000
TraesCS2A01G384300	TraesCS3B01G385400	TraesCS2A01G216700		TraesCS3A01G124700
TraesCS2A01G397700	TraesCS3B01G392700	TraesCS2A01G219700		TraesCS3A01G125200
TraesCS2A01G401600	TraesCS3B01G393000	TraesCS2A01G221300		TraesCS3A01G180700
TraesCS2A01G404000	TraesCS3B01G416300	TraesCS2A01G244200		TraesCS3A01G183900
TraesCS2A01G426000	TraesCS3B01G486000LC	TraesCS2A01G246400		TraesCS3A01G185900
TraesCS2A01G428300	TraesCS3B01G538300	TraesCS2A01G259500		TraesCS3A01G195300
TraesCS2A01G467500	TraesCS3B01G542100LC	TraesCS2A01G265900		TraesCS3A01G195400
TraesCS2A01G479900	TraesCS3B01G612000	TraesCS2A01G266000		TraesCS3A01G225100
TraesCS2A01G492500	TraesCS3B01G643100LC	TraesCS2A01G271700		TraesCS3A01G225200
TraesCS2A01G503400LC	TraesCS3B01G667200LC	TraesCS2A01G285900		TraesCS3A01G233300
TraesCS2A01G517500	TraesCS3B01G680600LC	TraesCS2A01G289300		TraesCS3A01G270500
TraesCS2A01G522400	TraesCS3B01G894900LC	TraesCS2A01G290000		TraesCS3A01G273900
TraesCS2A01G555400	TraesCS3D01G105500	TraesCS2A01G292000		TraesCS3A01G276300
TraesCS2A01G577000	TraesCS3D01G109100	TraesCS2A01G295200		TraesCS3A01G303200
TraesCS2A01G586800	TraesCS3D01G141500	TraesCS2A01G298100		TraesCS3A01G323200
TraesCS2B01G000100	TraesCS3D01G148600	TraesCS2A01G300400		TraesCS3A01G338800
TraesCS2B01G000700	TraesCS3D01G167500LC	TraesCS2A01G339900		TraesCS3A01G340300
TraesCS2B01G023600	TraesCS3D01G172900	TraesCS2A01G343900		TraesCS3A01G344000
TraesCS2B01G033700	TraesCS3D01G176100	TraesCS2A01G348600		TraesCS3A01G365600
TraesCS2B01G048100LC	TraesCS3D01G219400	TraesCS2A01G350700		TraesCS3A01G365800
TraesCS2B01G049700	TraesCS3D01G235600	TraesCS2A01G350800		TraesCS3A01G374700
TraesCS2B01G077100	TraesCS3D01G237400	TraesCS2A01G350900		TraesCS3A01G391100
TraesCS2B01G084900	TraesCS3D01G283100	TraesCS2A01G357800		TraesCS3A01G404800
TraesCS2B01G085800LC	TraesCS3D01G283700	TraesCS2A01G373200		TraesCS3A01G406100
TraesCS2B01G091500	TraesCS3D01G289600	TraesCS2A01G387100		TraesCS3A01G406200
TraesCS2B01G099700	TraesCS3D01G301600	TraesCS2A01G397300LC		TraesCS3A01G407500
TraesCS2B01G101800	TraesCS3D01G320400	TraesCS2A01G406900		TraesCS3A01G446200
TraesCS2B01G103600	TraesCS3D01G321500	TraesCS2A01G421500		TraesCS3A01G471900
TraesCS2B01G107200	TraesCS3D01G332500	TraesCS2A01G425800		TraesCS3A01G481000
TraesCS2B01G107400	TraesCS3D01G346700	TraesCS2A01G428400		TraesCS3A01G487500
TraesCS2B01G121600	TraesCS3D01G354200	TraesCS2A01G454800		TraesCS3A01G507900
TraesCS2B01G121700	TraesCS3D01G354400	TraesCS2A01G461800		TraesCS3A01G517100
TraesCS2B01G127300LC	TraesCS3D01G357000	TraesCS2A01G481600		TraesCS3B01G002000
TraesCS2B01G177500	TraesCS3D01G357200	TraesCS2A01G481900		TraesCS3B01G015000LC
TraesCS2B01G179600	TraesCS3D01G358800	TraesCS2A01G483400		TraesCS3B01G047300
TraesCS2B01G182300	TraesCS3D01G368000	TraesCS2A01G490100		TraesCS3B01G109100LC
TraesCS2B01G189100	TraesCS3D01G371900	TraesCS2A01G491800		TraesCS3B01G136400LC
TraesCS2B01G198500	TraesCS3D01G377200	TraesCS2A01G505500		TraesCS3B01G157500
TraesCS2B01G202700	TraesCS3D01G388100	TraesCS2A01G507500		TraesCS3B01G205700
TraesCS2B01G228900	TraesCS3D01G392900	TraesCS2A01G522100		TraesCS3B01G215500
TraesCS2B01G231500	TraesCS3D01G398700	TraesCS2A01G537900		TraesCS3B01G245000
TraesCS2B01G256000LC	TraesCS4A01G004100	TraesCS2A01G562100		TraesCS3B01G248800
TraesCS2B01G257600	TraesCS4A01G017000	TraesCS2A01G564200		TraesCS3B01G254700
TraesCS2B01G258400	TraesCS4A01G035400	TraesCS2A01G564300		TraesCS3B01G254800
TraesCS2B01G270600	TraesCS4A01G066700LC	TraesCS2A01G564400		TraesCS3B01G262600
TraesCS2B01G271900	TraesCS4A01G068200	TraesCS2A01G564600		TraesCS3B01G270700
TraesCS2B01G274500LC	TraesCS4A01G078200	TraesCS2A01G571300		TraesCS3B01G295300LC
TraesCS2B01G275100	TraesCS4A01G085900	TraesCS2A01G583600LC		TraesCS3B01G310400
TraesCS2B01G277200LC	TraesCS4A01G092700	TraesCS2A01G583700		TraesCS3B01G324500
TraesCS2B01G282400LC	TraesCS4A01G094300	TraesCS2B01G001600		TraesCS3B01G325100
TraesCS2B01G286900	TraesCS4A01G096400	TraesCS2B01G005400		TraesCS3B01G325200
TraesCS2B01G293400	TraesCS4A01G103900	TraesCS2B01G005500		TraesCS3B01G333100
TraesCS2B01G309700	TraesCS4A01G122300	TraesCS2B01G005700		TraesCS3B01G353800
TraesCS2B01G317500	TraesCS4A01G128400LC	TraesCS2B01G007900LC		TraesCS3B01G363400
TraesCS2B01G317700	TraesCS4A01G129100	TraesCS2B01G012000		TraesCS3B01G391600
TraesCS2B01G324500	TraesCS4A01G140000	TraesCS2B01G021900		TraesCS3B01G402000
TraesCS2B01G338300	TraesCS4A01G152200LC	TraesCS2B01G027000		TraesCS3B01G457500
TraesCS2B01G343600	TraesCS4A01G171800	TraesCS2B01G031200		TraesCS3B01G464600
TraesCS2B01G361000	TraesCS4A01G177600	TraesCS2B01G034700		TraesCS3B01G488100
TraesCS2B01G385300	TraesCS4A01G203900	TraesCS2B01G043700		TraesCS3B01G535100
TraesCS2B01G392700	TraesCS4A01G242800	TraesCS2B01G044400		TraesCS3B01G581700
TraesCS2B01G407600	TraesCS4A01G309100LC	TraesCS2B01G059800		TraesCS3B01G600800
TraesCS2B01G415900	TraesCS4A01G314800	TraesCS2B01G062500		TraesCS3B01G604000LC
TraesCS2B01G420600LC	TraesCS4A01G325200	TraesCS2B01G072300		TraesCS3D01G019700LC
TraesCS2B01G421900	TraesCS4A01G337800	TraesCS2B01G078700		TraesCS3D01G038900
TraesCS2B01G422800LC	TraesCS4A01G342300	TraesCS2B01G097800		TraesCS3D01G096200
TraesCS2B01G449300	TraesCS4A01G363300	TraesCS2B01G098800LC		TraesCS3D01G104000
TraesCS2B01G464500	TraesCS4A01G402300	TraesCS2B01G113900		TraesCS3D01G106500
TraesCS2B01G467600LC	TraesCS4A01G475300	TraesCS2B01G121500		TraesCS3D01G126300
TraesCS2B01G490400	TraesCS4B01G006900	TraesCS2B01G124800		TraesCS3D01G187200
TraesCS2B01G514800	TraesCS4B01G028700LC	TraesCS2B01G151600		TraesCS3D01G188100
TraesCS2B01G532900	TraesCS4B01G053700	TraesCS2B01G158800		TraesCS3D01G189900
TraesCS2B01G538600	TraesCS4B01G110600	TraesCS2B01G159800		TraesCS3D01G190600
TraesCS2B01G552400	TraesCS4B01G113200	TraesCS2B01G180500		TraesCS3D01G220900
TraesCS2B01G555100	TraesCS4B01G114300LC	TraesCS2B01G182900		TraesCS3D01G228400
TraesCS2B01G565900LC	TraesCS4B01G139100	TraesCS2B01G189300		TraesCS3D01G236700
TraesCS2B01G578600LC	TraesCS4B01G155800	TraesCS2B01G191500		TraesCS3D01G242400
TraesCS2B01G581900	TraesCS4B01G172700	TraesCS2B01G218700		TraesCS3D01G250500
TraesCS2B01G582000	TraesCS4B01G175600	TraesCS2B01G220500		TraesCS3D01G290100
TraesCS2B01G596600	TraesCS4B01G182200	TraesCS2B01G220700		TraesCS3D01G298600
TraesCS2B01G603000LC	TraesCS4B01G187900	TraesCS2B01G241500		TraesCS3D01G299000
TraesCS2B01G928100LC	TraesCS4B01G208000	TraesCS2B01G242100		TraesCS3D01G300100
TraesCS2D01G000300	TraesCS4B01G210100	TraesCS2B01G245300		TraesCS3D01G302600
TraesCS2D01G027300	TraesCS4B01G225400	TraesCS2B01G270700		TraesCS3D01G322600
TraesCS2D01G035700	TraesCS4B01G243400	TraesCS2B01G271500		TraesCS3D01G326800
TraesCS2D01G062900	TraesCS4B01G268100	TraesCS2B01G282400		TraesCS3D01G372900
TraesCS2D01G063000	TraesCS4B01G275600	TraesCS2B01G289900		TraesCS3D01G379800
TraesCS2D01G063900	TraesCS4B01G385800	TraesCS2B01G303200		TraesCS3D01G396800
TraesCS2D01G082000	TraesCS4B01G466700LC	TraesCS2B01G304600		TraesCS3D01G399700
TraesCS2D01G091400	TraesCS4D01G018000	TraesCS2B01G305900		TraesCS3D01G400200
TraesCS2D01G100700	TraesCS4D01G027900	TraesCS2B01G307200		TraesCS3D01G401300
TraesCS2D01G104300	TraesCS4D01G065600	TraesCS2B01G308500		TraesCS3D01G404000
TraesCS2D01G104400	TraesCS4D01G081300	TraesCS2B01G335800		TraesCS3D01G409800
TraesCS2D01G119600	TraesCS4D01G133800	TraesCS2B01G341200		TraesCS3D01G417400
TraesCS2D01G138100	TraesCS4D01G176000	TraesCS2B01G360300		TraesCS3D01G434200
TraesCS2D01G143400LC	TraesCS4D01G183600	TraesCS2B01G364400		TraesCS3D01G475200
TraesCS2D01G157800	TraesCS4D01G208900	TraesCS2B01G377100		TraesCS3D01G475800
TraesCS2D01G159900	TraesCS4D01G210900	TraesCS2B01G395000		TraesCS3D01G491400
TraesCS2D01G161100	TraesCS4D01G212500	TraesCS2B01G402900		TraesCS3D01G531500
TraesCS2D01G162600	TraesCS4D01G233800LC	TraesCS2B01G419100		TraesCS4A01G010000
TraesCS2D01G169900	TraesCS4D01G233900LC	TraesCS2B01G424500		TraesCS4A01G033500
TraesCS2D01G170200	TraesCS4D01G241100	TraesCS2B01G444500		TraesCS4A01G033600
TraesCS2D01G173000	TraesCS4D01G245800	TraesCS2B01G445800		TraesCS4A01G055300
TraesCS2D01G176500	TraesCS4D01G267500	TraesCS2B01G446100		TraesCS4A01G099000
TraesCS2D01G177100LC	TraesCS4D01G282400	TraesCS2B01G449100		TraesCS4A01G110400
TraesCS2D01G183700	TraesCS4D01G286400	TraesCS2B01G476700		TraesCS4A01G124700
TraesCS2D01G198200	TraesCS4D01G367600LC	TraesCS2B01G478100		TraesCS4A01G142700
TraesCS2D01G199300	TraesCS4D01G370200LC	TraesCS2B01G509700		TraesCS4A01G179800
TraesCS2D01G201900LC	TraesCS4D01G409700LC	TraesCS2B01G519000		TraesCS4A01G194800
TraesCS2D01G211000	TraesCS4D01G420500LC	TraesCS2B01G533400		TraesCS4A01G234400
TraesCS2D01G211800	TraesCS5A01G088300	TraesCS2B01G533800		TraesCS4A01G247100
TraesCS2D01G214100	TraesCS5A01G149700	TraesCS2B01G535500		TraesCS4A01G283900
TraesCS2D01G226200	TraesCS5A01G183600	TraesCS2B01G537800		TraesCS4A01G290400
TraesCS2D01G227700	TraesCS5A01G210200	TraesCS2B01G550700		TraesCS4A01G296400
TraesCS2D01G231100	TraesCS5A01G220400	TraesCS2B01G563700		TraesCS4A01G321500
TraesCS2D01G246100LC	TraesCS5A01G220900	TraesCS2B01G565000		TraesCS4A01G365700
TraesCS2D01G246200LC	TraesCS5A01G225300	TraesCS2B01G615800		TraesCS4A01G390800
TraesCS2D01G248700	TraesCS5A01G226800	TraesCS2B01G620800		TraesCS4A01G425200
TraesCS2D01G267100	TraesCS5A01G232400	TraesCS2B01G625400		TraesCS4A01G445500
TraesCS2D01G276900	TraesCS5A01G232600	TraesCS2B01G625800		TraesCS4A01G481800
TraesCS2D01G299100	TraesCS5A01G233900	TraesCS2D01G014900		TraesCS4A01G575000LC
TraesCS2D01G310900	TraesCS5A01G241000	TraesCS2D01G029600		TraesCS4B01G019100
TraesCS2D01G318100	TraesCS5A01G243900	TraesCS2D01G029700		TraesCS4B01G023800
TraesCS2D01G327600	TraesCS5A01G263400	TraesCS2D01G047500		TraesCS4B01G054000
TraesCS2D01G346600LC	TraesCS5A01G263500	TraesCS2D01G053000		TraesCS4B01G055000
TraesCS2D01G361600	TraesCS5A01G361400	TraesCS2D01G066000		TraesCS4B01G067800
TraesCS2D01G371300	TraesCS5A01G392100	TraesCS2D01G066600		TraesCS4B01G077700
TraesCS2D01G372000	TraesCS5A01G405100	TraesCS2D01G068500		TraesCS4B01G102000
TraesCS2D01G386500	TraesCS5A01G424000	TraesCS2D01G081400		TraesCS4B01G120400
TraesCS2D01G397700	TraesCS5A01G431100	TraesCS2D01G088600		TraesCS4B01G143500
TraesCS2D01G401000	TraesCS5A01G473100	TraesCS2D01G093600		TraesCS4B01G155200LC
TraesCS2D01G410700LC	TraesCS5A01G548000	TraesCS2D01G104200		TraesCS4B01G155500
TraesCS2D01G417900LC	TraesCS5A01G553800LC	TraesCS2D01G124500LC		TraesCS4B01G164800
TraesCS2D01G426000	TraesCS5B01G025300	TraesCS2D01G137300		TraesCS4B01G165800
TraesCS2D01G426400	TraesCS5B01G067800	TraesCS2D01G137400		TraesCS4B01G175400
TraesCS2D01G443500LC	TraesCS5B01G095900	TraesCS2D01G142200		TraesCS4B01G188200
TraesCS2D01G479100	TraesCS5B01G106300	TraesCS2D01G146500		TraesCS4B01G190200
TraesCS2D01G487400	TraesCS5B01G109500	TraesCS2D01G150400		TraesCS4B01G193700
TraesCS2D01G505400	TraesCS5B01G182000	TraesCS2D01G158800		TraesCS4B01G197000
TraesCS2D01G524500	TraesCS5B01G183300LC	TraesCS2D01G177200		TraesCS4B01G226300
TraesCS2D01G557300	TraesCS5B01G188800	TraesCS2D01G198900		TraesCS4B01G227300
TraesCS2D01G572500LC	TraesCS5B01G221600	TraesCS2D01G199100		TraesCS4B01G240200
TraesCS2D01G629600LC	TraesCS5B01G223700	TraesCS2D01G201400		TraesCS4B01G271800
TraesCS2D01G637500LC	TraesCS5B01G223900	TraesCS2D01G207200		TraesCS4B01G282900
TraesCS3A01G022600	TraesCS5B01G230800	TraesCS2D01G216700		TraesCS4B01G294300
TraesCS3A01G066600	TraesCS5B01G249800	TraesCS2D01G217200		TraesCS4B01G312300
TraesCS3A01G079900	TraesCS5B01G257000	TraesCS2D01G218700		TraesCS4B01G324400
TraesCS3A01G091000	TraesCS5B01G270300	TraesCS2D01G222100		TraesCS4B01G330000
TraesCS3A01G093200LC	TraesCS5B01G358400LC	TraesCS2D01G222700		TraesCS4B01G356800
TraesCS3A01G113900	TraesCS5B01G358500LC	TraesCS2D01G225500		TraesCS4B01G357900
TraesCS3A01G116300	TraesCS5B01G358800LC	TraesCS2D01G250900		TraesCS4B01G364800
TraesCS3A01G130000	TraesCS5B01G388900	TraesCS2D01G262300		TraesCS4D01G008500
TraesCS3A01G143100	TraesCS5B01G410100	TraesCS2D01G264200		TraesCS4D01G015800
TraesCS3A01G154900	TraesCS5B01G413900	TraesCS2D01G267700		TraesCS4D01G021400
TraesCS3A01G177500	TraesCS5B01G418500LC	TraesCS2D01G270300		TraesCS4D01G026800
TraesCS3A01G188400	TraesCS5B01G426700	TraesCS2D01G271700		TraesCS4D01G041800
TraesCS3A01G194200	TraesCS5B01G426800	TraesCS2D01G287300		TraesCS4D01G047500
TraesCS3A01G195700	TraesCS5B01G428000	TraesCS2D01G296200		TraesCS4D01G051900
TraesCS3A01G201800LC	TraesCS5B01G452000	TraesCS2D01G310200		TraesCS4D01G055600
TraesCS3A01G206200	TraesCS5B01G486000	TraesCS2D01G317400		TraesCS4D01G066200
TraesCS3A01G209100	TraesCS5B01G495700	TraesCS2D01G336400		TraesCS4D01G078600
TraesCS3A01G209200	TraesCS5B01G498100LC	TraesCS2D01G337100		TraesCS4D01G118500
TraesCS3A01G216800	TraesCS5B01G559400	TraesCS2D01G347000		TraesCS4D01G129000
TraesCS3A01G217400	TraesCS5B01G564800	TraesCS2D01G348900		TraesCS4D01G134600
TraesCS3A01G227400	TraesCS5B01G566000	TraesCS2D01G349000		TraesCS4D01G160700
TraesCS3A01G229700	TraesCS5B01G586800LC	TraesCS2D01G349400		TraesCS4D01G181300
TraesCS3A01G249000	TraesCS5B01G635700LC	TraesCS2D01G356600		TraesCS4D01G185000
TraesCS3A01G251000	TraesCS5D01G017400	TraesCS2D01G364200		TraesCS4D01G189600
TraesCS3A01G258400	TraesCS5D01G042300	TraesCS2D01G387800		TraesCS4D01G193300
TraesCS3A01G260000	TraesCS5D01G089200	TraesCS2D01G393800LC		TraesCS4D01G197300
TraesCS3A01G277300LC	TraesCS5D01G210200	TraesCS2D01G415600		TraesCS4D01G225500
TraesCS3A01G278800	TraesCS5D01G230300	TraesCS2D01G422700		TraesCS4D01G270000
TraesCS3A01G280600	TraesCS5D01G232400	TraesCS2D01G422800		TraesCS4D01G270900
TraesCS3A01G297400	TraesCS5D01G232600	TraesCS2D01G423700		TraesCS4D01G272500
TraesCS3A01G298400	TraesCS5D01G234200	TraesCS2D01G426500		TraesCS4D01G303300
TraesCS3A01G312800	TraesCS5D01G254700LC	TraesCS2D01G455000		TraesCS4D01G315400
TraesCS3A01G315800	TraesCS5D01G258200	TraesCS2D01G456400		TraesCS4D01G321500
TraesCS3A01G327900	TraesCS5D01G260500LC	TraesCS2D01G483300		TraesCS4D01G327300
TraesCS3A01G331500LC	TraesCS5D01G271100	TraesCS2D01G484500		TraesCS4D01G335100
TraesCS3A01G331600LC	TraesCS5D01G280700	TraesCS2D01G485200		TraesCS4D01G337600
TraesCS3A01G333000	TraesCS5D01G303900LC	TraesCS2D01G491000		TraesCS4D01G346000
TraesCS3A01G333500	TraesCS5D01G304100LC	TraesCS2D01G491600		TraesCS4D01G350500
TraesCS3A01G335000	TraesCS5D01G304200LC	TraesCS2D01G492100		TraesCS4D01G351500
TraesCS3A01G342200	TraesCS5D01G307800LC	TraesCS2D01G496300		TraesCS5A01G015000
TraesCS3A01G346600	TraesCS5D01G318700	TraesCS2D01G505900		TraesCS5A01G051000
TraesCS3A01G359000	TraesCS5D01G393600	TraesCS2D01G506200		TraesCS5A01G058600
TraesCS3A01G360300	TraesCS5D01G415200	TraesCS2D01G506300		TraesCS5A01G060800
TraesCS3A01G362200	TraesCS5D01G439200	TraesCS2D01G507900		TraesCS5A01G127300
TraesCS3A01G364500	TraesCS5D01G485800	TraesCS2D01G511300		TraesCS5A01G160200
TraesCS3A01G367900	TraesCS5D01G500300	TraesCS2D01G527700		TraesCS5A01G178100
TraesCS3A01G368800	TraesCS5D01G515800	TraesCS2D01G536900		TraesCS5A01G182400
TraesCS3A01G369400LC	TraesCS5D01G532000LC	TraesCS2D01G538500		TraesCS5A01G191300
TraesCS3A01G378000LC	TraesCS5D01G558700	TraesCS2D01G544100		TraesCS5A01G192400
TraesCS3A01G382600	TraesCS6A01G110400	TraesCS2D01G563200		TraesCS5A01G208500
TraesCS3A01G388800	TraesCS6A01G133000	TraesCS2D01G583000		TraesCS5A01G217300
TraesCS3A01G390000	TraesCS6A01G215300	TraesCS2D01G583100		TraesCS5A01G246900
TraesCS3A01G403300	TraesCS6A01G215900	TraesCS2D01G583200		TraesCS5A01G253200
TraesCS3A01G411000LC	TraesCS6A01G229800	TraesCS2D01G585500		TraesCS5A01G261400
TraesCS3A01G433800	TraesCS6A01G234400	TraesCS2D01G587300LC		TraesCS5A01G280700
TraesCS3A01G433900	TraesCS6A01G240400	TraesCS2D01G719900LC		TraesCS5A01G285900
TraesCS3A01G434000	TraesCS6A01G261400	TraesCS3A01G007000		TraesCS5A01G294600
TraesCS3A01G457200	TraesCS6A01G294000	TraesCS3A01G011600		TraesCS5A01G322400
TraesCS3A01G496300	TraesCS6A01G295000	TraesCS3A01G011800		TraesCS5A01G326300
TraesCS3A01G521400	TraesCS6A01G299400	TraesCS3A01G012200		TraesCS5A01G331500
TraesCS3A01G525300	TraesCS6A01G328900	TraesCS3A01G017100		TraesCS5A01G331900
TraesCS3A01G537700	TraesCS6A01G365700	TraesCS3A01G017200		TraesCS5A01G354300
TraesCS3A01G581300LC	TraesCS6A01G383100	TraesCS3A01G018100		TraesCS5A01G359400
TraesCS3A01G581400LC	TraesCS6A01G391100	TraesCS3A01G035400		TraesCS5A01G388300
TraesCS3A01G735300LC	TraesCS6A01G392300	TraesCS3A01G038800LC		TraesCS5A01G394900
TraesCS3B01G005900	TraesCS6A01G417600LC	TraesCS3A01G039900		TraesCS5A01G405700
TraesCS3B01G089500	TraesCS6B01G005800	TraesCS3A01G040000		TraesCS5A01G406700
TraesCS3B01G098300LC	TraesCS6B01G031300	TraesCS3A01G044400		TraesCS5A01G407000
TraesCS3B01G108000	TraesCS6B01G067600	TraesCS3A01G048700		TraesCS5A01G409700
TraesCS3B01G115500	TraesCS6B01G074800	TraesCS3A01G056300		TraesCS5A01G425700
TraesCS3B01G132900	TraesCS6B01G075200	TraesCS3A01G072900		TraesCS5A01G426600
TraesCS3B01G135400	TraesCS6B01G206200	TraesCS3A01G102800		TraesCS5A01G461300
TraesCS3B01G149100	TraesCS6B01G210600	TraesCS3A01G103500		TraesCS5A01G496900
TraesCS3B01G161800	TraesCS6B01G214600	TraesCS3A01G108900		TraesCS5A01G501100
TraesCS3B01G162000	TraesCS6B01G239400	TraesCS3A01G119300LC		TraesCS5A01G514000
TraesCS3B01G162400	TraesCS6B01G259000	TraesCS3A01G129000		TraesCS5A01G526200
TraesCS3B01G163900	TraesCS6B01G266600	TraesCS3A01G133100		TraesCS5A01G538700
TraesCS3B01G181200	TraesCS6B01G284300	TraesCS3A01G142700		TraesCS5B01G016700
TraesCS3B01G207200LC	TraesCS6B01G292100	TraesCS3A01G195200LC		TraesCS5B01G056300
TraesCS3B01G207500	TraesCS6B01G297600	TraesCS3A01G218000		TraesCS5B01G064100
TraesCS3B01G208900	TraesCS6B01G324600	TraesCS3A01G255300		TraesCS5B01G127800
TraesCS3B01G209100	TraesCS6B01G354400	TraesCS3A01G260100		TraesCS5B01G166300
TraesCS3B01G235600	TraesCS6B01G358000	TraesCS3A01G261800		TraesCS5B01G189000
TraesCS3B01G239500	TraesCS6B01G359800	TraesCS3A01G262200		TraesCS5B01G232600
TraesCS3B01G240000	TraesCS6B01G367100	TraesCS3A01G264200		TraesCS5B01G256500
TraesCS3B01G241600	TraesCS6B01G383500	TraesCS3A01G273100LC		TraesCS5B01G263100
TraesCS3B01G265100	TraesCS6B01G400900	TraesCS3A01G274100		TraesCS5B01G279700
TraesCS3B01G277900	TraesCS6B01G575900LC	TraesCS3A01G307600		TraesCS5B01G280000LC
TraesCS3B01G312900	TraesCS6B01G580300LC	TraesCS3A01G308100		TraesCS5B01G283400
TraesCS3B01G314300	TraesCS6B01G684600LC	TraesCS3A01G313200		TraesCS5B01G294700
TraesCS3B01G314400	TraesCS6B01G695900LC	TraesCS3A01G319100		TraesCS5B01G295000
TraesCS3B01G316500	TraesCS6D01G083500	TraesCS3A01G320100		TraesCS5B01G296200
TraesCS3B01G318700	TraesCS6D01G145700	TraesCS3A01G327300		TraesCS5B01G305600
TraesCS3B01G323600	TraesCS6D01G172700	TraesCS3A01G363000		TraesCS5B01G326600
TraesCS3B01G359400	TraesCS6D01G217400	TraesCS3A01G369200		TraesCS5B01G328600
TraesCS3B01G360500LC	TraesCS6D01G217800	TraesCS3A01G381600LC		TraesCS5B01G356700
TraesCS3B01G363000	TraesCS6D01G224300	TraesCS3A01G395700		TraesCS5B01G360700
TraesCS3B01G378400	TraesCS6D01G232800LC	TraesCS3A01G401200		TraesCS5B01G386300
TraesCS3B01G394600	TraesCS6D01G240000	TraesCS3A01G407000		TraesCS5B01G393900
TraesCS3B01G396700	TraesCS6D01G262100	TraesCS3A01G444900		TraesCS5B01G399800
TraesCS3B01G400800	TraesCS6D01G274900	TraesCS3A01G445300		TraesCS5B01G403400
TraesCS3B01G433600LC	TraesCS6D01G276500	TraesCS3A01G446600		TraesCS5B01G406300
TraesCS3B01G436900	TraesCS6D01G290400	TraesCS3A01G456200		TraesCS5B01G411900
TraesCS3B01G471100	TraesCS6D01G294800	TraesCS3A01G480300		TraesCS5B01G413300
TraesCS3B01G532000	TraesCS6D01G316600	TraesCS3A01G480400		TraesCS5B01G444600
TraesCS3B01G749800LC	TraesCS6D01G321900	TraesCS3A01G486400		TraesCS5B01G470300
TraesCS3B01G895700LC	TraesCS6D01G322700LC	TraesCS3A01G493800		TraesCS5B01G492700
TraesCS3B01G895900LC	TraesCS6D01G332900	TraesCS3A01G493900		TraesCS5B01G494400
TraesCS3B01G901000LC	TraesCS6D01G333600	TraesCS3A01G495300		TraesCS5B01G507500
TraesCS3D01G041500	TraesCS6D01G344500LC	TraesCS3A01G495400		TraesCS5B01G557300
TraesCS3D01G097000	TraesCS6D01G349700	TraesCS3A01G657900LC		TraesCS5D01G012500
TraesCS3D01G114300	TraesCS6D01G364400	TraesCS3A01G658100LC		TraesCS5D01G019800
TraesCS3D01G116900LC	TraesCS6D01G511600LC	TraesCS3A01G669500LC		TraesCS5D01G020900
TraesCS3D01G118200	TraesCS7A01G176400	TraesCS3B01G006800		TraesCS5D01G026000
TraesCS3D01G127700	TraesCS7A01G176800	TraesCS3B01G007500		TraesCS5D01G064000
TraesCS3D01G128300	TraesCS7A01G191700	TraesCS3B01G011700		TraesCS5D01G070900
TraesCS3D01G130900	TraesCS7A01G202200	TraesCS3B01G014000		TraesCS5D01G072100
TraesCS3D01G139600	TraesCS7A01G205100	TraesCS3B01G014600		TraesCS5D01G072300
TraesCS3D01G144500	TraesCS7A01G209800	TraesCS3B01G014800		TraesCS5D01G072400
TraesCS3D01G154500	TraesCS7A01G227900	TraesCS3B01G024100		TraesCS5D01G097500
TraesCS3D01G154900LC	TraesCS7A01G307600	TraesCS3B01G026300		TraesCS5D01G115800
TraesCS3D01G156500	TraesCS7A01G309600	TraesCS3B01G030500		TraesCS5D01G139800
TraesCS3D01G161100	TraesCS7A01G318800	TraesCS3B01G037400		TraesCS5D01G196100
TraesCS3D01G183300	TraesCS7A01G321100	TraesCS3B01G041800		TraesCS5D01G223700
TraesCS3D01G196600	TraesCS7A01G333100	TraesCS3B01G043800		TraesCS5D01G228800
TraesCS3D01G202500	TraesCS7A01G348800LC	TraesCS3B01G048800		TraesCS5D01G245100LC
TraesCS3D01G212000	TraesCS7A01G373900	TraesCS3B01G057900		TraesCS5D01G249400
TraesCS3D01G212100	TraesCS7A01G411700	TraesCS3B01G064900		TraesCS5D01G255200
TraesCS3D01G218700	TraesCS7A01G439200	TraesCS3B01G080500LC		TraesCS5D01G257100
TraesCS3D01G240200	TraesCS7A01G446300	TraesCS3B01G086900		TraesCS5D01G283500
TraesCS3D01G249000	TraesCS7B01G006500LC	TraesCS3B01G089200		TraesCS5D01G283600
TraesCS3D01G257000	TraesCS7B01G027500	TraesCS3B01G095300		TraesCS5D01G287300
TraesCS3D01G260200	TraesCS7B01G029600	TraesCS3B01G106200		TraesCS5D01G301000
TraesCS3D01G261900	TraesCS7B01G081800	TraesCS3B01G112800		TraesCS5D01G313200
TraesCS3D01G280400	TraesCS7B01G093400	TraesCS3B01G120200		TraesCS5D01G332300
TraesCS3D01G294800	TraesCS7B01G109100	TraesCS3B01G152200		TraesCS5D01G339000
TraesCS3D01G303600	TraesCS7B01G110900	TraesCS3B01G163900LC		TraesCS5D01G361600
TraesCS3D01G315700	TraesCS7B01G112400	TraesCS3B01G166500		TraesCS5D01G379700
TraesCS3D01G336100	TraesCS7B01G135800	TraesCS3B01G199500		TraesCS5D01G389200
TraesCS3D01G339800	TraesCS7B01G209600	TraesCS3B01G202200		TraesCS5D01G398400
TraesCS3D01G341100	TraesCS7B01G248000	TraesCS3B01G248500		TraesCS5D01G401900
TraesCS3D01G341500LC	TraesCS7B01G260600	TraesCS3B01G261000		TraesCS5D01G404000
TraesCS3D01G353300	TraesCS7B01G272500	TraesCS3B01G270800		TraesCS5D01G411800
TraesCS3D01G355900	TraesCS7B01G310900	TraesCS3B01G287200		TraesCS5D01G416700
TraesCS3D01G357900	TraesCS7B01G337800	TraesCS3B01G298700		TraesCS5D01G418400
TraesCS3D01G358000	TraesCS7B01G347100	TraesCS3B01G307300		TraesCS5D01G418500
TraesCS3D01G361800	TraesCS7B01G351000	TraesCS3B01G307800		TraesCS5D01G420700
TraesCS3D01G373600	TraesCS7B01G388700	TraesCS3B01G310900		TraesCS5D01G434600
TraesCS3D01G374300	TraesCS7B01G411000	TraesCS3B01G321700		TraesCS5D01G452900
TraesCS3D01G379700	TraesCS7B01G464800	TraesCS3B01G322000		TraesCS5D01G472200
TraesCS3D01G391700	TraesCS7B01G575600LC	TraesCS3B01G333600		TraesCS5D01G477300LC
TraesCS3D01G398200	TraesCS7D01G004600	TraesCS3B01G347000		TraesCS5D01G495800LC
TraesCS3D01G429200	TraesCS7D01G013800	TraesCS3B01G356700		TraesCS5D01G495900LC
TraesCS3D01G431500	TraesCS7D01G014300	TraesCS3B01G359800		TraesCS5D01G507300
TraesCS3D01G463400LC	TraesCS7D01G026300	TraesCS3B01G393800		TraesCS5D01G507800
TraesCS3D01G491300	TraesCS7D01G052400	TraesCS3B01G401000		TraesCS5D01G515300
TraesCS3D01G497800LC	TraesCS7D01G067400	TraesCS3B01G410400LC		TraesCS5D01G527500
TraesCS3D01G516300	TraesCS7D01G102000LC	TraesCS3B01G421200		TraesCS6A01G047600
TraesCS3D01G517400	TraesCS7D01G177700	TraesCS3B01G426900		TraesCS6A01G067600
TraesCS3D01G526300LC	TraesCS7D01G178100	TraesCS3B01G427500		TraesCS6A01G099200
TraesCS3D01G535000	TraesCS7D01G192400	TraesCS3B01G434200		TraesCS6A01G121300
TraesCS3D01G540800	TraesCS7D01G199900	TraesCS3B01G439900		TraesCS6A01G158300
TraesCS3D01G558100LC	TraesCS7D01G207000	TraesCS3B01G449100		TraesCS6A01G163500
TraesCS3D01G658400LC	TraesCS7D01G208000	TraesCS3B01G455200		TraesCS6A01G200600
TraesCS4A01G007400	TraesCS7D01G241300	TraesCS3B01G468100		TraesCS6A01G218300
TraesCS4A01G021700	TraesCS7D01G262800	TraesCS3B01G479400		TraesCS6A01G250600
TraesCS4A01G032900	TraesCS7D01G306300	TraesCS3B01G481800		TraesCS6A01G258900
TraesCS4A01G036000	TraesCS7D01G340400	TraesCS3B01G485100		TraesCS6A01G262500
TraesCS4A01G046600	TraesCS7D01G404900	TraesCS3B01G487700		TraesCS6A01G263100
TraesCS4A01G059600	TraesCS7D01G426900	TraesCS3B01G522000		TraesCS6A01G264600
TraesCS4A01G062900	TraesCS7D01G428800	TraesCS3B01G524700		TraesCS6A01G266700
TraesCS4A01G079700	TraesCS7D01G504100	TraesCS3B01G526000		TraesCS6A01G275200
TraesCS4A01G083100	TraesCSU01G023400	TraesCS3B01G528500		TraesCS6A01G283500
TraesCS4A01G098900LC	TraesCSU01G032000	TraesCS3B01G550300		TraesCS6A01G288000
TraesCS4A01G099200LC	TraesCSU01G057000	TraesCS3B01G555800		TraesCS6A01G291700
TraesCS4A01G108400LC	TraesCSU01G057200	TraesCS3B01G555900		TraesCS6A01G305400
TraesCS4A01G124100	TraesCSU01G057300	TraesCS3B01G563200		TraesCS6A01G363100
TraesCS4A01G127400LC	TraesCSU01G068800	TraesCS3B01G567500		TraesCS6A01G394700
TraesCS4A01G137900	TraesCSU01G098900LC	TraesCS3B01G573800		TraesCS6A01G466800LC
TraesCS4A01G139300	TraesCSU01G103900LC	TraesCS3B01G584700		TraesCS6B01G007400
TraesCS4A01G140500	TraesCSU01G166900	TraesCS3B01G611600		TraesCS6B01G063900
TraesCS4A01G163400	TraesCSU01G231700LC	TraesCS3B01G611800		TraesCS6B01G079800
TraesCS4A01G164400	TraesCSU01G557200LC	TraesCS3B01G895800LC		TraesCS6B01G121900
TraesCS4A01G181400	TraesCSU01G588500LC	TraesCS3D01G000100		TraesCS6B01G163900
TraesCS4A01G200800		TraesCS3D01G000900		TraesCS6B01G179900
TraesCS4A01G204100		TraesCS3D01G003500		TraesCS6B01G181600
TraesCS4A01G207900		TraesCS3D01G013900		TraesCS6B01G183600
TraesCS4A01G209900LC		TraesCS3D01G014000		TraesCS6B01G201700
TraesCS4A01G214000		TraesCS3D01G025100		TraesCS6B01G226500
TraesCS4A01G217700		TraesCS3D01G025200		TraesCS6B01G284500
TraesCS4A01G224700		TraesCS3D01G030600		TraesCS6B01G292800
TraesCS4A01G226100		TraesCS3D01G036100		TraesCS6B01G297800
TraesCS4A01G237500		TraesCS3D01G036700		TraesCS6B01G308500
TraesCS4A01G241900		TraesCS3D01G046900		TraesCS6B01G312200
TraesCS4A01G250700		TraesCS3D01G048000		TraesCS6B01G330700
TraesCS4A01G260200		TraesCS3D01G049000		TraesCS6B01G347600
TraesCS4A01G267500		TraesCS3D01G056100		TraesCS6B01G396700
TraesCS4A01G271100		TraesCS3D01G060400		TraesCS6B01G467700
TraesCS4A01G282800		TraesCS3D01G061500		TraesCS6D01G033100
TraesCS4A01G282900		TraesCS3D01G061900		TraesCS6D01G051800
TraesCS4A01G313600		TraesCS3D01G063000		TraesCS6D01G054900
TraesCS4A01G316700LC		TraesCS3D01G097100		TraesCS6D01G069000
TraesCS4A01G363200		TraesCS3D01G097600		TraesCS6D01G089300
TraesCS4A01G396300LC		TraesCS3D01G105000		TraesCS6D01G093500
TraesCS4A01G399300		TraesCS3D01G105800		TraesCS6D01G104000
TraesCS4A01G406400		TraesCS3D01G110700		TraesCS6D01G111400
TraesCS4A01G423600		TraesCS3D01G129900		TraesCS6D01G127200
TraesCS4A01G429100		TraesCS3D01G131500		TraesCS6D01G141700
TraesCS4A01G432800		TraesCS3D01G132500		TraesCS6D01G145400
TraesCS4A01G445100		TraesCS3D01G134400		TraesCS6D01G152300
TraesCS4A01G455100LC		TraesCS3D01G149300		TraesCS6D01G163500
TraesCS4A01G459400		TraesCS3D01G177900		TraesCS6D01G197700
TraesCS4A01G481300		TraesCS3D01G234300		TraesCS6D01G199500
TraesCS4A01G485000LC		TraesCS3D01G242700		TraesCS6D01G207100
TraesCS4B01G007400LC		TraesCS3D01G256100		TraesCS6D01G211700
TraesCS4B01G017400		TraesCS3D01G257700		TraesCS6D01G215000
TraesCS4B01G018500LC		TraesCS3D01G268900		TraesCS6D01G237800
TraesCS4B01G039400		TraesCS3D01G273300		TraesCS6D01G243200
TraesCS4B01G043000		TraesCS3D01G279400		TraesCS6D01G249100
TraesCS4B01G060000LC		TraesCS3D01G312000		TraesCS6D01G264000
TraesCS4B01G069400		TraesCS3D01G312200		TraesCS6D01G264700LC
TraesCS4B01G072200		TraesCS3D01G320700		TraesCS6D01G291100
TraesCS4B01G075600		TraesCS3D01G341500		TraesCS6D01G299100
TraesCS4B01G090100LC		TraesCS3D01G364700		TraesCS6D01G312000
TraesCS4B01G107900		TraesCS3D01G375900		TraesCS6D01G320200
TraesCS4B01G114600		TraesCS3D01G389300		TraesCS6D01G331900
TraesCS4B01G142100		TraesCS3D01G390600		TraesCS6D01G336900
TraesCS4B01G150000		TraesCS3D01G390700		TraesCS6D01G344600
TraesCS4B01G151600		TraesCS3D01G395800		TraesCS6D01G359300
TraesCS4B01G162200		TraesCS3D01G395900		TraesCS6D01G382700LC
TraesCS4B01G166700		TraesCS3D01G401400		TraesCS7A01G004600
TraesCS4B01G167500		TraesCS3D01G425300		TraesCS7A01G005600
TraesCS4B01G172600		TraesCS3D01G425400		TraesCS7A01G008900
TraesCS4B01G180300		TraesCS3D01G438200		TraesCS7A01G063700
TraesCS4B01G218900		TraesCS3D01G438600		TraesCS7A01G071100
TraesCS4B01G235300		TraesCS3D01G439200		TraesCS7A01G074700
TraesCS4B01G248600		TraesCS3D01G451400		TraesCS7A01G085500
TraesCS4B01G272400		TraesCS3D01G461200		TraesCS7A01G085900
TraesCS4B01G274500		TraesCS3D01G463800		TraesCS7A01G096800
TraesCS4B01G275300		TraesCS3D01G473200		TraesCS7A01G115200
TraesCS4B01G282100		TraesCS3D01G475000		TraesCS7A01G127600
TraesCS4B01G312500LC		TraesCS3D01G476500		TraesCS7A01G144900
TraesCS4B01G316400		TraesCS3D01G478000		TraesCS7A01G149800
TraesCS4B01G340300		TraesCS3D01G482600		TraesCS7A01G154500
TraesCS4B01G344300		TraesCS3D01G486100		TraesCS7A01G172900
TraesCS4B01G347700		TraesCS3D01G501600		TraesCS7A01G235100
TraesCS4B01G364500		TraesCS3D01G513200		TraesCS7A01G235200
TraesCS4B01G393300		TraesCS3D01G513300		TraesCS7A01G243900
TraesCS4B01G395500LC		TraesCS3D01G513600		TraesCS7A01G278100
TraesCS4B01G438600LC		TraesCS3D01G518200		TraesCS7A01G281200
TraesCS4B01G447400LC		TraesCS3D01G522300		TraesCS7A01G305100
TraesCS4B01G447500LC		TraesCS3D01G536200		TraesCS7A01G316900LC
TraesCS4D01G015900		TraesCS3D01G539900		TraesCS7A01G319000
TraesCS4D01G023700LC		TraesCS4A01G003300LC		TraesCS7A01G321600
TraesCS4D01G026500		TraesCS4A01G005500		TraesCS7A01G341700
TraesCS4D01G040300		TraesCS4A01G012400		TraesCS7A01G349400
TraesCS4D01G042900LC		TraesCS4A01G012600		TraesCS7A01G349700
TraesCS4D01G070300		TraesCS4A01G034500		TraesCS7A01G366700
TraesCS4D01G076000		TraesCS4A01G042000		TraesCS7A01G366900
TraesCS4D01G087800		TraesCS4A01G058700		TraesCS7A01G376800
TraesCS4D01G096400		TraesCS4A01G061900		TraesCS7A01G385500
TraesCS4D01G133300LC		TraesCS4A01G062000		TraesCS7A01G405600
TraesCS4D01G143100		TraesCS4A01G073900		TraesCS7A01G418100
TraesCS4D01G147500		TraesCS4A01G077100		TraesCS7A01G425700
TraesCS4D01G148700LC		TraesCS4A01G081600		TraesCS7A01G427100
TraesCS4D01G158800		TraesCS4A01G083200		TraesCS7A01G427300
TraesCS4D01G163800		TraesCS4A01G096300		TraesCS7A01G433900
TraesCS4D01G169200		TraesCS4A01G107400		TraesCS7A01G466100
TraesCS4D01G169500		TraesCS4A01G112600		TraesCS7A01G477900
TraesCS4D01G169800		TraesCS4A01G114400		TraesCS7A01G478500
TraesCS4D01G171200		TraesCS4A01G174100		TraesCS7A01G508800
TraesCS4D01G201100		TraesCS4A01G179500		TraesCS7A01G516400
TraesCS4D01G208600		TraesCS4A01G202300		TraesCS7A01G523800
TraesCS4D01G211300		TraesCS4A01G208400		TraesCS7B01G042100
TraesCS4D01G212700		TraesCS4A01G223200		TraesCS7B01G058500
TraesCS4D01G241700		TraesCS4A01G223600		TraesCS7B01G073600
TraesCS4D01G242200		TraesCS4A01G247500		TraesCS7B01G085900
TraesCS4D01G246400		TraesCS4A01G288400		TraesCS7B01G089400
TraesCS4D01G271500		TraesCS4A01G298300		TraesCS7B01G111200
TraesCS4D01G273200		TraesCS4A01G312300		TraesCS7B01G115900
TraesCS4D01G278500		TraesCS4A01G318400		TraesCS7B01G118400
TraesCS4D01G280800		TraesCS4A01G331100		TraesCS7B01G124600
TraesCS4D01G302600LC		TraesCS4A01G346100		TraesCS7B01G133300
TraesCS4D01G309500		TraesCS4A01G353300		TraesCS7B01G135900
TraesCS4D01G334100		TraesCS4A01G384500		TraesCS7B01G147500
TraesCS4D01G339400		TraesCS4A01G388000		TraesCS7B01G227900
TraesCS4D01G339800		TraesCS4A01G396700		TraesCS7B01G232500
TraesCS4D01G341100LC		TraesCS4A01G400900LC		TraesCS7B01G246700
TraesCS4D01G362900LC		TraesCS4A01G401000		TraesCS7B01G276700
TraesCS4D01G441900LC		TraesCS4A01G401300		TraesCS7B01G278200
TraesCS5A01G014600		TraesCS4A01G482000		TraesCS7B01G292100
TraesCS5A01G024300		TraesCS4B01G000200LC		TraesCS7B01G303800
TraesCS5A01G024900		TraesCS4B01G001000		TraesCS7B01G307200
TraesCS5A01G056700		TraesCS4B01G007400		TraesCS7B01G325500
TraesCS5A01G063100		TraesCS4B01G029600		TraesCS7B01G337300
TraesCS5A01G065500		TraesCS4B01G052300		TraesCS7B01G350500
TraesCS5A01G073800		TraesCS4B01G056600		TraesCS7B01G432700
TraesCS5A01G084800		TraesCS4B01G085100		TraesCS7B01G437800
TraesCS5A01G103500		TraesCS4B01G092200		TraesCS7B01G453600LC
TraesCS5A01G115900		TraesCS4B01G092400		TraesCS7B01G462300
TraesCS5A01G118300		TraesCS4B01G092500		TraesCS7B01G571700LC
TraesCS5A01G144300		TraesCS4B01G092700		TraesCS7B01G774400LC
TraesCS5A01G158800		TraesCS4B01G115600		TraesCS7B01G792400LC
TraesCS5A01G163600		TraesCS4B01G139700		TraesCS7D01G011600
TraesCS5A01G168900LC		TraesCS4B01G170500		TraesCS7D01G014100LC
TraesCS5A01G175300		TraesCS4B01G175100		TraesCS7D01G030900
TraesCS5A01G181400		TraesCS4B01G189800		TraesCS7D01G040300
TraesCS5A01G189600		TraesCS4B01G205100		TraesCS7D01G055800
TraesCS5A01G192600		TraesCS4B01G205300		TraesCS7D01G069800
TraesCS5A01G198200		TraesCS4B01G208100		TraesCS7D01G069900
TraesCS5A01G198800		TraesCS4B01G222200		TraesCS7D01G084800
TraesCS5A01G200000		TraesCS4B01G230100		TraesCS7D01G107900
TraesCS5A01G209800		TraesCS4B01G237600		TraesCS7D01G146300
TraesCS5A01G210300		TraesCS4B01G238700		TraesCS7D01G154700
TraesCS5A01G211600		TraesCS4B01G243500		TraesCS7D01G211000
TraesCS5A01G212300		TraesCS4B01G258200		TraesCS7D01G217800
TraesCS5A01G218200LC		TraesCS4B01G262800		TraesCS7D01G218400
TraesCS5A01G221600		TraesCS4B01G271900		TraesCS7D01G228000
TraesCS5A01G237200		TraesCS4B01G277100		TraesCS7D01G228700
TraesCS5A01G237500		TraesCS4B01G278500		TraesCS7D01G244300
TraesCS5A01G242500		TraesCS4B01G290500		TraesCS7D01G263900
TraesCS5A01G251800		TraesCS4B01G312200		TraesCS7D01G270100
TraesCS5A01G273200		TraesCS4B01G326800		TraesCS7D01G277900
TraesCS5A01G292300		TraesCS4B01G329500		TraesCS7D01G279300
TraesCS5A01G318200		TraesCS4B01G349500		TraesCS7D01G318600
TraesCS5A01G320300		TraesCS4B01G358000		TraesCS7D01G339000
TraesCS5A01G322200		TraesCS4B01G580400LC		TraesCS7D01G355700
TraesCS5A01G349500LC		TraesCS4D01G001900		TraesCS7D01G356100
TraesCS5A01G354900LC		TraesCS4D01G013500		TraesCS7D01G356300
TraesCS5A01G356300		TraesCS4D01G031600		TraesCS7D01G368700
TraesCS5A01G362100		TraesCS4D01G074700		TraesCS7D01G412900
TraesCS5A01G367700		TraesCS4D01G083100		TraesCS7D01G419400
TraesCS5A01G374000		TraesCS4D01G089200		TraesCS7D01G432300
TraesCS5A01G377000		TraesCS4D01G089300		TraesCS7D01G440000
TraesCS5A01G391500		TraesCS4D01G089600		TraesCS7D01G441100
TraesCS5A01G391700		TraesCS4D01G097700		TraesCS7D01G444100
TraesCS5A01G413200		TraesCS4D01G098600		TraesCS7D01G465400
TraesCS5A01G425400		TraesCS4D01G102900		TraesCS7D01G495800
TraesCS5A01G443800		TraesCS4D01G104900		TraesCS7D01G506600
TraesCS5A01G444300		TraesCS4D01G134400		TraesCS7D01G526600
TraesCS5A01G448100		TraesCS4D01G168500		TraesCS7D01G536900
TraesCS5A01G453900		TraesCS4D01G185700		TraesCS7D01G551000LC
TraesCS5A01G465100		TraesCS4D01G191200		TraesCSU01G015600
TraesCS5A01G468300		TraesCS4D01G201400LC		TraesCSU01G025000
TraesCS5A01G477900		TraesCS4D01G205800		TraesCSU01G038400
TraesCS5A01G478100		TraesCS4D01G222700		TraesCSU01G044200
TraesCS5A01G478300		TraesCS4D01G231500		TraesCSU01G046300
TraesCS5A01G494200		TraesCS4D01G234100		TraesCSU01G048600
TraesCS5A01G501400		TraesCS4D01G235200		TraesCSU01G050000
TraesCS5A01G509700		TraesCS4D01G238800		TraesCSU01G063800
TraesCS5A01G513200		TraesCS4D01G238900		TraesCSU01G121400
TraesCS5A01G527400		TraesCS4D01G245400		TraesCSU01G158800
TraesCS5B01G005700LC		TraesCS4D01G248400		TraesCSU01G183300
TraesCS5B01G022800		TraesCS4D01G253100		TraesCSU01G201400
TraesCS5B01G028700		TraesCS4D01G262900		TraesCSU01G219500
TraesCS5B01G046900		TraesCS4D01G281900LC		TraesCSU01G237600
TraesCS5B01G061600		TraesCS4D01G284600		TraesCSU01G484800LC
TraesCS5B01G069300		TraesCS4D01G285300		TraesCSU01G617600LC
TraesCS5B01G072100		TraesCS4D01G290600		TraesCSU01G663800LC
TraesCS5B01G086500LC		TraesCS4D01G295900
TraesCS5B01G112800		TraesCS4D01G323500
TraesCS5B01G124700		TraesCS4D01G325200
TraesCS5B01G143400		TraesCS4D01G326400
TraesCS5B01G146500		TraesCS4D01G352700
TraesCS5B01G147900		TraesCS4D01G361700
TraesCS5B01G168500		TraesCS4D01G416500LC
TraesCS5B01G172800		TraesCS5A01G004500
TraesCS5B01G190300		TraesCS5A01G004700
TraesCS5B01G193600		TraesCS5A01G031800LC
TraesCS5B01G196800		TraesCS5A01G034900LC
TraesCS5B01G196900		TraesCS5A01G051200
TraesCS5B01G197400		TraesCS5A01G052600
TraesCS5B01G198300		TraesCS5A01G052900
TraesCS5B01G203000		TraesCS5A01G062600
TraesCS5B01G207900		TraesCS5A01G071000
TraesCS5B01G208200		TraesCS5A01G074000
TraesCS5B01G212300		TraesCS5A01G083100
TraesCS5B01G220400		TraesCS5A01G102500
TraesCS5B01G235600		TraesCS5A01G115100
TraesCS5B01G240700		TraesCS5A01G140000
TraesCS5B01G257300		TraesCS5A01G155200
TraesCS5B01G307700		TraesCS5A01G155300
TraesCS5B01G320500		TraesCS5A01G181800
TraesCS5B01G325000LC		TraesCS5A01G182300
TraesCS5B01G333500		TraesCS5A01G182600
TraesCS5B01G336900		TraesCS5A01G211900
TraesCS5B01G358800		TraesCS5A01G212800
TraesCS5B01G362300		TraesCS5A01G214600
TraesCS5B01G362500		TraesCS5A01G214800
TraesCS5B01G365800		TraesCS5A01G215900
TraesCS5B01G375900		TraesCS5A01G218300
TraesCS5B01G380600		TraesCS5A01G230200
TraesCS5B01G386200LC		TraesCS5A01G230300
TraesCS5B01G396600		TraesCS5A01G231500
TraesCS5B01G401000		TraesCS5A01G236200
TraesCS5B01G408300		TraesCS5A01G237100
TraesCS5B01G410600		TraesCS5A01G241300
TraesCS5B01G442400		TraesCS5A01G248300
TraesCS5B01G460800		TraesCS5A01G251400
TraesCS5B01G465300		TraesCS5A01G276700
TraesCS5B01G476900		TraesCS5A01G286100
TraesCS5B01G480900		TraesCS5A01G291200
TraesCS5B01G490800		TraesCS5A01G302400
TraesCS5B01G491000		TraesCS5A01G321000
TraesCS5B01G491200		TraesCS5A01G330500
TraesCS5B01G502200		TraesCS5A01G354400LC
TraesCS5B01G510500		TraesCS5A01G375600
TraesCS5B01G525600LC		TraesCS5A01G376800
TraesCS5B01G542600		TraesCS5A01G385900
TraesCS5B01G551900		TraesCS5A01G394500
TraesCS5B01G556500		TraesCS5A01G407300
TraesCS5B01G561300		TraesCS5A01G432600
TraesCS5B01G566100		TraesCS5A01G439700
TraesCS5B01G571400		TraesCS5A01G445700
TraesCS5B01G623400LC		TraesCS5A01G446400
TraesCS5B01G677000LC		TraesCS5A01G460300
TraesCS5B01G683200LC		TraesCS5A01G463300
TraesCS5B01G700200LC		TraesCS5A01G469200
TraesCS5D01G017500		TraesCS5A01G469800
TraesCS5D01G020400		TraesCS5A01G474400
TraesCS5D01G059700		TraesCS5A01G485200
TraesCS5D01G064900LC		TraesCS5A01G485300
TraesCS5D01G074300		TraesCS5A01G488200
TraesCS5D01G076100		TraesCS5A01G496000
TraesCS5D01G076400		TraesCS5A01G527100
TraesCS5D01G078000LC		TraesCS5A01G535300
TraesCS5D01G082000		TraesCS5A01G535500
TraesCS5D01G087400		TraesCS5A01G535600
TraesCS5D01G090900		TraesCS5A01G549400
TraesCS5D01G102200		TraesCS5A01G624600LC
TraesCS5D01G118000		TraesCS5A01G641400LC
TraesCS5D01G124300		TraesCS5B01G003700
TraesCS5D01G147700		TraesCS5B01G003800LC
TraesCS5D01G166500		TraesCS5B01G009000
TraesCS5D01G168600		TraesCS5B01G012000
TraesCS5D01G179800		TraesCS5B01G017100
TraesCS5D01G201300		TraesCS5B01G017900LC
TraesCS5D01G204100		TraesCS5B01G064000
TraesCS5D01G204700		TraesCS5B01G075900
TraesCS5D01G205600		TraesCS5B01G128100
TraesCS5D01G216100		TraesCS5B01G154400
TraesCS5D01G216400		TraesCS5B01G180300
TraesCS5D01G232500		TraesCS5B01G180400
TraesCS5D01G244000		TraesCS5B01G184600
TraesCS5D01G260600		TraesCS5B01G204400
TraesCS5D01G271000		TraesCS5B01G209100
TraesCS5D01G274100LC		TraesCS5B01G209200
TraesCS5D01G276300LC		TraesCS5B01G211000
TraesCS5D01G307300LC		TraesCS5B01G212000
TraesCS5D01G309900		TraesCS5B01G214400
TraesCS5D01G326200		TraesCS5B01G217500
TraesCS5D01G331100LC		TraesCS5B01G217700
TraesCS5D01G369200		TraesCS5B01G222700
TraesCS5D01G372900		TraesCS5B01G224100
TraesCS5D01G383500		TraesCS5B01G228500
TraesCS5D01G387000		TraesCS5B01G228800
TraesCS5D01G393200		TraesCS5B01G229800
TraesCS5D01G401300		TraesCS5B01G232700
TraesCS5D01G401500		TraesCS5B01G234100
TraesCS5D01G408400LC		TraesCS5B01G234500
TraesCS5D01G410900		TraesCS5B01G234700
TraesCS5D01G413600		TraesCS5B01G235700
TraesCS5D01G415900		TraesCS5B01G239600
TraesCS5D01G418400LC		TraesCS5B01G244000
TraesCS5D01G437000		TraesCS5B01G246000
TraesCS5D01G451300		TraesCS5B01G247800
TraesCS5D01G454900		TraesCS5B01G249500
TraesCS5D01G459400LC		TraesCS5B01G268600
TraesCS5D01G462300		TraesCS5B01G273000
TraesCS5D01G464500		TraesCS5B01G275600
TraesCS5D01G467100		TraesCS5B01G276500
TraesCS5D01G476300LC		TraesCS5B01G285300
TraesCS5D01G477700		TraesCS5B01G285400
TraesCS5D01G478600LC		TraesCS5B01G290200
TraesCS5D01G481200		TraesCS5B01G294100
TraesCS5D01G482900		TraesCS5B01G300600
TraesCS5D01G491200		TraesCS5B01G305500
TraesCS5D01G491500		TraesCS5B01G318800
TraesCS5D01G503400		TraesCS5B01G321500
TraesCS5D01G518900LC		TraesCS5B01G330700
TraesCS5D01G538300		TraesCS5B01G342500
TraesCS5D01G545200		TraesCS5B01G370400
TraesCS5D01G558500		TraesCS5B01G371100
TraesCS5D01G562200LC		TraesCS5B01G373900
TraesCS5D01G612500LC		TraesCS5B01G384500
TraesCS6A01G023100		TraesCS5B01G392100
TraesCS6A01G023200		TraesCS5B01G399900
TraesCS6A01G023300		TraesCS5B01G449200
TraesCS6A01G034200		TraesCS5B01G451700
TraesCS6A01G057400		TraesCS5B01G454100
TraesCS6A01G108300		TraesCS5B01G454400
TraesCS6A01G111900		TraesCS5B01G455500
TraesCS6A01G118400		TraesCS5B01G458300
TraesCS6A01G132700		TraesCS5B01G463300
TraesCS6A01G150000		TraesCS5B01G470100
TraesCS6A01G169400		TraesCS5B01G471500
TraesCS6A01G186500		TraesCS5B01G500700
TraesCS6A01G188700LC		TraesCS5B01G512000
TraesCS6A01G210800		TraesCS5B01G520600
TraesCS6A01G212700		TraesCS5B01G546500
TraesCS6A01G226600		TraesCS5B01G565600
TraesCS6A01G243500		TraesCS5B01G574900LC
TraesCS6A01G248000		TraesCS5B01G585000LC
TraesCS6A01G248400		TraesCS5B01G654100LC
TraesCS6A01G251200		TraesCS5D01G001400
TraesCS6A01G270300LC		TraesCS5D01G012000
TraesCS6A01G274700		TraesCS5D01G013400
TraesCS6A01G275600		TraesCS5D01G019400
TraesCS6A01G282500		TraesCS5D01G046300
TraesCS6A01G294700		TraesCS5D01G067100
TraesCS6A01G301800		TraesCS5D01G097600
TraesCS6A01G305300		TraesCS5D01G103100
TraesCS6A01G309600		TraesCS5D01G114300
TraesCS6A01G320700		TraesCS5D01G160300
TraesCS6A01G323600		TraesCS5D01G186200
TraesCS6A01G323900		TraesCS5D01G186700
TraesCS6A01G325700		TraesCS5D01G187100
TraesCS6A01G336500		TraesCS5D01G191400
TraesCS6A01G350600		TraesCS5D01G217200
TraesCS6A01G350700		TraesCS5D01G217400
TraesCS6A01G351300		TraesCS5D01G219300
TraesCS6A01G366400		TraesCS5D01G222000
TraesCS6A01G392100		TraesCS5D01G226400
TraesCS6A01G394800LC		TraesCS5D01G242300
TraesCS6A01G405500		TraesCS5D01G242800
TraesCS6A01G405700		TraesCS5D01G257400
TraesCS6A01G438700LC		TraesCS5D01G259300
TraesCS6A01G502200LC		TraesCS5D01G293700
TraesCS6A01G502400LC		TraesCS5D01G298000LC
TraesCS6B01G012800		TraesCS5D01G298600
TraesCS6B01G019600		TraesCS5D01G324600
TraesCS6B01G031500		TraesCS5D01G327800
TraesCS6B01G031600		TraesCS5D01G334000
TraesCS6B01G031700		TraesCS5D01G336300
TraesCS6B01G099000		TraesCS5D01G338600LC
TraesCS6B01G114600		TraesCS5D01G378100
TraesCS6B01G122200		TraesCS5D01G381300
TraesCS6B01G139500		TraesCS5D01G390700
TraesCS6B01G146600		TraesCS5D01G395800
TraesCS6B01G179600LC		TraesCS5D01G402700
TraesCS6B01G181100LC		TraesCS5D01G404300
TraesCS6B01G188000		TraesCS5D01G410500
TraesCS6B01G196500		TraesCS5D01G413200
TraesCS6B01G206400		TraesCS5D01G420000
TraesCS6B01G207500LC		TraesCS5D01G425200
TraesCS6B01G228600		TraesCS5D01G432800
TraesCS6B01G235900		TraesCS5D01G452500
TraesCS6B01G239800		TraesCS5D01G453800
TraesCS6B01G246300		TraesCS5D01G471900
TraesCS6B01G251300		TraesCS5D01G472000
TraesCS6B01G270400		TraesCS5D01G474000
TraesCS6B01G272700		TraesCS5D01G478200
TraesCS6B01G273400		TraesCS5D01G482800
TraesCS6B01G275000		TraesCS5D01G493900
TraesCS6B01G276300		TraesCS5D01G513000
TraesCS6B01G304700		TraesCS5D01G525400
TraesCS6B01G310900		TraesCS5D01G553900
TraesCS6B01G323800LC		TraesCS5D01G554000
TraesCS6B01G324200		TraesCS5D01G560900
TraesCS6B01G330900		TraesCS5D01G641300LC
TraesCS6B01G337800		TraesCS5D01G643700LC
TraesCS6B01G339400		TraesCS6A01G015400
TraesCS6B01G346000		TraesCS6A01G028800
TraesCS6B01G360000		TraesCS6A01G041900
TraesCS6B01G364000		TraesCS6A01G045000
TraesCS6B01G373200		TraesCS6A01G050800
TraesCS6B01G383600		TraesCS6A01G055900LC
TraesCS6B01G384500		TraesCS6A01G058600
TraesCS6B01G392700		TraesCS6A01G058700
TraesCS6B01G401000		TraesCS6A01G060900LC
TraesCS6B01G401100		TraesCS6A01G067800
TraesCS6B01G401300		TraesCS6A01G082900
TraesCS6B01G401500		TraesCS6A01G085100
TraesCS6B01G409800		TraesCS6A01G094100
TraesCS6B01G419200		TraesCS6A01G098600
TraesCS6B01G449900		TraesCS6A01G099800
TraesCS6B01G456600		TraesCS6A01G110500
TraesCS6B01G500000LC		TraesCS6A01G126500
TraesCS6B01G504100LC		TraesCS6A01G142300
TraesCS6B01G504200LC		TraesCS6A01G152700
TraesCS6B01G569800LC		TraesCS6A01G195800
TraesCS6B01G625600LC		TraesCS6A01G216100
TraesCS6B01G772700LC		TraesCS6A01G253500
TraesCS6B01G798300LC		TraesCS6A01G265800
TraesCS6D01G026400		TraesCS6A01G270700
TraesCS6D01G026600		TraesCS6A01G277600
TraesCS6D01G031700		TraesCS6A01G302400
TraesCS6D01G038400		TraesCS6A01G312600
TraesCS6D01G047500		TraesCS6A01G316400
TraesCS6D01G065100		TraesCS6A01G338200
TraesCS6D01G087200		TraesCS6A01G339600
TraesCS6D01G088000		TraesCS6A01G380000
TraesCS6D01G108500		TraesCS6A01G395900
TraesCS6D01G140200		TraesCS6A01G432000LC
TraesCS6D01G165900		TraesCS6A01G444300LC
TraesCS6D01G168900		TraesCS6A01G617500LC
TraesCS6D01G190200		TraesCS6B01G002800
TraesCS6D01G196100		TraesCS6B01G003200
TraesCS6D01G204300		TraesCS6B01G004000
TraesCS6D01G208100		TraesCS6B01G008900
TraesCS6D01G213500		TraesCS6B01G022500
TraesCS6D01G216900		TraesCS6B01G035000
TraesCS6D01G230100		TraesCS6B01G035500
TraesCS6D01G230500		TraesCS6B01G041200
TraesCS6D01G231900		TraesCS6B01G060800
TraesCS6D01G254500		TraesCS6B01G067200
TraesCS6D01G255000		TraesCS6B01G145300
TraesCS6D01G255900		TraesCS6B01G150400
TraesCS6D01G269800LC		TraesCS6B01G156100
TraesCS6D01G303700		TraesCS6B01G160400
TraesCS6D01G312800		TraesCS6B01G167100
TraesCS6D01G333000		TraesCS6B01G180700
TraesCS6D01G333100		TraesCS6B01G198400
TraesCS6D01G333200		TraesCS6B01G206000
TraesCS6D01G334000		TraesCS6B01G245300
TraesCS6D01G342800		TraesCS6B01G247800
TraesCS6D01G348700		TraesCS6B01G266500
TraesCS6D01G349000		TraesCS6B01G267100
TraesCS6D01G349500		TraesCS6B01G274800
TraesCS6D01G365100		TraesCS6B01G283600
TraesCS6D01G378000		TraesCS6B01G307200
TraesCS6D01G389200		TraesCS6B01G321100
TraesCS6D01G479100LC		TraesCS6B01G326200
TraesCS6D01G504000LC		TraesCS6B01G331600
TraesCS7A01G001100		TraesCS6B01G339300
TraesCS7A01G002500		TraesCS6B01G342800
TraesCS7A01G007700		TraesCS6B01G365200
TraesCS7A01G013900		TraesCS6B01G365700
TraesCS7A01G050100		TraesCS6B01G412700
TraesCS7A01G065000		TraesCS6B01G413100
TraesCS7A01G067100		TraesCS6B01G434700
TraesCS7A01G094800		TraesCS6B01G441300
TraesCS7A01G096400		TraesCS6B01G459100
TraesCS7A01G129700		TraesCS6B01G459700
TraesCS7A01G144600		TraesCS6B01G459800
TraesCS7A01G145100		TraesCS6B01G461300
TraesCS7A01G147100		TraesCS6B01G470600
TraesCS7A01G147900		TraesCS6B01G784500LC
TraesCS7A01G151100		TraesCS6D01G001000
TraesCS7A01G159000		TraesCS6D01G001100
TraesCS7A01G170600		TraesCS6D01G002200
TraesCS7A01G177100LC		TraesCS6D01G013100
TraesCS7A01G179300		TraesCS6D01G017600
TraesCS7A01G187400		TraesCS6D01G021100
TraesCS7A01G193700		TraesCS6D01G032600
TraesCS7A01G196000		TraesCS6D01G032700LC
TraesCS7A01G203600		TraesCS6D01G033000
TraesCS7A01G203900		TraesCS6D01G048400
TraesCS7A01G214200		TraesCS6D01G048600
TraesCS7A01G215200		TraesCS6D01G066800
TraesCS7A01G223100		TraesCS6D01G076400
TraesCS7A01G228300		TraesCS6D01G082600
TraesCS7A01G229400		TraesCS6D01G112200
TraesCS7A01G231400		TraesCS6D01G114600
TraesCS7A01G244400		TraesCS6D01G120800LC
TraesCS7A01G247200LC		TraesCS6D01G122200
TraesCS7A01G247300LC		TraesCS6D01G127600
TraesCS7A01G247400LC		TraesCS6D01G131700
TraesCS7A01G251800		TraesCS6D01G142400
TraesCS7A01G252700		TraesCS6D01G161800
TraesCS7A01G255300LC		TraesCS6D01G201400
TraesCS7A01G255500		TraesCS6D01G218000
TraesCS7A01G259000		TraesCS6D01G225500
TraesCS7A01G264800		TraesCS6D01G232400
TraesCS7A01G276300		TraesCS6D01G235000
TraesCS7A01G298000		TraesCS6D01G244400
TraesCS7A01G299600		TraesCS6D01G248800
TraesCS7A01G312300		TraesCS6D01G258200
TraesCS7A01G313800		TraesCS6D01G259500
TraesCS7A01G328100LC		TraesCS6D01G272000
TraesCS7A01G338600		TraesCS6D01G318900
TraesCS7A01G343300		TraesCS6D01G330800
TraesCS7A01G347800		TraesCS6D01G365400
TraesCS7A01G371100		TraesCS6D01G379100
TraesCS7A01G430300		TraesCS6D01G380000
TraesCS7A01G448800		TraesCS6D01G380900
TraesCS7A01G476000LC		TraesCS6D01G383600LC
TraesCS7A01G521800		TraesCS6D01G394600
TraesCS7A01G622300LC		TraesCS7A01G024600
TraesCS7A01G628100LC		TraesCS7A01G039300
TraesCS7A01G680700LC		TraesCS7A01G042200
TraesCS7B01G020800		TraesCS7A01G052900LC
TraesCS7B01G021600		TraesCS7A01G053000LC
TraesCS7B01G022600LC		TraesCS7A01G053100LC
TraesCS7B01G023400LC		TraesCS7A01G062400
TraesCS7B01G029700		TraesCS7A01G112000
TraesCS7B01G047100		TraesCS7A01G126100
TraesCS7B01G047300		TraesCS7A01G127800
TraesCS7B01G047600		TraesCS7A01G142200LC
TraesCS7B01G063500		TraesCS7A01G142300LC
TraesCS7B01G075600		TraesCS7A01G149000
TraesCS7B01G101700		TraesCS7A01G153100
TraesCS7B01G122400		TraesCS7A01G153400
TraesCS7B01G127600		TraesCS7A01G156100
TraesCS7B01G129800		TraesCS7A01G178800
TraesCS7B01G131400		TraesCS7A01G215800
TraesCS7B01G134500		TraesCS7A01G226600
TraesCS7B01G138200		TraesCS7A01G236400LC
TraesCS7B01G155300LC		TraesCS7A01G270700
TraesCS7B01G156500		TraesCS7A01G277600
TraesCS7B01G158200		TraesCS7A01G302800
TraesCS7B01G181500		TraesCS7A01G306700
TraesCS7B01G188900		TraesCS7A01G312800
TraesCS7B01G190000		TraesCS7A01G356100
TraesCS7B01G191400		TraesCS7A01G360300
TraesCS7B01G195200		TraesCS7A01G364500
TraesCS7B01G197700		TraesCS7A01G364800LC
TraesCS7B01G200000LC		TraesCS7A01G365500
TraesCS7B01G202000		TraesCS7A01G366800
TraesCS7B01G203500		TraesCS7A01G367000
TraesCS7B01G213600		TraesCS7A01G367100
TraesCS7B01G220900		TraesCS7A01G373100
TraesCS7B01G226000LC		TraesCS7A01G375000
TraesCS7B01G229300		TraesCS7A01G391100
TraesCS7B01G232300LC		TraesCS7A01G392200
TraesCS7B01G234000LC		TraesCS7A01G392300
TraesCS7B01G239300LC		TraesCS7A01G394100
TraesCS7B01G241100		TraesCS7A01G418600
TraesCS7B01G241800		TraesCS7A01G419500
TraesCS7B01G244300		TraesCS7A01G420200
TraesCS7B01G275900LC		TraesCS7A01G420600
TraesCS7B01G284400		TraesCS7A01G425900
TraesCS7B01G291600		TraesCS7A01G431100
TraesCS7B01G301600LC		TraesCS7A01G441900
TraesCS7B01G365100		TraesCS7A01G455800
TraesCS7B01G398800LC		TraesCS7A01G479300
TraesCS7B01G404400		TraesCS7A01G489200
TraesCS7B01G412100LC		TraesCS7A01G504000
TraesCS7B01G424600		TraesCS7A01G530400
TraesCS7B01G425900		TraesCS7A01G530500
TraesCS7B01G429700		TraesCS7A01G530600
TraesCS7B01G430400		TraesCS7A01G531700
TraesCS7B01G437100		TraesCS7A01G554300
TraesCS7B01G437300		TraesCS7A01G755300LC
TraesCS7B01G445400		TraesCS7A01G761400LC
TraesCS7B01G456300LC		TraesCS7B01G026700
TraesCS7B01G476000		TraesCS7B01G027700
TraesCS7B01G594500LC		TraesCS7B01G062500
TraesCS7B01G748300LC		TraesCS7B01G077300
TraesCS7D01G012400		TraesCS7B01G094700
TraesCS7D01G026500		TraesCS7B01G101800
TraesCS7D01G037100		TraesCS7B01G118700LC
TraesCS7D01G055500		TraesCS7B01G122800
TraesCS7D01G076300		TraesCS7B01G161900
TraesCS7D01G076400		TraesCS7B01G168800
TraesCS7D01G090800		TraesCS7B01G193800
TraesCS7D01G092600		TraesCS7B01G209100
TraesCS7D01G128800		TraesCS7B01G212500
TraesCS7D01G146400		TraesCS7B01G213000
TraesCS7D01G153000		TraesCS7B01G219900
TraesCS7D01G159900		TraesCS7B01G225600
TraesCS7D01G201500		TraesCS7B01G233400
TraesCS7D01G209900LC		TraesCS7B01G259300
TraesCS7D01G217100		TraesCS7B01G261100
TraesCS7D01G224100		TraesCS7B01G270900
TraesCS7D01G226300		TraesCS7B01G272000
TraesCS7D01G229100LC		TraesCS7B01G277400
TraesCS7D01G230000		TraesCS7B01G280100
TraesCS7D01G231600		TraesCS7B01G291900
TraesCS7D01G233100		TraesCS7B01G296000
TraesCS7D01G236600		TraesCS7B01G321200
TraesCS7D01G239400		TraesCS7B01G321300
TraesCS7D01G251300		TraesCS7B01G325300
TraesCS7D01G254600LC		TraesCS7B01G326100
TraesCS7D01G259900		TraesCS7B01G327200
TraesCS7D01G264000		TraesCS7B01G330800
TraesCS7D01G265000		TraesCS7B01G333500
TraesCS7D01G287600		TraesCS7B01G341200
TraesCS7D01G290700		TraesCS7B01G356200
TraesCS7D01G309600		TraesCS7B01G369900
TraesCS7D01G310600		TraesCS7B01G370700
TraesCS7D01G316500		TraesCS7B01G381900
TraesCS7D01G316700		TraesCS7B01G399700
TraesCS7D01G317600		TraesCS7B01G411100
TraesCS7D01G324600LC		TraesCS7B01G411400
TraesCS7D01G325500		TraesCS7B01G448000
TraesCS7D01G337800		TraesCS7B01G455000LC
TraesCS7D01G357400		TraesCS7B01G461900
TraesCS7D01G364200		TraesCS7B01G462700
TraesCS7D01G366800		TraesCS7B01G469200
TraesCS7D01G378400		TraesCS7B01G498100
TraesCS7D01G452200		TraesCS7B01G502300LC
TraesCS7D01G456100LC		TraesCS7B01G607400LC
TraesCS7D01G492500		TraesCS7B01G639700LC
TraesCS7D01G502500		TraesCS7B01G753700LC
TraesCS7D01G504600		TraesCS7D01G022600
TraesCS7D01G505200		TraesCS7D01G049800
TraesCS7D01G539800LC		TraesCS7D01G053900
TraesCS7D01G544800		TraesCS7D01G057000
TraesCS7D01G545500LC		TraesCS7D01G079400
TraesCS7D01G545600LC		TraesCS7D01G080200
TraesCS7D01G687000LC		TraesCS7D01G080300
TraesCSU01G012700		TraesCS7D01G080400
TraesCSU01G012800		TraesCS7D01G080600
TraesCSU01G068300		TraesCS7D01G092900
TraesCSU01G075000		TraesCS7D01G126400
TraesCSU01G079800		TraesCS7D01G142000
TraesCSU01G096900		TraesCS7D01G150600
TraesCSU01G101300		TraesCS7D01G160900
TraesCSU01G105600LC		TraesCS7D01G161200
TraesCSU01G114800LC		TraesCS7D01G166500
TraesCSU01G115500LC		TraesCS7D01G180900
TraesCSU01G127200		TraesCS7D01G186100
TraesCSU01G127800		TraesCS7D01G196600
TraesCSU01G142500LC		TraesCS7D01G196700
TraesCSU01G142600LC		TraesCS7D01G217300
TraesCSU01G390600LC		TraesCS7D01G217500
		TraesCS7D01G225400LC
		TraesCS7D01G242500
		TraesCS7D01G262200
		TraesCS7D01G263700
		TraesCS7D01G271100
		TraesCS7D01G272100
		TraesCS7D01G301900
		TraesCS7D01G304900
		TraesCS7D01G309200
		TraesCS7D01G309400
		TraesCS7D01G315000
		TraesCS7D01G315600
		TraesCS7D01G321500
		TraesCS7D01G329300
		TraesCS7D01G332500
		TraesCS7D01G354100
		TraesCS7D01G355900
		TraesCS7D01G357300
		TraesCS7D01G373100
		TraesCS7D01G386000
		TraesCS7D01G386600
		TraesCS7D01G387700
		TraesCS7D01G387800
		TraesCS7D01G389500
		TraesCS7D01G398900
		TraesCS7D01G411100
		TraesCS7D01G411300
		TraesCS7D01G413300
		TraesCS7D01G413400
		TraesCS7D01G418200
		TraesCS7D01G422500
		TraesCS7D01G455800
		TraesCS7D01G455900
		TraesCS7D01G465900
		TraesCS7D01G466700
		TraesCS7D01G471700
		TraesCS7D01G474600
		TraesCS7D01G475300
		TraesCS7D01G475600
		TraesCS7D01G481600LC
		TraesCS7D01G491100
		TraesCS7D01G491500
		TraesCS7D01G499300
		TraesCS7D01G514500
		TraesCS7D01G518200
		TraesCS7D01G518300
		TraesCS7D01G518400
		TraesCS7D01G519100
		TraesCS7D01G519200
		TraesCS7D01G522400
		TraesCS7D01G527100
		TraesCS7D01G569600LC
		TraesCSU01G008300
		TraesCSU01G008900
		TraesCSU01G009100
		TraesCSU01G020800
		TraesCSU01G032600
		TraesCSU01G040200
		TraesCSU01G046000
		TraesCSU01G047400
		TraesCSU01G060600
		TraesCSU01G076000
		TraesCSU01G083200
		TraesCSU01G086100LC
		TraesCSU01G086200LC
		TraesCSU01G101700
		TraesCSU01G109900
		TraesCSU01G134900
		TraesCSU01G144600
		TraesCSU01G156100
		TraesCSU01G156200
		TraesCSU01G156300
		TraesCSU01G171900
		TraesCSU01G179600LC
		TraesCSU01G189800
		TraesCSU01G206500
		TraesCSU01G214700
		TraesCSU01G230200
		TraesCSU01G238700
		TraesCSU01G318200LC
		TraesCSU01G411900LC
		TraesCSU01G656900LC

## Sheet: WGCNA
M1	M2	M3	M4	M5	M6	M7	M8	M9	M10	M11	M12	M13	M14	M15	M16	M17	M18	Not Corr.
TraesCS1A01G000100	TraesCS1A01G002400	TraesCS1A01G006300	TraesCS1A01G002600	TraesCS1A01G000300	TraesCS1A01G006800	TraesCS1A01G003600LC	TraesCS1A01G009100	TraesCS1A01G025600	TraesCS1A01G000400LC	TraesCS1A01G046400	TraesCS1A01G016000	TraesCS1A01G027500	TraesCS1A01G085200	TraesCS1A01G004900LC	TraesCS1A01G281000	TraesCS1A01G042800LC	TraesCS1A01G010900LC	TraesCS1A01G242300LC
TraesCS1A01G000100LC	TraesCS1A01G002700LC	TraesCS1A01G017900	TraesCS1A01G008200	TraesCS1A01G002400LC	TraesCS1A01G018600	TraesCS1A01G009200LC	TraesCS1A01G013800	TraesCS1A01G033500	TraesCS1A01G000500	TraesCS1A01G047300	TraesCS1A01G076900	TraesCS1A01G061400LC	TraesCS1A01G133300LC	TraesCS1A01G007500	TraesCS1A01G289800	TraesCS1A01G056600	TraesCS1A01G150400LC	TraesCS1A01G275000LC
TraesCS1A01G000200	TraesCS1A01G004900	TraesCS1A01G018000	TraesCS1A01G009200	TraesCS1A01G005100	TraesCS1A01G021400	TraesCS1A01G009900	TraesCS1A01G015100	TraesCS1A01G049700LC	TraesCS1A01G000600LC	TraesCS1A01G058900	TraesCS1A01G082900LC	TraesCS1A01G081100	TraesCS1A01G187000	TraesCS1A01G015300	TraesCS1A01G290100	TraesCS1A01G089600	TraesCS1A01G421000LC	TraesCS1B01G012000LC
TraesCS1A01G000400	TraesCS1A01G007000	TraesCS1A01G018500	TraesCS1A01G011100	TraesCS1A01G008400	TraesCS1A01G038800	TraesCS1A01G051200	TraesCS1A01G023900LC	TraesCS1A01G065200	TraesCS1A01G000900LC	TraesCS1A01G131900	TraesCS1A01G083300LC	TraesCS1A01G156200LC	TraesCS1A01G235000	TraesCS1A01G024600	TraesCS1A01G423800	TraesCS1A01G102800	TraesCS1A01G433800LC	TraesCS1B01G133400
TraesCS1A01G000600	TraesCS1A01G007800	TraesCS1A01G020900	TraesCS1A01G011500	TraesCS1A01G008600	TraesCS1A01G051500	TraesCS1A01G054600LC	TraesCS1A01G025100	TraesCS1A01G073200	TraesCS1A01G001000LC	TraesCS1A01G175500	TraesCS1A01G100300LC	TraesCS1A01G239300LC	TraesCS1A01G263700	TraesCS1A01G036400LC	TraesCS1B01G520900LC	TraesCS1A01G116800	TraesCS1B01G018700LC	TraesCS1B01G476300LC
TraesCS1A01G000700	TraesCS1A01G007900	TraesCS1A01G021000	TraesCS1A01G011900	TraesCS1A01G011600	TraesCS1A01G056800	TraesCS1A01G070800	TraesCS1A01G026200	TraesCS1A01G079000LC	TraesCS1A01G001200	TraesCS1A01G188500LC	TraesCS1A01G119100	TraesCS1A01G345000LC	TraesCS1A01G285000	TraesCS1A01G036900LC	TraesCS1B01G753100LC	TraesCS1A01G119500	TraesCS1B01G121400	TraesCS1B01G476400LC
TraesCS1A01G000700LC	TraesCS1A01G017100	TraesCS1A01G021200LC	TraesCS1A01G015200LC	TraesCS1A01G019600LC	TraesCS1A01G084600	TraesCS1A01G100000LC	TraesCS1A01G030700	TraesCS1A01G085100LC	TraesCS1A01G001200LC	TraesCS1A01G200500LC	TraesCS1A01G161200LC	TraesCS1A01G419300	TraesCS1A01G396300LC	TraesCS1A01G078800	TraesCS1B01G786500LC	TraesCS1A01G134000	TraesCS1B01G136900LC	TraesCS1D01G079100
TraesCS1A01G000800	TraesCS1A01G021200	TraesCS1A01G030400	TraesCS1A01G022500	TraesCS1A01G020500	TraesCS1A01G120100	TraesCS1A01G113600	TraesCS1A01G041800LC	TraesCS1A01G089300	TraesCS1A01G001300	TraesCS1A01G202900	TraesCS1A01G181000	TraesCS1A01G517400LC	TraesCS1A01G406300	TraesCS1A01G092900	TraesCS1D01G142100	TraesCS1A01G184000	TraesCS1B01G146300	TraesCS1D01G440900
TraesCS1A01G000900	TraesCS1A01G023700	TraesCS1A01G033600LC	TraesCS1A01G023500LC	TraesCS1A01G021100	TraesCS1A01G125900	TraesCS1A01G121800LC	TraesCS1A01G044600	TraesCS1A01G093400	TraesCS1A01G001300LC	TraesCS1A01G207600	TraesCS1A01G214300LC	TraesCS1A01G599600LC	TraesCS1A01G414000	TraesCS1A01G101900	TraesCS1D01G280200	TraesCS1A01G211200LC	TraesCS1B01G151300	TraesCS1D01G556500LC
TraesCS1A01G001000	TraesCS1A01G024300LC	TraesCS1A01G033700LC	TraesCS1A01G024000	TraesCS1A01G024500	TraesCS1A01G128700	TraesCS1A01G122800	TraesCS1A01G046600	TraesCS1A01G095600LC	TraesCS1A01G001400LC	TraesCS1A01G240800LC	TraesCS1A01G231400	TraesCS1B01G030300LC	TraesCS1B01G194900	TraesCS1A01G106600	TraesCS2A01G097100LC	TraesCS1A01G255800	TraesCS1B01G264500LC	TraesCS2A01G145400LC
TraesCS1A01G001100	TraesCS1A01G026400	TraesCS1A01G048100	TraesCS1A01G024200	TraesCS1A01G030800LC	TraesCS1A01G144500LC	TraesCS1A01G157100	TraesCS1A01G047500	TraesCS1A01G101000LC	TraesCS1A01G001600	TraesCS1A01G265700	TraesCS1A01G233300	TraesCS1B01G033100	TraesCS1B01G248600	TraesCS1A01G114400	TraesCS2A01G163300LC	TraesCS1A01G540100LC	TraesCS1B01G407200LC	TraesCS2A01G456600
TraesCS1A01G001400	TraesCS1A01G027900	TraesCS1A01G065400LC	TraesCS1A01G025500	TraesCS1A01G044300LC	TraesCS1A01G145800	TraesCS1A01G161600LC	TraesCS1A01G050100	TraesCS1A01G108400LC	TraesCS1A01G007600	TraesCS1A01G265800	TraesCS1A01G240300LC	TraesCS1B01G034000LC	TraesCS1B01G274300	TraesCS1A01G115700	TraesCS2A01G166600	TraesCS1A01G540500LC	TraesCS1B01G529200LC	TraesCS2B01G064700LC
TraesCS1A01G001500	TraesCS1A01G028700LC	TraesCS1A01G066800LC	TraesCS1A01G030700LC	TraesCS1A01G045400LC	TraesCS1A01G150800	TraesCS1A01G166800	TraesCS1A01G055400	TraesCS1A01G110000	TraesCS1A01G037700LC	TraesCS1A01G279500	TraesCS1A01G254900LC	TraesCS1B01G034100LC	TraesCS1B01G276900	TraesCS1A01G116600	TraesCS2A01G210100LC	TraesCS1B01G032700	TraesCS1D01G110600LC	TraesCS2B01G464400
TraesCS1A01G001500LC	TraesCS1A01G035800	TraesCS1A01G067000LC	TraesCS1A01G030900	TraesCS1A01G048700	TraesCS1A01G164900	TraesCS1A01G168000LC	TraesCS1A01G056200	TraesCS1A01G121500	TraesCS1A01G051400LC	TraesCS1A01G295800	TraesCS1A01G284900	TraesCS1B01G039400	TraesCS1B01G285900	TraesCS1A01G135800	TraesCS2A01G560500	TraesCS1B01G034200	TraesCS1D01G120400LC	TraesCS2D01G414200
TraesCS1A01G001700	TraesCS1A01G052600LC	TraesCS1A01G070400	TraesCS1A01G032500	TraesCS1A01G071900LC	TraesCS1A01G186100	TraesCS1A01G192300LC	TraesCS1A01G057200	TraesCS1A01G125700LC	TraesCS1A01G127400LC	TraesCS1A01G311200	TraesCS1A01G289100	TraesCS1B01G066300	TraesCS1B01G294300	TraesCS1A01G144100LC	TraesCS2B01G192700	TraesCS1B01G052600	TraesCS1D01G223600LC	TraesCS2D01G438400
TraesCS1A01G004200	TraesCS1A01G053300LC	TraesCS1A01G071400	TraesCS1A01G034900	TraesCS1A01G076700	TraesCS1A01G186500	TraesCS1A01G234800	TraesCS1A01G060700	TraesCS1A01G130400LC	TraesCS1A01G129500LC	TraesCS1A01G313700LC	TraesCS1A01G289900	TraesCS1B01G140300LC	TraesCS1B01G364200	TraesCS1A01G155200LC	TraesCS2B01G205900LC	TraesCS1B01G133900	TraesCS1D01G576000LC	TraesCS2D01G456900
TraesCS1A01G004200LC	TraesCS1A01G060400LC	TraesCS1A01G076500	TraesCS1A01G043900	TraesCS1A01G076800	TraesCS1A01G186800	TraesCS1A01G237000	TraesCS1A01G066400	TraesCS1A01G141400LC	TraesCS1A01G139600LC	TraesCS1A01G341200	TraesCS1A01G367600	TraesCS1B01G219500LC	TraesCS1B01G449400	TraesCS1A01G198300LC	TraesCS2B01G206000LC	TraesCS1B01G146000LC	TraesCS2A01G241100	TraesCS3A01G255300
TraesCS1A01G005700	TraesCS1A01G076900LC	TraesCS1A01G088600	TraesCS1A01G051600	TraesCS1A01G082800	TraesCS1A01G198100LC	TraesCS1A01G265600	TraesCS1A01G066800	TraesCS1A01G152800	TraesCS1A01G140300	TraesCS1A01G358600	TraesCS1A01G373600LC	TraesCS1B01G238200LC	TraesCS1B01G449900LC	TraesCS1A01G282800	TraesCS2B01G300600LC	TraesCS1B01G229700	TraesCS2A01G428100LC	TraesCS3A01G396800
TraesCS1A01G008000LC	TraesCS1A01G077700LC	TraesCS1A01G089500	TraesCS1A01G060300	TraesCS1A01G082900	TraesCS1A01G198300	TraesCS1A01G272200LC	TraesCS1A01G068000	TraesCS1A01G152900LC	TraesCS1A01G166000LC	TraesCS1A01G364000	TraesCS1A01G380400	TraesCS1B01G316900LC	TraesCS1B01G478700	TraesCS1A01G408300	TraesCS2B01G524500	TraesCS1B01G416000	TraesCS2A01G428200LC	TraesCS3A01G397000
TraesCS1A01G009400	TraesCS1A01G086500LC	TraesCS1A01G095800	TraesCS1A01G062400LC	TraesCS1A01G083000	TraesCS1A01G212000	TraesCS1A01G293800LC	TraesCS1A01G068100	TraesCS1A01G170000LC	TraesCS1A01G178300LC	TraesCS1A01G381400	TraesCS1A01G391400	TraesCS1B01G354000	TraesCS1B01G520300LC	TraesCS1A01G514700LC	TraesCS2B01G586400	TraesCS1D01G001500	TraesCS2A01G692900LC	TraesCS3A01G526600
TraesCS1A01G011100LC	TraesCS1A01G091900LC	TraesCS1A01G097700LC	TraesCS1A01G070500LC	TraesCS1A01G093000	TraesCS1A01G235200	TraesCS1A01G293900LC	TraesCS1A01G069900	TraesCS1A01G178600LC	TraesCS1A01G184800LC	TraesCS1A01G387400	TraesCS1A01G426800	TraesCS1B01G417600	TraesCS1D01G114800LC	TraesCS1B01G009000	TraesCS2D01G075100LC	TraesCS2A01G054200	TraesCS2A01G693000LC	TraesCS3B01G287200
TraesCS1A01G011700LC	TraesCS1A01G095300LC	TraesCS1A01G098800	TraesCS1A01G074700LC	TraesCS1A01G102700	TraesCS1A01G238400LC	TraesCS1A01G304000	TraesCS1A01G071500	TraesCS1A01G231500	TraesCS1A01G188100LC	TraesCS1A01G433800	TraesCS1A01G439800	TraesCS1B01G688300LC	TraesCS1D01G119300	TraesCS1B01G109800	TraesCS2D01G113100LC	TraesCS2A01G215100	TraesCS2A01G747400LC	TraesCS3B01G290000
TraesCS1A01G013500	TraesCS1A01G120000LC	TraesCS1A01G098900	TraesCS1A01G086700	TraesCS1A01G112100LC	TraesCS1A01G246000	TraesCS1A01G335800	TraesCS1A01G071600	TraesCS1A01G254000LC	TraesCS1A01G199100	TraesCS1A01G530900LC	TraesCS1A01G448200LC	TraesCS1B01G701900LC	TraesCS1D01G144400	TraesCS1B01G151800	TraesCS2D01G131100	TraesCS2A01G463200LC	TraesCS2B01G273000	TraesCS3B01G882200LC
TraesCS1A01G013600	TraesCS1A01G125900LC	TraesCS1A01G100800LC	TraesCS1A01G090200LC	TraesCS1A01G115400	TraesCS1A01G248300LC	TraesCS1A01G353700	TraesCS1A01G071700	TraesCS1A01G254500LC	TraesCS1A01G212700LC	TraesCS1A01G531300LC	TraesCS1A01G556600LC	TraesCS1B01G745600LC	TraesCS1D01G146300	TraesCS1B01G168900LC	TraesCS2D01G174200	TraesCS2A01G622000LC	TraesCS2B01G628400LC	TraesCS3D01G151500
TraesCS1A01G014600	TraesCS1A01G130400	TraesCS1A01G109600LC	TraesCS1A01G092100LC	TraesCS1A01G118300LC	TraesCS1A01G256900LC	TraesCS1A01G367900LC	TraesCS1A01G072200	TraesCS1A01G255700LC	TraesCS1A01G222000LC	TraesCS1A01G534800LC	TraesCS1A01G556700LC	TraesCS1D01G004600	TraesCS1D01G189600	TraesCS1B01G173200	TraesCS2D01G379600	TraesCS2A01G626300LC	TraesCS2B01G720600LC	TraesCS3D01G170400LC
TraesCS1A01G014800	TraesCS1A01G135400	TraesCS1A01G115300LC	TraesCS1A01G092200LC	TraesCS1A01G122300	TraesCS1A01G265200	TraesCS1A01G369400LC	TraesCS1A01G073000	TraesCS1A01G302600LC	TraesCS1A01G226500LC	TraesCS1A01G544100LC	TraesCS1A01G556800LC	TraesCS1D01G105500LC	TraesCS1D01G237100	TraesCS1B01G246300	TraesCS2D01G441200	TraesCS2A01G721700LC	TraesCS2B01G738600LC	TraesCS3D01G256100
TraesCS1A01G015400	TraesCS1A01G136300LC	TraesCS1A01G127300LC	TraesCS1A01G121800	TraesCS1A01G125800LC	TraesCS1A01G272000	TraesCS1A01G394800LC	TraesCS1A01G073500	TraesCS1A01G310900	TraesCS1A01G232000LC	TraesCS1B01G091900	TraesCS1A01G621500LC	TraesCS1D01G114400	TraesCS1D01G256100	TraesCS1B01G401400	TraesCS2D01G494200LC	TraesCS2B01G109700	TraesCS2D01G226900LC	TraesCS3D01G531900
TraesCS1A01G018300LC	TraesCS1A01G156400	TraesCS1A01G146000	TraesCS1A01G125500	TraesCS1A01G145600	TraesCS1A01G276800	TraesCS1A01G397600LC	TraesCS1A01G075300LC	TraesCS1A01G341600LC	TraesCS1A01G250800LC	TraesCS1B01G100100	TraesCS1B01G020000LC	TraesCS1D01G126100	TraesCS1D01G263800	TraesCS1B01G413700	TraesCS2D01G557300	TraesCS2B01G186100LC	TraesCS2D01G304100LC	TraesCS4A01G004800
TraesCS1A01G018700	TraesCS1A01G157500LC	TraesCS1A01G150100	TraesCS1A01G132800LC	TraesCS1A01G150900	TraesCS1A01G277100	TraesCS1A01G415100	TraesCS1A01G078800LC	TraesCS1A01G358000LC	TraesCS1A01G315700LC	TraesCS1B01G101900	TraesCS1B01G034500	TraesCS1D01G179800	TraesCS1D01G276200	TraesCS1D01G057000LC	TraesCS2D01G682700LC	TraesCS2B01G240100	TraesCS2D01G408700LC	TraesCS4A01G078300
TraesCS1A01G020000	TraesCS1A01G168000	TraesCS1A01G166100	TraesCS1A01G134200	TraesCS1A01G152600	TraesCS1A01G289400	TraesCS1A01G430200	TraesCS1A01G079700	TraesCS1A01G374200	TraesCS1A01G343500	TraesCS1B01G102000	TraesCS1B01G061800	TraesCS1D01G241400LC	TraesCS1D01G305200	TraesCS1D01G101900	TraesCS3A01G116300	TraesCS2B01G378700	TraesCS2D01G532000LC	TraesCS4A01G192900
TraesCS1A01G024200LC	TraesCS1A01G168600	TraesCS1A01G166200	TraesCS1A01G162000LC	TraesCS1A01G156300LC	TraesCS1A01G289700	TraesCS1A01G435100	TraesCS1A01G080500	TraesCS1A01G376700	TraesCS1A01G359500LC	TraesCS1B01G102100	TraesCS1B01G067100	TraesCS2A01G069700	TraesCS1D01G333500	TraesCS1D01G235600LC	TraesCS3A01G207800LC	TraesCS2B01G394100LC	TraesCS2D01G553400LC	TraesCS4A01G200900
TraesCS1A01G027300	TraesCS1A01G171600	TraesCS1A01G173800	TraesCS1A01G162100LC	TraesCS1A01G194500LC	TraesCS1A01G300200	TraesCS1A01G436300LC	TraesCS1A01G080600	TraesCS1A01G391800	TraesCS1A01G384800	TraesCS1B01G106300	TraesCS1B01G085100LC	TraesCS2A01G117600	TraesCS1D01G352600	TraesCS1D01G340800	TraesCS3A01G207900LC	TraesCS2B01G428300	TraesCS2D01G553500LC	TraesCS4B01G122300
TraesCS1A01G027400LC	TraesCS1A01G175300	TraesCS1A01G186300	TraesCS1A01G162200LC	TraesCS1A01G212700	TraesCS1A01G306600	TraesCS1A01G439300	TraesCS1A01G081300	TraesCS1A01G419200	TraesCS1A01G407200	TraesCS1B01G304800	TraesCS1B01G103700LC	TraesCS2A01G122900LC	TraesCS1D01G414700	TraesCS1D01G436500	TraesCS3A01G208000LC	TraesCS2B01G478500LC	TraesCS2D01G564200LC	TraesCS4B01G291800
TraesCS1A01G029500	TraesCS1A01G184400LC	TraesCS1A01G186700	TraesCS1A01G179400	TraesCS1A01G213600LC	TraesCS1A01G310600	TraesCS1A01G442200	TraesCS1A01G082000	TraesCS1A01G427300	TraesCS1A01G444300LC	TraesCS1B01G357900LC	TraesCS1B01G112200LC	TraesCS2A01G161900	TraesCS1D01G422600	TraesCS2A01G026600	TraesCS3A01G216800	TraesCS2B01G532100	TraesCS3A01G135700LC	TraesCS4B01G300200
TraesCS1A01G032300LC	TraesCS1A01G191200	TraesCS1A01G199200	TraesCS1A01G185700	TraesCS1A01G218100LC	TraesCS1A01G335600	TraesCS1A01G456000LC	TraesCS1A01G083400LC	TraesCS1A01G431300	TraesCS1A01G491800LC	TraesCS1B01G363900	TraesCS1B01G138600	TraesCS2A01G237100	TraesCS1D01G590400LC	TraesCS2A01G034100	TraesCS3A01G344600	TraesCS2B01G623700	TraesCS3A01G304600LC	TraesCS4B01G349500
TraesCS1A01G033300	TraesCS1A01G194600LC	TraesCS1A01G203600	TraesCS1A01G186600	TraesCS1A01G220300	TraesCS1A01G339200	TraesCS1A01G461300LC	TraesCS1A01G084300	TraesCS1A01G440700	TraesCS1A01G504100LC	TraesCS1B01G380700	TraesCS1B01G199600	TraesCS2A01G352700LC	TraesCS1D01G590500LC	TraesCS2A01G034200	TraesCS3A01G368600	TraesCS2B01G623900	TraesCS3A01G595800LC	TraesCS4B01G358700
TraesCS1A01G035100LC	TraesCS1A01G198000LC	TraesCS1A01G203700	TraesCS1A01G187500LC	TraesCS1A01G229500	TraesCS1A01G349000	TraesCS1A01G489800LC	TraesCS1A01G085400	TraesCS1A01G441000	TraesCS1A01G594600LC	TraesCS1B01G381200	TraesCS1B01G230400	TraesCS2A01G366700LC	TraesCS2A01G048600	TraesCS2A01G034300	TraesCS3A01G462000LC	TraesCS2B01G706100LC	TraesCS3A01G651100LC	TraesCS4B01G391800
TraesCS1A01G035900	TraesCS1A01G202100	TraesCS1A01G207900	TraesCS1A01G207400LC	TraesCS1A01G254700LC	TraesCS1A01G372900	TraesCS1A01G522400LC	TraesCS1A01G086200	TraesCS1A01G467400LC	TraesCS1B01G000600	TraesCS1B01G381400	TraesCS1B01G249900	TraesCS2A01G490900	TraesCS2A01G052500	TraesCS2A01G034400	TraesCS3A01G498700LC	TraesCS2D01G036400LC	TraesCS3B01G315500LC	TraesCS4B01G572700LC
TraesCS1A01G037300	TraesCS1A01G210900LC	TraesCS1A01G226000LC	TraesCS1A01G228500	TraesCS1A01G262200LC	TraesCS1A01G376800	TraesCS1A01G542400LC	TraesCS1A01G087500	TraesCS1A01G487900LC	TraesCS1B01G005000	TraesCS1B01G381500	TraesCS1B01G275200LC	TraesCS2A01G508300LC	TraesCS2A01G102000	TraesCS2A01G034500	TraesCS3B01G096600	TraesCS2D01G197200LC	TraesCS3B01G523500	TraesCS4B01G572800LC
TraesCS1A01G037600LC	TraesCS1A01G215500	TraesCS1A01G232500	TraesCS1A01G236900LC	TraesCS1A01G267900LC	TraesCS1A01G377000	TraesCS1A01G543300LC	TraesCS1A01G089400	TraesCS1A01G555000LC	TraesCS1B01G036300	TraesCS1B01G393100	TraesCS1B01G294600	TraesCS2A01G514100LC	TraesCS2A01G157400	TraesCS2A01G037900	TraesCS3B01G135400	TraesCS2D01G211700LC	TraesCS3B01G731000LC	TraesCS4D01G068900
TraesCS1A01G038100	TraesCS1A01G218200LC	TraesCS1A01G242000LC	TraesCS1A01G238400	TraesCS1A01G270900	TraesCS1A01G377100	TraesCS1B01G002300LC	TraesCS1A01G090800LC	TraesCS1A01G623800LC	TraesCS1B01G043600	TraesCS1B01G397800LC	TraesCS1B01G298500	TraesCS2A01G516100LC	TraesCS2A01G219100	TraesCS2A01G183800	TraesCS3B01G247200	TraesCS2D01G364800	TraesCS3B01G796300LC	TraesCS4D01G120400
TraesCS1A01G038200	TraesCS1A01G228500LC	TraesCS1A01G257000	TraesCS1A01G244100LC	TraesCS1A01G271700	TraesCS1A01G377200	TraesCS1B01G004500LC	TraesCS1A01G091000	TraesCS1B01G004100	TraesCS1B01G069300	TraesCS1B01G412100LC	TraesCS1B01G357300	TraesCS2A01G543700LC	TraesCS2A01G288000	TraesCS2A01G359400	TraesCS3B01G253900LC	TraesCS2D01G409700	TraesCS3D01G105900LC	TraesCS4D01G235500
TraesCS1A01G041300	TraesCS1A01G228700	TraesCS1A01G261400	TraesCS1A01G244200LC	TraesCS1A01G284800	TraesCS1A01G377300	TraesCS1B01G005800LC	TraesCS1A01G093800	TraesCS1B01G004600	TraesCS1B01G087200	TraesCS1B01G441300	TraesCS1B01G367500	TraesCS2A01G591800	TraesCS2A01G345500	TraesCS2A01G463300LC	TraesCS3B01G349600	TraesCS2D01G464200	TraesCS3D01G389000LC	TraesCS4D01G299100
TraesCS1A01G041400	TraesCS1A01G229000LC	TraesCS1A01G290200	TraesCS1A01G244300LC	TraesCS1A01G289600	TraesCS1A01G384000	TraesCS1B01G011200	TraesCS1A01G095600	TraesCS1B01G070300LC	TraesCS1B01G097200	TraesCS1B01G441400	TraesCS1B01G445200	TraesCS2A01G689700LC	TraesCS2A01G363800	TraesCS2A01G484500	TraesCS3B01G357000	TraesCS2D01G531000	TraesCS3D01G519700LC	TraesCS4D01G352000
TraesCS1A01G041500	TraesCS1A01G234600	TraesCS1A01G295900	TraesCS1A01G244400LC	TraesCS1A01G291200	TraesCS1A01G384400	TraesCS1B01G024800LC	TraesCS1A01G096100	TraesCS1B01G070400LC	TraesCS1B01G097800	TraesCS1B01G521700LC	TraesCS1B01G556200LC	TraesCS2B01G089500LC	TraesCS2A01G441100LC	TraesCS2A01G536200	TraesCS3B01G364400	TraesCS3A01G016600	TraesCS3D01G519800LC	TraesCS5A01G317100
TraesCS1A01G046900	TraesCS1A01G238800	TraesCS1A01G304200	TraesCS1A01G249400LC	TraesCS1A01G303100	TraesCS1A01G404800	TraesCS1B01G045300	TraesCS1A01G096200	TraesCS1B01G087200LC	TraesCS1B01G101400	TraesCS1B01G551500LC	TraesCS1B01G625100LC	TraesCS2B01G196400	TraesCS2A01G468200	TraesCS2B01G012700LC	TraesCS3B01G364500	TraesCS3A01G018100	TraesCS3D01G544600	TraesCS5A01G453900
TraesCS1A01G048900	TraesCS1A01G241800LC	TraesCS1A01G307900LC	TraesCS1A01G249500LC	TraesCS1A01G305400	TraesCS1A01G407000	TraesCS1B01G080800	TraesCS1A01G097300	TraesCS1B01G093900	TraesCS1B01G110800	TraesCS1B01G557600LC	TraesCS1B01G689200LC	TraesCS2B01G196500LC	TraesCS2A01G496000LC	TraesCS2B01G125800	TraesCS3B01G384300	TraesCS3A01G024100	TraesCS4A01G017500	TraesCS5B01G216300
TraesCS1A01G049600	TraesCS1A01G241900LC	TraesCS1A01G312300	TraesCS1A01G249600LC	TraesCS1A01G314600	TraesCS1A01G414600	TraesCS1B01G142900LC	TraesCS1A01G099000	TraesCS1B01G095800LC	TraesCS1B01G117500	TraesCS1B01G641900LC	TraesCS1B01G735500LC	TraesCS2B01G311900LC	TraesCS2A01G507400	TraesCS2B01G146000	TraesCS3B01G400100	TraesCS3A01G055500	TraesCS4A01G116200LC	TraesCS5B01G604200LC
TraesCS1A01G050600	TraesCS1A01G244900LC	TraesCS1A01G330100LC	TraesCS1A01G249700	TraesCS1A01G314800	TraesCS1A01G429600LC	TraesCS1B01G147500LC	TraesCS1A01G100800	TraesCS1B01G105600LC	TraesCS1B01G127200	TraesCS1B01G790300LC	TraesCS1B01G770600LC	TraesCS2B01G312000LC	TraesCS2A01G539600	TraesCS2B01G161100	TraesCS3B01G424700	TraesCS3A01G107200	TraesCS4A01G229200LC	TraesCS5D01G244600LC
TraesCS1A01G050700	TraesCS1A01G248000	TraesCS1A01G340300	TraesCS1A01G253300LC	TraesCS1A01G314900	TraesCS1A01G440300	TraesCS1B01G194300	TraesCS1A01G100900LC	TraesCS1B01G119300	TraesCS1B01G127900	TraesCS1D01G021000LC	TraesCS1D01G007000	TraesCS2B01G529700	TraesCS2B01G118500	TraesCS2B01G168200	TraesCS3B01G428700	TraesCS3A01G143100	TraesCS4A01G451900LC	TraesCS5D01G323400
TraesCS1A01G050800	TraesCS1A01G254600	TraesCS1A01G343000	TraesCS1A01G257200	TraesCS1A01G319400	TraesCS1A01G440400	TraesCS1B01G222700LC	TraesCS1A01G110400LC	TraesCS1B01G135100	TraesCS1B01G134900	TraesCS1D01G086000	TraesCS1D01G010600	TraesCS2B01G540000LC	TraesCS2B01G168400	TraesCS2B01G217600	TraesCS3B01G531700	TraesCS3A01G172900LC	TraesCS4B01G263100LC	TraesCS6A01G227900
TraesCS1A01G050900	TraesCS1A01G259100	TraesCS1A01G347000	TraesCS1A01G269800LC	TraesCS1A01G334700	TraesCS1A01G442300	TraesCS1B01G230900LC	TraesCS1A01G110900	TraesCS1B01G138500	TraesCS1B01G136600LC	TraesCS1D01G089900	TraesCS1D01G052000	TraesCS2B01G608700	TraesCS2B01G210600	TraesCS2B01G241300	TraesCS3B01G609500	TraesCS3A01G228200	TraesCS4B01G268900LC	TraesCS6A01G255600
TraesCS1A01G051300	TraesCS1A01G270800	TraesCS1A01G350400	TraesCS1A01G274100	TraesCS1A01G336000LC	TraesCS1A01G442800	TraesCS1B01G276500	TraesCS1A01G111100	TraesCS1B01G143600LC	TraesCS1B01G144800LC	TraesCS1D01G117100LC	TraesCS1D01G052800	TraesCS2B01G612800LC	TraesCS2B01G230300LC	TraesCS2B01G308400	TraesCS3B01G667200LC	TraesCS3A01G244700	TraesCS4B01G515000LC	TraesCS6A01G258600
TraesCS1A01G052300	TraesCS1A01G271000	TraesCS1A01G353900	TraesCS1A01G276200	TraesCS1A01G337100LC	TraesCS1A01G444200	TraesCS1B01G301600LC	TraesCS1A01G111900	TraesCS1B01G150500LC	TraesCS1B01G146100	TraesCS1D01G130700	TraesCS1D01G120000	TraesCS2B01G624200	TraesCS2B01G304800	TraesCS2B01G510500	TraesCS3B01G715500LC	TraesCS3A01G276500	TraesCS4D01G450000LC	TraesCS6A01G412300
TraesCS1A01G054400	TraesCS1A01G272800	TraesCS1A01G354200	TraesCS1A01G283100LC	TraesCS1A01G340100	TraesCS1A01G490100LC	TraesCS1B01G301700LC	TraesCS1A01G112500	TraesCS1B01G161700LC	TraesCS1B01G148900	TraesCS1D01G163800	TraesCS1D01G137200	TraesCS2B01G625200	TraesCS2B01G332200	TraesCS2B01G561300	TraesCS3B01G749800LC	TraesCS3A01G278100LC	TraesCS5A01G115100LC	TraesCS6A01G421400LC
TraesCS1A01G054900LC	TraesCS1A01G282600LC	TraesCS1A01G355300	TraesCS1A01G289200	TraesCS1A01G341300LC	TraesCS1A01G522500LC	TraesCS1B01G317800LC	TraesCS1A01G112800	TraesCS1B01G168400	TraesCS1B01G150100	TraesCS1D01G170000	TraesCS1D01G233900	TraesCS2B01G921000LC	TraesCS2B01G338600	TraesCS2B01G771200LC	TraesCS3D01G053100LC	TraesCS3A01G279800	TraesCS5A01G597000LC	TraesCS6A01G565100LC
TraesCS1A01G055800LC	TraesCS1A01G287000	TraesCS1A01G356600	TraesCS1A01G291200LC	TraesCS1A01G352700	TraesCS1A01G539700LC	TraesCS1B01G319800	TraesCS1A01G113300	TraesCS1B01G198200LC	TraesCS1B01G170800LC	TraesCS1D01G179700	TraesCS1D01G278100	TraesCS2B01G923200LC	TraesCS2B01G364000	TraesCS2B01G802100LC	TraesCS3D01G053200LC	TraesCS3A01G309000	TraesCS5A01G681600LC	TraesCS6B01G266800
TraesCS1A01G056300	TraesCS1A01G290000LC	TraesCS1A01G358100	TraesCS1A01G291300LC	TraesCS1A01G373300LC	TraesCS1A01G540000LC	TraesCS1B01G365300	TraesCS1A01G114300	TraesCS1B01G198300LC	TraesCS1B01G174400LC	TraesCS1D01G180600LC	TraesCS1D01G309800	TraesCS2B01G924600LC	TraesCS2B01G454500	TraesCS2D01G028200LC	TraesCS3D01G104800	TraesCS3A01G391000	TraesCS5B01G355800LC	TraesCS6B01G365200
TraesCS1A01G056400	TraesCS1A01G295300LC	TraesCS1A01G358400	TraesCS1A01G291400LC	TraesCS1A01G376100LC	TraesCS1A01G542500LC	TraesCS1B01G385300	TraesCS1A01G115200	TraesCS1B01G205500	TraesCS1B01G182700	TraesCS1D01G181400	TraesCS1D01G311400LC	TraesCS2B01G929300LC	TraesCS2B01G473800	TraesCS2D01G127000	TraesCS3D01G118200	TraesCS3A01G458200	TraesCS5B01G563400LC	TraesCS6B01G400600
TraesCS1A01G056700	TraesCS1A01G296100LC	TraesCS1A01G362900	TraesCS1A01G294700	TraesCS1A01G377100LC	TraesCS1A01G583100LC	TraesCS1B01G398400	TraesCS1A01G115900	TraesCS1B01G235700LC	TraesCS1B01G189700LC	TraesCS1D01G210900	TraesCS1D01G320900	TraesCS2D01G080700LC	TraesCS2B01G521800	TraesCS2D01G276400LC	TraesCS3D01G242600	TraesCS3A01G598700LC	TraesCS5D01G088000LC	TraesCS6D01G207100
TraesCS1A01G057500LC	TraesCS1A01G299100	TraesCS1A01G366500	TraesCS1A01G297400	TraesCS1A01G377500	TraesCS1A01G621200LC	TraesCS1B01G405000	TraesCS1A01G116000	TraesCS1B01G277000	TraesCS1B01G207400LC	TraesCS1D01G239000	TraesCS1D01G381400	TraesCS2D01G103700LC	TraesCS2B01G535400	TraesCS2D01G292300	TraesCS3D01G265600	TraesCS3B01G015400LC	TraesCS5D01G449000LC	TraesCS6D01G239800
TraesCS1A01G057600LC	TraesCS1A01G304900	TraesCS1A01G372200	TraesCS1A01G301100LC	TraesCS1A01G394600LC	TraesCS1A01G623200LC	TraesCS1B01G420000	TraesCS1A01G116300	TraesCS1B01G290900LC	TraesCS1B01G213300LC	TraesCS1D01G256700	TraesCS2A01G006000LC	TraesCS2D01G573700	TraesCS2B01G535500	TraesCS2D01G316200	TraesCS3D01G338100	TraesCS3B01G016800	TraesCS5D01G461500LC	TraesCS6D01G330000LC
TraesCS1A01G057700	TraesCS1A01G317200LC	TraesCS1A01G372300	TraesCS1A01G303600	TraesCS1A01G394700LC	TraesCS1B01G007200LC	TraesCS1B01G420100LC	TraesCS1A01G116700	TraesCS1B01G294500	TraesCS1B01G216600LC	TraesCS1D01G260200LC	TraesCS2A01G023400LC	TraesCS2D01G735500LC	TraesCS2D01G142000LC	TraesCS2D01G365100	TraesCS3D01G353400LC	TraesCS3B01G020700	TraesCS5D01G488000LC	TraesCS6D01G348900
TraesCS1A01G059100	TraesCS1A01G325800	TraesCS1A01G383400	TraesCS1A01G305500	TraesCS1A01G395300	TraesCS1B01G008700	TraesCS1B01G458300	TraesCS1A01G116900	TraesCS1B01G296600	TraesCS1B01G217200LC	TraesCS1D01G281300LC	TraesCS2A01G025100	TraesCS3A01G024900LC	TraesCS2D01G163300	TraesCS2D01G516700LC	TraesCS3D01G353500LC	TraesCS3B01G022600	TraesCS6A01G128900LC	TraesCS7A01G218600
TraesCS1A01G060600	TraesCS1A01G337300LC	TraesCS1A01G383700	TraesCS1A01G335900LC	TraesCS1A01G396400LC	TraesCS1B01G008800	TraesCS1B01G461800LC	TraesCS1A01G117700LC	TraesCS1B01G298900	TraesCS1B01G238500	TraesCS1D01G293700LC	TraesCS2A01G025300LC	TraesCS3A01G060500	TraesCS2D01G224200	TraesCS2D01G557200	TraesCS3D01G385700	TraesCS3B01G025800LC	TraesCS6A01G387700LC	TraesCS7A01G246000
TraesCS1A01G060900	TraesCS1A01G347400LC	TraesCS1A01G383800	TraesCS1A01G340600LC	TraesCS1A01G397200	TraesCS1B01G009800	TraesCS1B01G570300LC	TraesCS1A01G119800	TraesCS1B01G309500	TraesCS1B01G292300LC	TraesCS1D01G296500	TraesCS2A01G097900LC	TraesCS3A01G165400LC	TraesCS2D01G261100	TraesCS2D01G636900LC	TraesCS3D01G385900LC	TraesCS3B01G041800LC	TraesCS6A01G402600LC	TraesCS7A01G299400
TraesCS1A01G061100	TraesCS1A01G347500LC	TraesCS1A01G384300	TraesCS1A01G350800LC	TraesCS1A01G401100LC	TraesCS1B01G010200	TraesCS1B01G583700LC	TraesCS1A01G120800	TraesCS1B01G317900LC	TraesCS1B01G300800	TraesCS1D01G311100	TraesCS2A01G188100LC	TraesCS3A01G412100LC	TraesCS2D01G286300	TraesCS3A01G126300	TraesCS3D01G390600	TraesCS3B01G063500	TraesCS6B01G138200LC	TraesCS7A01G385100
TraesCS1A01G061300	TraesCS1A01G349900	TraesCS1A01G387600	TraesCS1A01G351200	TraesCS1A01G412600LC	TraesCS1B01G018100LC	TraesCS1B01G595800LC	TraesCS1A01G122000	TraesCS1B01G369000LC	TraesCS1B01G318600LC	TraesCS1D01G369200	TraesCS2A01G219700	TraesCS3A01G457700LC	TraesCS2D01G311900	TraesCS3A01G165700	TraesCS3D01G409400LC	TraesCS3B01G067900	TraesCS6B01G212600LC	TraesCS7A01G500100
TraesCS1A01G061400	TraesCS1A01G351000	TraesCS1A01G390500	TraesCS1A01G358400LC	TraesCS1A01G412700LC	TraesCS1B01G021000LC	TraesCS1B01G774600LC	TraesCS1A01G124100LC	TraesCS1B01G410900	TraesCS1B01G378200LC	TraesCS1D01G369300	TraesCS2A01G222200LC	TraesCS3A01G463300	TraesCS2D01G314400	TraesCS3A01G264500	TraesCS4A01G136500	TraesCS3B01G072200	TraesCS6B01G419800LC	TraesCS7A01G528700
TraesCS1A01G062200	TraesCS1A01G368200LC	TraesCS1A01G393100LC	TraesCS1A01G368100	TraesCS1A01G412800LC	TraesCS1B01G025200LC	TraesCS1D01G003300LC	TraesCS1A01G125000	TraesCS1B01G487400LC	TraesCS1B01G379700LC	TraesCS1D01G369400	TraesCS2A01G273800	TraesCS3A01G483600LC	TraesCS2D01G344200	TraesCS3A01G275400	TraesCS4A01G164000	TraesCS3B01G073200	TraesCS6B01G655600LC	TraesCS7A01G553800
TraesCS1A01G064000	TraesCS1A01G368700LC	TraesCS1A01G394100	TraesCS1A01G375600	TraesCS1A01G413600LC	TraesCS1B01G041400	TraesCS1D01G013700	TraesCS1A01G127100LC	TraesCS1B01G553200LC	TraesCS1B01G423800LC	TraesCS1D01G369800	TraesCS2A01G312600	TraesCS3A01G514500LC	TraesCS2D01G396900	TraesCS3A01G345200	TraesCS4A01G245100	TraesCS3B01G162000	TraesCS6B01G696600LC	TraesCS7B01G125500
TraesCS1A01G065500	TraesCS1A01G373100LC	TraesCS1A01G410500	TraesCS1A01G394500LC	TraesCS1A01G415600LC	TraesCS1B01G050600	TraesCS1D01G069200LC	TraesCS1A01G128100	TraesCS1B01G553300LC	TraesCS1B01G433100LC	TraesCS1D01G379700	TraesCS2A01G326900LC	TraesCS3A01G523200LC	TraesCS2D01G420400LC	TraesCS3A01G375100	TraesCS4A01G268900LC	TraesCS3B01G167000	TraesCS6B01G722800LC	TraesCS7B01G145500
TraesCS1A01G065800	TraesCS1A01G379100	TraesCS1A01G410700	TraesCS1A01G404200	TraesCS1A01G420000LC	TraesCS1B01G092000	TraesCS1D01G072000LC	TraesCS1A01G128500	TraesCS1B01G564400LC	TraesCS1B01G455200LC	TraesCS1D01G395200	TraesCS2A01G336400LC	TraesCS3A01G568000LC	TraesCS2D01G431500	TraesCS3A01G447800	TraesCS4A01G347500	TraesCS3B01G173200	TraesCS6B01G772700LC	TraesCS7B01G188000
TraesCS1A01G065900	TraesCS1A01G379200	TraesCS1A01G422800	TraesCS1A01G413400LC	TraesCS1A01G422700	TraesCS1B01G093600	TraesCS1D01G072100LC	TraesCS1A01G129600	TraesCS1B01G611400LC	TraesCS1B01G462200LC	TraesCS1D01G421600	TraesCS2A01G350700	TraesCS3B01G021300LC	TraesCS2D01G444800LC	TraesCS3A01G452200LC	TraesCS4B01G020300	TraesCS3B01G253800LC	TraesCS6D01G007300LC	TraesCS7B01G478200
TraesCS1A01G066200	TraesCS1A01G380300	TraesCS1A01G424000	TraesCS1A01G414700	TraesCS1A01G422900	TraesCS1B01G106600	TraesCS1D01G113900LC	TraesCS1A01G129800	TraesCS1B01G662400LC	TraesCS1B01G462300LC	TraesCS1D01G426800LC	TraesCS2A01G378000LC	TraesCS3B01G093600	TraesCS2D01G452500	TraesCS3A01G481600	TraesCS4B01G070300	TraesCS3B01G703000LC	TraesCS6D01G425700LC	TraesCS7D01G220300
TraesCS1A01G070100LC	TraesCS1A01G383600	TraesCS1A01G431400	TraesCS1A01G418500	TraesCS1A01G427600LC	TraesCS1B01G119600	TraesCS1D01G132400	TraesCS1A01G130800	TraesCS1B01G723700LC	TraesCS1B01G504000LC	TraesCS1D01G489300LC	TraesCS2A01G427200	TraesCS3B01G113300LC	TraesCS2D01G507500	TraesCS3B01G007600	TraesCS4B01G115100	TraesCS3D01G014100	TraesCS6D01G468100LC	TraesCS7D01G244500
TraesCS1A01G070700LC	TraesCS1A01G388600LC	TraesCS1A01G435200	TraesCS1A01G419000	TraesCS1A01G429800LC	TraesCS1B01G119700	TraesCS1D01G180700LC	TraesCS1A01G131600	TraesCS1B01G766100LC	TraesCS1B01G509700LC	TraesCS1D01G499400LC	TraesCS2A01G446700	TraesCS3B01G127000	TraesCS3A01G025300	TraesCS3B01G261100LC	TraesCS4B01G244100	TraesCS3D01G059900	TraesCS6D01G490800LC	TraesCS7D01G295400
TraesCS1A01G072200LC	TraesCS1A01G390600LC	TraesCS1A01G463700LC	TraesCS1A01G420300LC	TraesCS1A01G435600LC	TraesCS1B01G122800	TraesCS1D01G191100	TraesCS1A01G133100	TraesCS1D01G009400	TraesCS1B01G518000LC	TraesCS1D01G541500LC	TraesCS2A01G459000LC	TraesCS3B01G166500LC	TraesCS3A01G078400	TraesCS3B01G301800	TraesCS4B01G290500	TraesCS3D01G106300	TraesCS7A01G237600LC	TraesCS7D01G381700
TraesCS1A01G072700	TraesCS1A01G395100	TraesCS1A01G484000LC	TraesCS1A01G424100	TraesCS1A01G440500	TraesCS1B01G136800	TraesCS1D01G201000LC	TraesCS1A01G133500	TraesCS1D01G021500LC	TraesCS1B01G543500LC	TraesCS1D01G541600LC	TraesCS2A01G464600	TraesCS3B01G166600LC	TraesCS3A01G199000LC	TraesCS3B01G366200LC	TraesCS4B01G342900	TraesCS3D01G118700LC	TraesCS7A01G300100	TraesCS7D01G540700
TraesCS1A01G072800	TraesCS1A01G401200	TraesCS1A01G494600LC	TraesCS1A01G429700LC	TraesCS1A01G457700LC	TraesCS1B01G137900	TraesCS1D01G208500LC	TraesCS1A01G134500	TraesCS1D01G052200LC	TraesCS1B01G584100LC	TraesCS2A01G000400	TraesCS2A01G468800	TraesCS3B01G167700LC	TraesCS3A01G242600	TraesCS3B01G525600	TraesCS4B01G411000LC	TraesCS3D01G188800	TraesCS7A01G347200LC	TraesCS7D01G664000LC
TraesCS1A01G074500	TraesCS1A01G406300LC	TraesCS1A01G501300LC	TraesCS1A01G475800LC	TraesCS1A01G475900LC	TraesCS1B01G139500	TraesCS1D01G233700LC	TraesCS1A01G134600	TraesCS1D01G080900	TraesCS1B01G624500LC	TraesCS2A01G046800	TraesCS2A01G513400	TraesCS3B01G210400LC	TraesCS3A01G255100	TraesCS3B01G729500LC	TraesCS4D01G069100	TraesCS3D01G289900	TraesCS7A01G383200LC	TraesCSU01G034700
TraesCS1A01G075000	TraesCS1A01G412600	TraesCS1A01G508900LC	TraesCS1A01G476300LC	TraesCS1A01G478400LC	TraesCS1B01G164000	TraesCS1D01G256200LC	TraesCS1A01G147600LC	TraesCS1D01G112400LC	TraesCS1B01G658800LC	TraesCS2A01G076100	TraesCS2A01G531200LC	TraesCS3B01G210700	TraesCS3A01G283700	TraesCS3D01G003800	TraesCS4D01G074900	TraesCS3D01G314400	TraesCS7A01G442400LC	TraesCSU01G050600
TraesCS1A01G075900	TraesCS1A01G417000LC	TraesCS1A01G552000LC	TraesCS1A01G479700LC	TraesCS1A01G486200LC	TraesCS1B01G165200LC	TraesCS1D01G256300LC	TraesCS1A01G149900LC	TraesCS1D01G118000	TraesCS1B01G665000LC	TraesCS2A01G121300LC	TraesCS2A01G531300LC	TraesCS3B01G210800	TraesCS3A01G283800	TraesCS3D01G014000	TraesCS4D01G189000	TraesCS3D01G505500	TraesCS7A01G716100LC	TraesCSU01G063800
TraesCS1A01G076300	TraesCS1A01G417300	TraesCS1A01G563100LC	TraesCS1A01G508000LC	TraesCS1A01G487800LC	TraesCS1B01G178500	TraesCS1D01G265800	TraesCS1A01G150300	TraesCS1D01G119900	TraesCS1B01G680700LC	TraesCS2A01G190200	TraesCS2A01G578400LC	TraesCS3B01G294500LC	TraesCS3A01G312400	TraesCS3D01G171000	TraesCS4D01G203800	TraesCS4A01G031400	TraesCS7B01G076600LC	TraesCSU01G663800LC
TraesCS1A01G076300LC	TraesCS1A01G429000LC	TraesCS1A01G588500LC	TraesCS1A01G508100LC	TraesCS1A01G503400LC	TraesCS1B01G179300	TraesCS1D01G266100	TraesCS1A01G155400LC	TraesCS1D01G147800	TraesCS1B01G777100LC	TraesCS2A01G283000	TraesCS2A01G584000LC	TraesCS3B01G384600	TraesCS3A01G321000	TraesCS3D01G193100LC	TraesCS4D01G344300	TraesCS4A01G317600	TraesCS7B01G159600LC
TraesCS1A01G077700	TraesCS1A01G431400LC	TraesCS1A01G592100LC	TraesCS1A01G508200LC	TraesCS1A01G505600LC	TraesCS1B01G180000	TraesCS1D01G269000LC	TraesCS1A01G159700	TraesCS1D01G154700	TraesCS1D01G000900	TraesCS2A01G331700	TraesCS2A01G586600LC	TraesCS3B01G394800	TraesCS3A01G347000	TraesCS3D01G204800LC	TraesCS4D01G431600LC	TraesCS4A01G447400	TraesCS7B01G191300LC
TraesCS1A01G078100LC	TraesCS1A01G432200LC	TraesCS1A01G600300LC	TraesCS1A01G518300LC	TraesCS1A01G513300LC	TraesCS1B01G182000	TraesCS1D01G284800LC	TraesCS1A01G169800LC	TraesCS1D01G166300LC	TraesCS1D01G003600LC	TraesCS2A01G351400LC	TraesCS2A01G640900LC	TraesCS3B01G495400LC	TraesCS3A01G378400	TraesCS3D01G339300	TraesCS4D01G453700LC	TraesCS4A01G472600	TraesCS7B01G465200LC
TraesCS1A01G078900	TraesCS1A01G442700	TraesCS1A01G609300LC	TraesCS1A01G518400LC	TraesCS1A01G518500LC	TraesCS1B01G186600	TraesCS1D01G288100	TraesCS1A01G175800LC	TraesCS1D01G188800LC	TraesCS1D01G041300LC	TraesCS2A01G357400	TraesCS2B01G081900	TraesCS3B01G568100LC	TraesCS3A01G414300	TraesCS3D01G429600LC	TraesCS5A01G015700LC	TraesCS4A01G485000	TraesCS7B01G543700LC
TraesCS1A01G079400	TraesCS1A01G446300LC	TraesCS1A01G616200LC	TraesCS1A01G524400LC	TraesCS1A01G523600LC	TraesCS1B01G194400	TraesCS1D01G292100LC	TraesCS1A01G182800LC	TraesCS1D01G189300LC	TraesCS1D01G088000LC	TraesCS2A01G389400	TraesCS2B01G085000	TraesCS3B01G578300LC	TraesCS3A01G528900	TraesCS3D01G648500LC	TraesCS5A01G048400	TraesCS4A01G734400LC	TraesCS7B01G551000LC
TraesCS1A01G079900	TraesCS1A01G450800LC	TraesCS1B01G001200LC	TraesCS1A01G527400LC	TraesCS1A01G531000LC	TraesCS1B01G213100	TraesCS1D01G294800LC	TraesCS1A01G188400LC	TraesCS1D01G198100LC	TraesCS1D01G089500LC	TraesCS2A01G389900	TraesCS2B01G145600	TraesCS3B01G647100LC	TraesCS3A01G591700LC	TraesCS4A01G187700	TraesCS5A01G057500	TraesCS4B01G062900	TraesCS7B01G733000LC
TraesCS1A01G080000	TraesCS1A01G461200LC	TraesCS1B01G004900	TraesCS1A01G533100LC	TraesCS1A01G538000LC	TraesCS1B01G220600	TraesCS1D01G323400	TraesCS1A01G188700LC	TraesCS1D01G232500LC	TraesCS1D01G089700LC	TraesCS2A01G446700LC	TraesCS2B01G147100LC	TraesCS3B01G763900LC	TraesCS3B01G037000	TraesCS4A01G244700	TraesCS5A01G210100	TraesCS4B01G364900	TraesCS7B01G752700LC
TraesCS1A01G081200	TraesCS1A01G467100LC	TraesCS1B01G006700	TraesCS1A01G555200LC	TraesCS1A01G568500LC	TraesCS1B01G225700	TraesCS1D01G342100	TraesCS1A01G195600LC	TraesCS1D01G236800LC	TraesCS1D01G108500LC	TraesCS2A01G493800	TraesCS2B01G210800	TraesCS3B01G770700LC	TraesCS3B01G093300	TraesCS4A01G408900LC	TraesCS5A01G215000LC	TraesCS4D01G012200	TraesCS7D01G006600LC
TraesCS1A01G082300	TraesCS1A01G478000LC	TraesCS1B01G007400	TraesCS1A01G558100LC	TraesCS1A01G575900LC	TraesCS1B01G227700	TraesCS1D01G375100	TraesCS1A01G196400LC	TraesCS1D01G279100	TraesCS1D01G119300LC	TraesCS2A01G581000	TraesCS2B01G213200LC	TraesCS3B01G810000LC	TraesCS3B01G136400LC	TraesCS4A01G472200	TraesCS5A01G231500	TraesCS4D01G043700LC	TraesCS7D01G111400
TraesCS1A01G083100	TraesCS1A01G488400LC	TraesCS1B01G009500	TraesCS1A01G560800LC	TraesCS1A01G577800LC	TraesCS1B01G239200	TraesCS1D01G380300	TraesCS1A01G196600LC	TraesCS1D01G283700LC	TraesCS1D01G149600	TraesCS2B01G023600	TraesCS2B01G215900	TraesCS3D01G283000	TraesCS3B01G317400	TraesCS4A01G473600	TraesCS5A01G320300	TraesCS4D01G061900	TraesCS7D01G159300
TraesCS1A01G085300	TraesCS1A01G489900LC	TraesCS1B01G010000	TraesCS1A01G585300LC	TraesCS1A01G583300LC	TraesCS1B01G243700	TraesCS1D01G405200	TraesCS1A01G196700LC	TraesCS1D01G286100	TraesCS1D01G178700	TraesCS2B01G107100	TraesCS2B01G216900	TraesCS3D01G339800LC	TraesCS3B01G344800	TraesCS4A01G476400LC	TraesCS5A01G348200	TraesCS4D01G128800	TraesCS7D01G170400LC
TraesCS1A01G088100LC	TraesCS1A01G508800LC	TraesCS1B01G020600	TraesCS1A01G596600LC	TraesCS1A01G585700LC	TraesCS1B01G258800	TraesCS1D01G421400	TraesCS1A01G198600LC	TraesCS1D01G295400	TraesCS1D01G180500	TraesCS2B01G112300	TraesCS2B01G217000	TraesCS3D01G460000LC	TraesCS3B01G379100	TraesCS4A01G489700	TraesCS5A01G371100	TraesCS4D01G240800	TraesCS7D01G291900LC
TraesCS1A01G088200LC	TraesCS1A01G510600LC	TraesCS1B01G020700	TraesCS1A01G616600LC	TraesCS1A01G588100LC	TraesCS1B01G259500LC	TraesCS1D01G450500	TraesCS1A01G199600	TraesCS1D01G319600LC	TraesCS1D01G180800	TraesCS2B01G132100	TraesCS2B01G236200	TraesCS3D01G474200	TraesCS3B01G389400	TraesCS4A01G499500	TraesCS5A01G403000	TraesCS4D01G321600LC	TraesCS7D01G303800LC
TraesCS1A01G090400LC	TraesCS1A01G512000LC	TraesCS1B01G022300	TraesCS1A01G621700LC	TraesCS1B01G000300LC	TraesCS1B01G261400LC	TraesCS1D01G451900	TraesCS1A01G200300LC	TraesCS1D01G341200LC	TraesCS1D01G200900LC	TraesCS2B01G132500	TraesCS2B01G246000LC	TraesCS3D01G598300LC	TraesCS3B01G411100	TraesCS4A01G561200LC	TraesCS5A01G518300	TraesCS4D01G357100	TraesCS7D01G357100LC
TraesCS1A01G092200	TraesCS1A01G515000LC	TraesCS1B01G022400	TraesCS1A01G623300LC	TraesCS1B01G004000	TraesCS1B01G267600	TraesCS1D01G522300LC	TraesCS1A01G204300LC	TraesCS1D01G347200LC	TraesCS1D01G227400LC	TraesCS2B01G132700	TraesCS2B01G254800	TraesCS4A01G040300LC	TraesCS3B01G411400LC	TraesCS4B01G348600	TraesCS5B01G053400	TraesCS5A01G148000	TraesCS7D01G433600LC
TraesCS1A01G092800	TraesCS1A01G521100LC	TraesCS1B01G041700LC	TraesCS1A01G625500LC	TraesCS1B01G007100	TraesCS1B01G273500LC	TraesCS1D01G568100LC	TraesCS1A01G208200LC	TraesCS1D01G352800LC	TraesCS1D01G251200LC	TraesCS2B01G160100	TraesCS2B01G318100	TraesCS4A01G123700LC	TraesCS3B01G434900	TraesCS4D01G073600	TraesCS5B01G059200	TraesCS5A01G160700	TraesCS7D01G451400
TraesCS1A01G094200	TraesCS1A01G532200LC	TraesCS1B01G052000LC	TraesCS1A01G626400LC	TraesCS1B01G007300	TraesCS1B01G282600	TraesCS2A01G063400LC	TraesCS1A01G208700LC	TraesCS1D01G426800	TraesCS1D01G260100LC	TraesCS2B01G189700	TraesCS2B01G358100LC	TraesCS4A01G347100	TraesCS3B01G450900	TraesCS5A01G039300LC	TraesCS5B01G076100	TraesCS5A01G336700LC	TraesCS7D01G508700LC
TraesCS1A01G094700	TraesCS1A01G532300LC	TraesCS1B01G052700	TraesCS1A01G626600LC	TraesCS1B01G007600	TraesCS1B01G283100	TraesCS2A01G081100	TraesCS1A01G263600	TraesCS1D01G427000	TraesCS1D01G279400LC	TraesCS2B01G216800	TraesCS2B01G427800LC	TraesCS4A01G458800LC	TraesCS3B01G598200	TraesCS5A01G124800LC	TraesCS5B01G081700LC	TraesCS5A01G502800	TraesCS7D01G658000LC
TraesCS1A01G099600LC	TraesCS1A01G532400LC	TraesCS1B01G062300	TraesCS1B01G001700	TraesCS1B01G008500	TraesCS1B01G286200	TraesCS2A01G120300	TraesCS1A01G266800LC	TraesCS1D01G455100LC	TraesCS1D01G292400LC	TraesCS2B01G220200LC	TraesCS2B01G447600	TraesCS4A01G541300LC	TraesCS3D01G015700LC	TraesCS5A01G193900	TraesCS5B01G138400LC	TraesCS5A01G594200LC	TraesCSU01G198000
TraesCS1A01G100100	TraesCS1A01G532500LC	TraesCS1B01G062400	TraesCS1B01G003200	TraesCS1B01G017000	TraesCS1B01G298800	TraesCS2A01G128300LC	TraesCS1A01G287200	TraesCS1D01G569900LC	TraesCS1D01G308000LC	TraesCS2B01G278400	TraesCS2B01G451400	TraesCS4A01G630000LC	TraesCS3D01G029700LC	TraesCS5A01G265500LC	TraesCS5B01G181200LC	TraesCS5B01G034100	TraesCSU01G264900
TraesCS1A01G100500LC	TraesCS1A01G538400LC	TraesCS1B01G074900LC	TraesCS1B01G003400	TraesCS1B01G029700LC	TraesCS1B01G308800LC	TraesCS2A01G134000	TraesCS1A01G302000LC	TraesCS2A01G009500	TraesCS1D01G309200LC	TraesCS2B01G357900	TraesCS2B01G451600	TraesCS4B01G002700	TraesCS3D01G058800LC	TraesCS5A01G301200	TraesCS5B01G181300LC	TraesCS5B01G259400	TraesCSU01G395600LC
TraesCS1A01G102000	TraesCS1A01G539800LC	TraesCS1B01G084700	TraesCS1B01G005300	TraesCS1B01G036100LC	TraesCS1B01G308900LC	TraesCS2A01G152200LC	TraesCS1A01G310300	TraesCS2A01G039600LC	TraesCS1D01G321800LC	TraesCS2B01G407600	TraesCS2B01G482900	TraesCS4B01G055700LC	TraesCS3D01G061900	TraesCS5A01G367300	TraesCS5B01G197300	TraesCS5B01G369600LC	TraesCSU01G516400LC
TraesCS1A01G103800LC	TraesCS1A01G542100LC	TraesCS1B01G086000LC	TraesCS1B01G005700LC	TraesCS1B01G062600	TraesCS1B01G309100LC	TraesCS2A01G152300LC	TraesCS1A01G338400	TraesCS2A01G075000LC	TraesCS1D01G331600LC	TraesCS2B01G482800	TraesCS2B01G486100	TraesCS4B01G149200	TraesCS3D01G078900	TraesCS5A01G653700LC	TraesCS5B01G212300	TraesCS5B01G539400LC	TraesCSU01G651700LC
TraesCS1A01G104000LC	TraesCS1A01G542200LC	TraesCS1B01G088900	TraesCS1B01G006000LC	TraesCS1B01G072000	TraesCS1B01G310300	TraesCS2A01G188800LC	TraesCS1A01G346100LC	TraesCS2A01G094700	TraesCS1D01G336600LC	TraesCS2B01G490400	TraesCS2B01G512100	TraesCS4B01G219800	TraesCS3D01G114700	TraesCS5A01G689000LC	TraesCS5B01G317700	TraesCS5D01G008000
TraesCS1A01G104600	TraesCS1A01G542300LC	TraesCS1B01G089100LC	TraesCS1B01G006500	TraesCS1B01G078900LC	TraesCS1B01G317500	TraesCS2A01G219100LC	TraesCS1A01G422500	TraesCS2A01G208000LC	TraesCS1D01G392500LC	TraesCS2B01G500100	TraesCS2B01G513300LC	TraesCS4B01G284000LC	TraesCS3D01G218800	TraesCS5A01G725300LC	TraesCS5B01G381500	TraesCS5D01G048100
TraesCS1A01G105800	TraesCS1A01G543200LC	TraesCS1B01G092400LC	TraesCS1B01G006800LC	TraesCS1B01G083600LC	TraesCS1B01G343000	TraesCS2A01G226400	TraesCS1A01G426300	TraesCS2A01G260800	TraesCS1D01G522700LC	TraesCS2B01G500200	TraesCS2B01G540500	TraesCS4B01G291400LC	TraesCS3D01G256000	TraesCS5B01G017900	TraesCS5B01G407200	TraesCS5D01G066100
TraesCS1A01G106700	TraesCS1A01G551800LC	TraesCS1B01G092500LC	TraesCS1B01G008200LC	TraesCS1B01G088000LC	TraesCS1B01G349100	TraesCS2A01G279400LC	TraesCS1A01G539600LC	TraesCS2A01G282500LC	TraesCS1D01G524100LC	TraesCS2B01G610800LC	TraesCS2B01G541900	TraesCS4B01G310500LC	TraesCS3D01G283600	TraesCS5B01G120100	TraesCS5B01G414000	TraesCS5D01G144800
TraesCS1A01G107200LC	TraesCS1A01G556500LC	TraesCS1B01G107600	TraesCS1B01G009100	TraesCS1B01G088100LC	TraesCS1B01G351500	TraesCS2A01G295800LC	TraesCS1A01G628900LC	TraesCS2A01G291900	TraesCS1D01G551200LC	TraesCS2B01G751800LC	TraesCS2B01G551800	TraesCS4B01G363200LC	TraesCS3D01G310300	TraesCS5B01G184300LC	TraesCS5B01G598200LC	TraesCS5D01G180900
TraesCS1A01G107300LC	TraesCS1A01G579600LC	TraesCS1B01G109400	TraesCS1B01G020700LC	TraesCS1B01G097200LC	TraesCS1B01G356000LC	TraesCS2A01G300500	TraesCS1B01G011400	TraesCS2A01G292000	TraesCS2A01G034000LC	TraesCS2B01G872000LC	TraesCS2B01G555100	TraesCS4B01G366200	TraesCS3D01G346300	TraesCS5B01G348300	TraesCS5D01G012600LC	TraesCS5D01G268500
TraesCS1A01G107500	TraesCS1A01G583700LC	TraesCS1B01G125800	TraesCS1B01G030000	TraesCS1B01G106500LC	TraesCS1B01G356200	TraesCS2A01G301800LC	TraesCS1B01G019800	TraesCS2A01G313200LC	TraesCS2A01G135800LC	TraesCS2D01G000300	TraesCS2B01G575100	TraesCS4B01G424700LC	TraesCS3D01G350700	TraesCS5B01G394300	TraesCS5D01G058700	TraesCS6A01G002900
TraesCS1A01G108000LC	TraesCS1A01G584200LC	TraesCS1B01G130000	TraesCS1B01G049900	TraesCS1B01G109700	TraesCS1B01G358700LC	TraesCS2A01G338500	TraesCS1B01G025900LC	TraesCS2A01G338600LC	TraesCS2A01G205900	TraesCS2D01G192100	TraesCS2B01G576400LC	TraesCS4B01G424800LC	TraesCS3D01G371700	TraesCS5B01G413300	TraesCS5D01G068800	TraesCS6A01G024100
TraesCS1A01G111500	TraesCS1A01G587900LC	TraesCS1B01G133300	TraesCS1B01G052200LC	TraesCS1B01G115800	TraesCS1B01G362400LC	TraesCS2A01G351300LC	TraesCS1B01G029900	TraesCS2A01G384300	TraesCS2A01G240600	TraesCS2D01G241300LC	TraesCS2B01G578000	TraesCS4B01G424900LC	TraesCS3D01G408800	TraesCS5B01G420000LC	TraesCS5D01G087400LC	TraesCS6A01G144600
TraesCS1A01G111800	TraesCS1A01G592500LC	TraesCS1B01G136700	TraesCS1B01G052300LC	TraesCS1B01G119400LC	TraesCS1B01G375400LC	TraesCS2A01G357100	TraesCS1B01G033200LC	TraesCS2A01G389800LC	TraesCS2A01G240700	TraesCS2D01G243400	TraesCS2B01G622800	TraesCS4B01G425000LC	TraesCS3D01G444600	TraesCS5B01G423500	TraesCS5D01G216300	TraesCS6A01G210000
TraesCS1A01G112100	TraesCS1A01G595400LC	TraesCS1B01G151500LC	TraesCS1B01G053400LC	TraesCS1B01G126800LC	TraesCS1B01G375900LC	TraesCS2A01G360700	TraesCS1B01G107400	TraesCS2A01G434500LC	TraesCS2A01G251700LC	TraesCS2D01G257100	TraesCS2B01G677100LC	TraesCS4B01G425100LC	TraesCS3D01G574200LC	TraesCS5B01G482200LC	TraesCS5D01G222300	TraesCS6A01G288600
TraesCS1A01G113100	TraesCS1A01G595500LC	TraesCS1B01G164200	TraesCS1B01G056900	TraesCS1B01G131400	TraesCS1B01G381100LC	TraesCS2A01G426100LC	TraesCS1B01G147200	TraesCS2A01G442300	TraesCS2A01G263600	TraesCS2D01G260200	TraesCS2B01G688100LC	TraesCS4B01G425200LC	TraesCS3D01G652200LC	TraesCS5B01G501800	TraesCS5D01G326200	TraesCS6A01G378300LC
TraesCS1A01G113500LC	TraesCS1A01G595600LC	TraesCS1B01G165100LC	TraesCS1B01G060400	TraesCS1B01G137600	TraesCS1B01G385200	TraesCS2A01G428300LC	TraesCS1B01G168500	TraesCS2A01G464500	TraesCS2A01G284800	TraesCS2D01G281700	TraesCS2B01G764600LC	TraesCS4B01G599200LC	TraesCS4A01G023600	TraesCS5B01G552600	TraesCS5D01G354400	TraesCS6B01G063800
TraesCS1A01G113900	TraesCS1A01G614800LC	TraesCS1B01G185500	TraesCS1B01G060500	TraesCS1B01G153700LC	TraesCS1B01G391000LC	TraesCS2A01G432100LC	TraesCS1B01G212600	TraesCS2A01G464900	TraesCS2A01G300000LC	TraesCS2D01G301300LC	TraesCS2B01G770500LC	TraesCS4D01G045700LC	TraesCS4A01G075600	TraesCS5D01G008200	TraesCS5D01G387900	TraesCS6B01G378100
TraesCS1A01G114700	TraesCS1A01G614900LC	TraesCS1B01G186400LC	TraesCS1B01G065100LC	TraesCS1B01G165700LC	TraesCS1B01G397200	TraesCS2A01G445400LC	TraesCS1B01G245800	TraesCS2A01G465000	TraesCS2A01G321200LC	TraesCS2D01G302100	TraesCS2B01G818500LC	TraesCS4D01G161700LC	TraesCS4A01G135500	TraesCS5D01G210300LC	TraesCS5D01G447500	TraesCS6B01G424200
TraesCS1A01G115500LC	TraesCS1A01G615000LC	TraesCS1B01G194100	TraesCS1B01G068300	TraesCS1B01G171800	TraesCS1B01G397300	TraesCS2A01G461400LC	TraesCS1B01G276700	TraesCS2A01G477000	TraesCS2A01G339900LC	TraesCS2D01G317200	TraesCS2B01G827500LC	TraesCS4D01G165800LC	TraesCS4A01G404500	TraesCS5D01G401500	TraesCS5D01G543700LC	TraesCS6D01G054800
TraesCS1A01G116200	TraesCS1A01G615200LC	TraesCS1B01G194700	TraesCS1B01G072400LC	TraesCS1B01G183100	TraesCS1B01G397500	TraesCS2A01G465300LC	TraesCS1B01G311600LC	TraesCS2A01G501800LC	TraesCS2A01G349900	TraesCS2D01G317300	TraesCS2B01G923800LC	TraesCS4D01G217400LC	TraesCS4A01G503600LC	TraesCS5D01G418400	TraesCS6A01G110400LC	TraesCS6D01G133500
TraesCS1A01G117000	TraesCS1A01G621100LC	TraesCS1B01G217600	TraesCS1B01G074000	TraesCS1B01G191700LC	TraesCS1B01G397900	TraesCS2A01G476500	TraesCS1B01G350800	TraesCS2A01G501900LC	TraesCS2A01G378600LC	TraesCS2D01G324400	TraesCS2D01G022800LC	TraesCS5A01G030800LC	TraesCS4B01G018500	TraesCS5D01G428400LC	TraesCS6A01G261100	TraesCS6D01G251800
TraesCS1A01G117100	TraesCS1A01G631200LC	TraesCS1B01G225300	TraesCS1B01G076700	TraesCS1B01G201100	TraesCS1B01G398000	TraesCS2A01G495400LC	TraesCS1B01G367600	TraesCS2A01G510500LC	TraesCS2A01G397500	TraesCS2D01G331200	TraesCS2D01G166200	TraesCS5A01G070200LC	TraesCS4B01G075200	TraesCS5D01G455700	TraesCS6A01G296200	TraesCS6D01G332800
TraesCS1A01G117400	TraesCS1B01G004100LC	TraesCS1B01G232900	TraesCS1B01G076800	TraesCS1B01G204300LC	TraesCS1B01G410800	TraesCS2A01G498700LC	TraesCS1B01G372800LC	TraesCS2A01G513200	TraesCS2A01G436700LC	TraesCS2D01G362000LC	TraesCS2D01G167900LC	TraesCS5A01G208500	TraesCS4B01G205700	TraesCS5D01G459000	TraesCS6A01G348800LC	TraesCS7A01G026100
TraesCS1A01G117700	TraesCS1B01G004200LC	TraesCS1B01G244600	TraesCS1B01G077100LC	TraesCS1B01G205600LC	TraesCS1B01G412500LC	TraesCS2A01G510500	TraesCS1B01G381600LC	TraesCS2A01G513900	TraesCS2A01G440400	TraesCS2D01G371300	TraesCS2D01G168500LC	TraesCS5A01G373800	TraesCS4B01G283800	TraesCS5D01G512800LC	TraesCS6A01G348900LC	TraesCS7A01G055900
TraesCS1A01G118100	TraesCS1B01G007700LC	TraesCS1B01G245700	TraesCS1B01G080300	TraesCS1B01G217100LC	TraesCS1B01G430000LC	TraesCS2A01G539800LC	TraesCS1B01G404500	TraesCS2A01G522100	TraesCS2A01G449300LC	TraesCS2D01G387300	TraesCS2D01G381000	TraesCS5B01G013300	TraesCS4B01G291600	TraesCS5D01G551900	TraesCS6A01G564900LC	TraesCS7A01G115400
TraesCS1A01G118200	TraesCS1B01G020100LC	TraesCS1B01G258300LC	TraesCS1B01G083300LC	TraesCS1B01G222300LC	TraesCS1B01G430100LC	TraesCS2A01G568100LC	TraesCS1B01G434500LC	TraesCS2A01G546900LC	TraesCS2A01G475100	TraesCS2D01G388800	TraesCS2D01G381600LC	TraesCS5B01G021800	TraesCS4B01G294900	TraesCS5D01G569000	TraesCS6B01G039500LC	TraesCS7A01G180900LC
TraesCS1A01G119000	TraesCS1B01G021400LC	TraesCS1B01G281200	TraesCS1B01G083400LC	TraesCS1B01G233600	TraesCS1B01G430200LC	TraesCS2A01G626500LC	TraesCS1B01G475300LC	TraesCS2A01G576800LC	TraesCS2A01G499900LC	TraesCS2D01G401000	TraesCS2D01G382400LC	TraesCS5B01G196000LC	TraesCS4B01G329900	TraesCS5D01G589700LC	TraesCS6B01G259700	TraesCS7A01G195400LC
TraesCS1A01G119600	TraesCS1B01G021500LC	TraesCS1B01G283400	TraesCS1B01G085400LC	TraesCS1B01G243200LC	TraesCS1B01G433300	TraesCS2A01G630800LC	TraesCS1B01G553000LC	TraesCS2A01G580900	TraesCS2A01G520200LC	TraesCS2D01G467500	TraesCS2D01G406900	TraesCS5B01G427200LC	TraesCS4B01G356300	TraesCS5D01G662400LC	TraesCS6B01G270000	TraesCS7A01G315800LC
TraesCS1A01G121900	TraesCS1B01G021600LC	TraesCS1B01G299600	TraesCS1B01G086700LC	TraesCS1B01G244200LC	TraesCS1B01G435300	TraesCS2A01G635900LC	TraesCS1B01G679400LC	TraesCS2A01G583600LC	TraesCS2A01G532500LC	TraesCS2D01G507900	TraesCS2D01G425300	TraesCS5B01G610700LC	TraesCS4D01G054900	TraesCS6A01G017500	TraesCS6B01G288500	TraesCS7A01G336400
TraesCS1A01G122900	TraesCS1B01G022000	TraesCS1B01G308200	TraesCS1B01G102400LC	TraesCS1B01G244300LC	TraesCS1B01G435500	TraesCS2A01G651400LC	TraesCS1D01G008800LC	TraesCS2A01G585900LC	TraesCS2A01G545000LC	TraesCS2D01G552100	TraesCS2D01G428400	TraesCS5B01G647800LC	TraesCS4D01G055600	TraesCS6A01G041000	TraesCS6B01G400300	TraesCS7A01G688200LC
TraesCS1A01G123100	TraesCS1B01G022100	TraesCS1B01G312800	TraesCS1B01G111900LC	TraesCS1B01G244400LC	TraesCS1B01G476400	TraesCS2A01G658000LC	TraesCS1D01G025400LC	TraesCS2A01G633600LC	TraesCS2A01G563400	TraesCS2D01G552200	TraesCS2D01G438300	TraesCS5D01G009100	TraesCS4D01G099200	TraesCS6A01G043600	TraesCS6B01G541300LC	TraesCS7B01G022300LC
TraesCS1A01G123500LC	TraesCS1B01G023700LC	TraesCS1B01G324000	TraesCS1B01G112400LC	TraesCS1B01G254400LC	TraesCS1B01G493100LC	TraesCS2A01G669300LC	TraesCS1D01G052700	TraesCS2A01G637500LC	TraesCS2A01G563600LC	TraesCS2D01G577600LC	TraesCS2D01G468000	TraesCS5D01G012200LC	TraesCS4D01G213300	TraesCS6A01G047100	TraesCS6B01G665700LC	TraesCS7B01G022400LC
TraesCS1A01G125700	TraesCS1B01G024600	TraesCS1B01G346800	TraesCS1B01G113800LC	TraesCS1B01G258400	TraesCS1B01G493900LC	TraesCS2A01G696600LC	TraesCS1D01G081000LC	TraesCS2A01G679200LC	TraesCS2A01G566700LC	TraesCS2D01G596200LC	TraesCS2D01G525300LC	TraesCS5D01G102800	TraesCS4D01G232700	TraesCS6A01G149500LC	TraesCS6B01G665800LC	TraesCS7B01G022500LC
TraesCS1A01G125800	TraesCS1B01G030900	TraesCS1B01G352600	TraesCS1B01G114000LC	TraesCS1B01G260700LC	TraesCS1B01G548200LC	TraesCS2A01G743400LC	TraesCS1D01G085500	TraesCS2A01G684200LC	TraesCS2A01G582200	TraesCS2D01G665500LC	TraesCS3A01G044000LC	TraesCS5D01G107400	TraesCS4D01G302500	TraesCS6A01G272700	TraesCS6B01G782600LC	TraesCS7B01G086700LC
TraesCS1A01G126100	TraesCS1B01G033500LC	TraesCS1B01G361200	TraesCS1B01G114100LC	TraesCS1B01G265700LC	TraesCS1B01G551100LC	TraesCS2A01G753100LC	TraesCS1D01G085700	TraesCS2A01G689100LC	TraesCS2A01G641900LC	TraesCS2D01G678000LC	TraesCS3A01G087300	TraesCS5D01G184500	TraesCS4D01G359800	TraesCS6A01G323500	TraesCS6D01G103400	TraesCS7B01G129200LC
TraesCS1A01G127800	TraesCS1B01G033600LC	TraesCS1B01G361500	TraesCS1B01G115900	TraesCS1B01G268900	TraesCS1B01G595900LC	TraesCS2B01G024800LC	TraesCS1D01G096400	TraesCS2A01G717000LC	TraesCS2A01G646900LC	TraesCS2D01G682800LC	TraesCS3A01G358000LC	TraesCS5D01G207700	TraesCS5A01G004400	TraesCS6A01G375800	TraesCS6D01G119400LC	TraesCS7B01G282600LC
TraesCS1A01G129100	TraesCS1B01G034600	TraesCS1B01G368200	TraesCS1B01G118400	TraesCS1B01G272200LC	TraesCS1B01G601700LC	TraesCS2B01G027000	TraesCS1D01G107200LC	TraesCS2A01G762300LC	TraesCS2A01G657900LC	TraesCS3A01G027200LC	TraesCS3A01G358100LC	TraesCS5D01G429200LC	TraesCS5A01G019500LC	TraesCS6A01G386300	TraesCS6D01G134600	TraesCS7B01G322700LC
TraesCS1A01G129400	TraesCS1B01G038400LC	TraesCS1B01G369500LC	TraesCS1B01G119800	TraesCS1B01G273200LC	TraesCS1B01G638600LC	TraesCS2B01G061400LC	TraesCS1D01G113000LC	TraesCS2B01G001200LC	TraesCS2A01G666400LC	TraesCS3A01G066600	TraesCS3A01G432900	TraesCS5D01G441800LC	TraesCS5A01G044200	TraesCS6A01G386400	TraesCS6D01G236800	TraesCS7B01G341900LC
TraesCS1A01G132400	TraesCS1B01G042200LC	TraesCS1B01G374900	TraesCS1B01G130500LC	TraesCS1B01G281700	TraesCS1B01G664400LC	TraesCS2B01G062700	TraesCS1D01G116600	TraesCS2B01G005400	TraesCS2A01G685200LC	TraesCS3A01G092800	TraesCS3A01G440400	TraesCS5D01G453500LC	TraesCS5A01G094500	TraesCS6A01G475000LC	TraesCS6D01G241900	TraesCS7B01G411100
TraesCS1A01G136000	TraesCS1B01G043400	TraesCS1B01G380100	TraesCS1B01G130600LC	TraesCS1B01G287700LC	TraesCS1B01G672100LC	TraesCS2B01G115100	TraesCS1D01G125900LC	TraesCS2B01G017600LC	TraesCS2A01G730500LC	TraesCS3A01G149100LC	TraesCS3A01G518000	TraesCS5D01G549400	TraesCS5A01G094600	TraesCS6A01G488100LC	TraesCS6D01G270700	TraesCS7B01G459600
TraesCS1A01G139200	TraesCS1B01G052500	TraesCS1B01G392200	TraesCS1B01G134600LC	TraesCS1B01G289900LC	TraesCS1B01G710300LC	TraesCS2B01G135200LC	TraesCS1D01G150200LC	TraesCS2B01G018700	TraesCS2B01G002300	TraesCS3A01G149900	TraesCS3A01G518900LC	TraesCS5D01G607200LC	TraesCS5A01G112400LC	TraesCS6B01G139700	TraesCS6D01G315500	TraesCS7B01G474800
TraesCS1A01G141100	TraesCS1B01G058300LC	TraesCS1B01G392300	TraesCS1B01G144300LC	TraesCS1B01G300900	TraesCS1D01G012500	TraesCS2B01G154400LC	TraesCS1D01G181300	TraesCS2B01G018800	TraesCS2B01G030400	TraesCS3A01G215900	TraesCS3A01G535500LC	TraesCS6A01G193200	TraesCS5A01G143200	TraesCS6B01G388500	TraesCS6D01G349300	TraesCS7B01G792400LC
TraesCS1A01G143200LC	TraesCS1B01G063800	TraesCS1B01G409600	TraesCS1B01G147600LC	TraesCS1B01G301000LC	TraesCS1D01G017400LC	TraesCS2B01G164900	TraesCS1D01G203300	TraesCS2B01G020300LC	TraesCS2B01G058200LC	TraesCS3A01G217400	TraesCS3A01G549700LC	TraesCS6A01G283000LC	TraesCS5A01G199300	TraesCS6B01G425400	TraesCS6D01G417700LC	TraesCS7D01G016300
TraesCS1A01G143600	TraesCS1B01G072600LC	TraesCS1B01G409700	TraesCS1B01G147700LC	TraesCS1B01G308900	TraesCS1D01G020600	TraesCS2B01G184300	TraesCS1D01G244700LC	TraesCS2B01G031000LC	TraesCS2B01G088200LC	TraesCS3A01G232000	TraesCS3A01G630100LC	TraesCS6A01G323200LC	TraesCS5A01G295200	TraesCS6B01G429500	TraesCS7A01G178800	TraesCS7D01G050500
TraesCS1A01G143700	TraesCS1B01G073400LC	TraesCS1B01G410300	TraesCS1B01G152100	TraesCS1B01G322600	TraesCS1D01G021600	TraesCS2B01G211500	TraesCS1D01G263700	TraesCS2B01G031100LC	TraesCS2B01G092500LC	TraesCS3A01G237000	TraesCS3A01G640000LC	TraesCS6A01G323300LC	TraesCS5A01G319900	TraesCS6B01G447700	TraesCS7A01G207100LC	TraesCS7D01G111600
TraesCS1A01G145000	TraesCS1B01G078800LC	TraesCS1B01G410400	TraesCS1B01G152300	TraesCS1B01G322700LC	TraesCS1D01G036000	TraesCS2B01G241500LC	TraesCS1D01G266200	TraesCS2B01G046400LC	TraesCS2B01G132900LC	TraesCS3A01G237800	TraesCS3A01G705400LC	TraesCS6A01G323400LC	TraesCS5A01G354300	TraesCS6B01G461200	TraesCS7A01G235100	TraesCS7D01G344000
TraesCS1A01G145300	TraesCS1B01G079000LC	TraesCS1B01G411100	TraesCS1B01G153600LC	TraesCS1B01G323600LC	TraesCS1D01G070800	TraesCS2B01G241600LC	TraesCS1D01G271700LC	TraesCS2B01G070600LC	TraesCS2B01G183300LC	TraesCS3A01G249000	TraesCS3B01G002500	TraesCS6A01G325600	TraesCS5A01G472600	TraesCS6B01G470000	TraesCS7A01G386300	TraesCS7D01G516700
TraesCS1A01G146200LC	TraesCS1B01G079500LC	TraesCS1B01G411100LC	TraesCS1B01G157100LC	TraesCS1B01G326800	TraesCS1D01G078100	TraesCS2B01G242700	TraesCS1D01G277200LC	TraesCS2B01G098100	TraesCS2B01G193300LC	TraesCS3A01G253200	TraesCS3B01G006100	TraesCS6A01G338600LC	TraesCS5A01G554100	TraesCS6B01G734500LC	TraesCS7A01G420400	TraesCS7D01G516800
TraesCS1A01G149300	TraesCS1B01G090600	TraesCS1B01G411200LC	TraesCS1B01G157700LC	TraesCS1B01G326900	TraesCS1D01G078900	TraesCS2B01G244100	TraesCS1D01G283300LC	TraesCS2B01G112800	TraesCS2B01G214000LC	TraesCS3A01G256200	TraesCS3B01G007300	TraesCS6A01G369300LC	TraesCS5B01G056600LC	TraesCS6D01G004500	TraesCS7A01G429300	TraesCSU01G043000
TraesCS1A01G152100	TraesCS1B01G093100LC	TraesCS1B01G411400LC	TraesCS1B01G170100	TraesCS1B01G331700LC	TraesCS1D01G086200	TraesCS2B01G247900	TraesCS1D01G283900	TraesCS2B01G125300	TraesCS2B01G252400	TraesCS3A01G300300	TraesCS3B01G096500LC	TraesCS6A01G393100LC	TraesCS5B01G076000LC	TraesCS6D01G020700	TraesCS7B01G084700	TraesCSU01G057100
TraesCS1A01G152400LC	TraesCS1B01G094100	TraesCS1B01G418800	TraesCS1B01G176800	TraesCS1B01G340800LC	TraesCS1D01G092700	TraesCS2B01G348900	TraesCS1D01G288300	TraesCS2B01G136900	TraesCS2B01G275800LC	TraesCS3A01G327100	TraesCS3B01G104500	TraesCS6A01G504600LC	TraesCS5B01G076400	TraesCS6D01G030200	TraesCS7B01G257400	TraesCSU01G066200
TraesCS1A01G154000	TraesCS1B01G095100	TraesCS1B01G419900	TraesCS1B01G177000	TraesCS1B01G352400	TraesCS1D01G092800LC	TraesCS2B01G387000LC	TraesCS1D01G341700	TraesCS2B01G152400	TraesCS2B01G291700	TraesCS3A01G328000	TraesCS3B01G123200	TraesCS6A01G512300LC	TraesCS5B01G093000	TraesCS6D01G052700	TraesCS7B01G286700	TraesCSU01G084400LC
TraesCS1A01G155700	TraesCS1B01G103000	TraesCS1B01G422600	TraesCS1B01G179200LC	TraesCS1B01G360700	TraesCS1D01G095400	TraesCS2B01G398100	TraesCS1D01G388100	TraesCS2B01G160900LC	TraesCS2B01G301900	TraesCS3A01G331500LC	TraesCS3B01G128000LC	TraesCS6A01G553300LC	TraesCS5B01G100700	TraesCS6D01G084100LC	TraesCS7B01G289200	TraesCSU01G176800
TraesCS1A01G155700LC	TraesCS1B01G105000	TraesCS1B01G434600	TraesCS1B01G183200	TraesCS1B01G396000	TraesCS1D01G121000	TraesCS2B01G415900	TraesCS1D01G443000LC	TraesCS2B01G161100LC	TraesCS2B01G303300LC	TraesCS3A01G331600LC	TraesCS3B01G130900LC	TraesCS6B01G050900	TraesCS5B01G142100	TraesCS6D01G100200	TraesCS7B01G302000	TraesCSU01G217800LC
TraesCS1A01G156100	TraesCS1B01G106700LC	TraesCS1B01G440300	TraesCS1B01G194300LC	TraesCS1B01G398100LC	TraesCS1D01G150600	TraesCS2B01G421300LC	TraesCS1D01G515800LC	TraesCS2B01G161200LC	TraesCS2B01G311700LC	TraesCS3A01G350600LC	TraesCS3B01G190500LC	TraesCS6B01G115800LC	TraesCS5B01G144900	TraesCS6D01G156100	TraesCS7B01G321300	TraesCSU01G264100
TraesCS1A01G157400LC	TraesCS1B01G113500LC	TraesCS1B01G440500	TraesCS1B01G199000LC	TraesCS1B01G398200LC	TraesCS1D01G162000	TraesCS2B01G475100	TraesCS1D01G517700LC	TraesCS2B01G187100LC	TraesCS2B01G319600LC	TraesCS3A01G362200	TraesCS3B01G225200	TraesCS6B01G131200	TraesCS5B01G210100	TraesCS6D01G191600LC	TraesCS7B01G330600
TraesCS1A01G158200	TraesCS1B01G120000LC	TraesCS1B01G444600LC	TraesCS1B01G203300LC	TraesCS1B01G398300LC	TraesCS1D01G171100LC	TraesCS2B01G475700	TraesCS1D01G523900LC	TraesCS2B01G188100	TraesCS2B01G338200LC	TraesCS3A01G367900	TraesCS3B01G240900LC	TraesCS6B01G205100	TraesCS5B01G252700	TraesCS6D01G191800LC	TraesCS7B01G370600
TraesCS1A01G160300	TraesCS1B01G121600	TraesCS1B01G449600LC	TraesCS1B01G210400LC	TraesCS1B01G399600	TraesCS1D01G172700	TraesCS2B01G478700	TraesCS1D01G571200LC	TraesCS2B01G213300LC	TraesCS2B01G349200LC	TraesCS3A01G375500	TraesCS3B01G251400	TraesCS6B01G208400	TraesCS5B01G267800	TraesCS6D01G216000	TraesCS7B01G376700LC
TraesCS1A01G161200	TraesCS1B01G122700LC	TraesCS1B01G454100	TraesCS1B01G229000	TraesCS1B01G413000LC	TraesCS1D01G176200LC	TraesCS2B01G488700	TraesCS2A01G028500LC	TraesCS2B01G236600	TraesCS2B01G408500LC	TraesCS3A01G396900	TraesCS3B01G269200LC	TraesCS6B01G208500	TraesCS5B01G291100	TraesCS6D01G358400LC	TraesCS7B01G449900LC
TraesCS1A01G161400	TraesCS1B01G135700	TraesCS1B01G454600	TraesCS1B01G234900	TraesCS1B01G414900LC	TraesCS1D01G176700LC	TraesCS2B01G490700	TraesCS2A01G046700	TraesCS2B01G239200	TraesCS2B01G411400	TraesCS3A01G402000LC	TraesCS3B01G386100	TraesCS6B01G208600	TraesCS5D01G054200LC	TraesCS6D01G370900	TraesCS7B01G498000
TraesCS1A01G162700	TraesCS1B01G137100LC	TraesCS1B01G455100	TraesCS1B01G237600	TraesCS1B01G415600	TraesCS1D01G180900LC	TraesCS2B01G505100	TraesCS2A01G092100LC	TraesCS2B01G282400LC	TraesCS2B01G427200LC	TraesCS3A01G439200LC	TraesCS3B01G483500	TraesCS6B01G305800LC	TraesCS5D01G082700	TraesCS6D01G435600LC	TraesCS7D01G180900
TraesCS1A01G164500	TraesCS1B01G138500LC	TraesCS1B01G460100	TraesCS1B01G251400LC	TraesCS1B01G416600	TraesCS1D01G189800	TraesCS2B01G515100LC	TraesCS2A01G112700LC	TraesCS2B01G293600	TraesCS2B01G461000	TraesCS3A01G447500	TraesCS3B01G563400	TraesCS6B01G305900LC	TraesCS5D01G106800	TraesCS7A01G189500	TraesCS7D01G225700
TraesCS1A01G165400	TraesCS1B01G138900	TraesCS1B01G466100	TraesCS1B01G254500LC	TraesCS1B01G417300	TraesCS1D01G201800	TraesCS2B01G541400	TraesCS2A01G164700LC	TraesCS2B01G299700LC	TraesCS2B01G482200LC	TraesCS3A01G506400	TraesCS3B01G579500	TraesCS6B01G306000LC	TraesCS5D01G145100LC	TraesCS7A01G224000	TraesCS7D01G235100
TraesCS1A01G165500	TraesCS1B01G140500LC	TraesCS1B01G467700	TraesCS1B01G257700LC	TraesCS1B01G421400LC	TraesCS1D01G203200LC	TraesCS2B01G588100	TraesCS2A01G174300	TraesCS2B01G308500	TraesCS2B01G503800LC	TraesCS3A01G506500	TraesCS3B01G636400LC	TraesCS6B01G308700LC	TraesCS5D01G202700	TraesCS7A01G269400	TraesCS7D01G321000
TraesCS1A01G165800LC	TraesCS1B01G141700LC	TraesCS1B01G470900	TraesCS1B01G284900LC	TraesCS1B01G423600	TraesCS1D01G207200	TraesCS2B01G595700LC	TraesCS2A01G221300LC	TraesCS2B01G316200	TraesCS2B01G504800LC	TraesCS3A01G508600	TraesCS3B01G833300LC	TraesCS6B01G332600LC	TraesCS5D01G205000	TraesCS7A01G568200LC	TraesCS7D01G422400
TraesCS1A01G165900	TraesCS1B01G144200LC	TraesCS1B01G471000	TraesCS1B01G288600	TraesCS1B01G429400	TraesCS1D01G210100	TraesCS2B01G606800LC	TraesCS2A01G261200	TraesCS2B01G334500LC	TraesCS2B01G508000LC	TraesCS3A01G547400LC	TraesCS3B01G903300LC	TraesCS6B01G337300LC	TraesCS5D01G218400	TraesCS7A01G808500LC	TraesCS7D01G427300LC
TraesCS1A01G166000	TraesCS1B01G147300LC	TraesCS1B01G475600	TraesCS1B01G291800	TraesCS1B01G439100	TraesCS1D01G211200	TraesCS2B01G617000	TraesCS2A01G302300	TraesCS2B01G359100	TraesCS2B01G521200LC	TraesCS3A01G593800LC	TraesCS3D01G023200	TraesCS6B01G337500LC	TraesCS5D01G228500	TraesCS7A01G808600LC	TraesCS7D01G516700LC
TraesCS1A01G166600	TraesCS1B01G151100LC	TraesCS1B01G529400LC	TraesCS1B01G299300	TraesCS1B01G444000	TraesCS1D01G215100	TraesCS2B01G620600	TraesCS2A01G315700LC	TraesCS2B01G453100	TraesCS2B01G521400	TraesCS3B01G003000	TraesCS3D01G077000	TraesCS6B01G337800LC	TraesCS5D01G236600	TraesCS7B01G108500LC	TraesCS7D01G664200LC
TraesCS1A01G170100	TraesCS1B01G151500	TraesCS1B01G531600LC	TraesCS1B01G300700LC	TraesCS1B01G449000	TraesCS1D01G215400	TraesCS2B01G620700	TraesCS2A01G375800	TraesCS2B01G467500	TraesCS2B01G523200LC	TraesCS3B01G041900	TraesCS3D01G122100	TraesCS6B01G341400LC	TraesCS5D01G325900	TraesCS7B01G133300	TraesCS7D01G664300LC
TraesCS1A01G171300	TraesCS1B01G153800LC	TraesCS1B01G610500LC	TraesCS1B01G310100	TraesCS1B01G451900	TraesCS1D01G232700	TraesCS2B01G620900	TraesCS2A01G378000	TraesCS2B01G482600	TraesCS2B01G523800LC	TraesCS3B01G070200LC	TraesCS3D01G137400LC	TraesCS6B01G341500LC	TraesCS5D01G334700LC	TraesCS7B01G133800LC	TraesCS7D01G664600LC
TraesCS1A01G174800	TraesCS1B01G153900LC	TraesCS1B01G625700LC	TraesCS1B01G318000LC	TraesCS1B01G453500	TraesCS1D01G236600	TraesCS2B01G621000	TraesCS2A01G381600	TraesCS2B01G484600LC	TraesCS2B01G601100	TraesCS3B01G125500	TraesCS3D01G153800LC	TraesCS6B01G341800LC	TraesCS5D01G501000	TraesCS7B01G285700	TraesCSU01G051700LC
TraesCS1A01G175000	TraesCS1B01G154900	TraesCS1B01G630100LC	TraesCS1B01G318100LC	TraesCS1B01G454200	TraesCS1D01G247700	TraesCS2B01G622400LC	TraesCS2A01G387700	TraesCS2B01G499100	TraesCS2B01G601200	TraesCS3B01G145000LC	TraesCS3D01G154200LC	TraesCS6B01G343200LC	TraesCS6A01G013600LC	TraesCS7B01G290500LC	TraesCSU01G148700LC
TraesCS1A01G175100	TraesCS1B01G156600LC	TraesCS1B01G641000LC	TraesCS1B01G328400LC	TraesCS1B01G454500	TraesCS1D01G255100	TraesCS2B01G700200LC	TraesCS2A01G467100	TraesCS2B01G528400	TraesCS2B01G607500LC	TraesCS3B01G156900	TraesCS3D01G214300LC	TraesCS6B01G343300LC	TraesCS6A01G069500LC	TraesCS7B01G390300LC
TraesCS1A01G176000	TraesCS1B01G158300LC	TraesCS1B01G667000LC	TraesCS1B01G344400	TraesCS1B01G480900LC	TraesCS1D01G264000LC	TraesCS2B01G702800LC	TraesCS2A01G467900	TraesCS2B01G530000	TraesCS2B01G614000LC	TraesCS3B01G187800	TraesCS3D01G262700	TraesCS6B01G402000LC	TraesCS6A01G091400	TraesCS7B01G697400LC
TraesCS1A01G176300	TraesCS1B01G160700	TraesCS1B01G674400LC	TraesCS1B01G345700LC	TraesCS1B01G481400LC	TraesCS1D01G271200	TraesCS2B01G703000LC	TraesCS2A01G484600	TraesCS2B01G578100	TraesCS2B01G693400LC	TraesCS3B01G213600	TraesCS3D01G300100LC	TraesCS6B01G412900LC	TraesCS6A01G100000	TraesCS7B01G772200LC
TraesCS1A01G176700	TraesCS1B01G161600LC	TraesCS1B01G699100LC	TraesCS1B01G345800LC	TraesCS1B01G544300LC	TraesCS1D01G277300LC	TraesCS2B01G715900LC	TraesCS2A01G490800	TraesCS2B01G578600	TraesCS2B01G694800LC	TraesCS3B01G217100LC	TraesCS3D01G306400LC	TraesCS6B01G433900LC	TraesCS6A01G108800	TraesCS7D01G035600
TraesCS1A01G176800	TraesCS1B01G163200	TraesCS1B01G706300LC	TraesCS1B01G346200LC	TraesCS1B01G552500LC	TraesCS1D01G285400LC	TraesCS2B01G717200LC	TraesCS2A01G501800	TraesCS2B01G582100	TraesCS2B01G732100LC	TraesCS3B01G241600	TraesCS3D01G340300LC	TraesCS6B01G435200LC	TraesCS6A01G127600LC	TraesCS7D01G145900LC
TraesCS1A01G177000	TraesCS1B01G163400LC	TraesCS1B01G706400LC	TraesCS1B01G346600LC	TraesCS1B01G594700LC	TraesCS1D01G294000	TraesCS2B01G735600LC	TraesCS2A01G501900	TraesCS2B01G584000	TraesCS2B01G782400LC	TraesCS3B01G256200LC	TraesCS3D01G382600	TraesCS6B01G528700LC	TraesCS6A01G141500	TraesCS7D01G244400LC
TraesCS1A01G177500	TraesCS1B01G163900LC	TraesCS1B01G777300LC	TraesCS1B01G346800LC	TraesCS1B01G598600LC	TraesCS1D01G298000LC	TraesCS2B01G742800LC	TraesCS2A01G504300	TraesCS2B01G585600	TraesCS2B01G808400LC	TraesCS3B01G261300	TraesCS3D01G418500	TraesCS6B01G687800LC	TraesCS6A01G170000	TraesCS7D01G267300LC
TraesCS1A01G181100	TraesCS1B01G168300LC	TraesCS1B01G777500LC	TraesCS1B01G350100LC	TraesCS1B01G603700LC	TraesCS1D01G299700	TraesCS2B01G776500LC	TraesCS2A01G512900LC	TraesCS2B01G608500	TraesCS2B01G825000LC	TraesCS3B01G262800	TraesCS3D01G440200	TraesCS6B01G728000LC	TraesCS6A01G321100	TraesCS7D01G361200
TraesCS1A01G182600LC	TraesCS1B01G169800LC	TraesCS1D01G001700	TraesCS1B01G353900	TraesCS1B01G606600LC	TraesCS1D01G300800LC	TraesCS2B01G781800LC	TraesCS2A01G517900LC	TraesCS2B01G621700LC	TraesCS2B01G835400LC	TraesCS3B01G266200	TraesCS3D01G517200	TraesCS6B01G754100LC	TraesCS6A01G323000	TraesCSU01G074300LC
TraesCS1A01G183700LC	TraesCS1B01G169900LC	TraesCS1D01G001800	TraesCS1B01G354500LC	TraesCS1B01G624000LC	TraesCS1D01G306200	TraesCS2B01G837200LC	TraesCS2A01G525500	TraesCS2B01G624300	TraesCS2B01G846900LC	TraesCS3B01G277900	TraesCS3D01G562200LC	TraesCS6B01G754200LC	TraesCS6A01G339600	TraesCSU01G130100
TraesCS1A01G185100	TraesCS1B01G170000LC	TraesCS1D01G004700LC	TraesCS1B01G355900	TraesCS1B01G650400LC	TraesCS1D01G310100	TraesCS2B01G874000LC	TraesCS2A01G539500LC	TraesCS2B01G624800	TraesCS2B01G882700LC	TraesCS3B01G290200	TraesCS3D01G601300LC	TraesCS6B01G794100LC	TraesCS6A01G344000	TraesCSU01G184100
TraesCS1A01G186200	TraesCS1B01G170200	TraesCS1D01G005100	TraesCS1B01G356100LC	TraesCS1B01G673900LC	TraesCS1D01G319400LC	TraesCS2B01G881800LC	TraesCS2A01G551000	TraesCS2B01G626000LC	TraesCS2D01G014800LC	TraesCS3B01G298800	TraesCS3D01G657000LC	TraesCS6B01G794200LC	TraesCS6A01G413100	TraesCSU01G272100
TraesCS1A01G186400	TraesCS1B01G173400	TraesCS1D01G005400	TraesCS1B01G359100	TraesCS1B01G680600LC	TraesCS1D01G326100LC	TraesCS2B01G914300LC	TraesCS2A01G554400	TraesCS2B01G656800LC	TraesCS2D01G031100LC	TraesCS3B01G313700LC	TraesCS4A01G027700	TraesCS6B01G797700LC	TraesCS6A01G517900LC	TraesCSU01G425100LC
TraesCS1A01G187300	TraesCS1B01G173700LC	TraesCS1D01G015300	TraesCS1B01G367800	TraesCS1B01G698100LC	TraesCS1D01G337300	TraesCS2B01G928800LC	TraesCS2A01G563600	TraesCS2B01G662100LC	TraesCS2D01G031700LC	TraesCS3B01G313900	TraesCS4A01G031000LC	TraesCS6D01G091700LC	TraesCS6B01G128200
TraesCS1A01G187500	TraesCS1B01G174700LC	TraesCS1D01G015400	TraesCS1B01G371500LC	TraesCS1B01G700600LC	TraesCS1D01G338100	TraesCS2B01G928900LC	TraesCS2A01G579800LC	TraesCS2B01G818700LC	TraesCS2D01G089700LC	TraesCS3B01G328700	TraesCS4A01G083900	TraesCS6D01G165700LC	TraesCS6B01G139500
TraesCS1A01G187700	TraesCS1B01G185500LC	TraesCS1D01G017700	TraesCS1B01G388400	TraesCS1B01G701800LC	TraesCS1D01G338200	TraesCS2D01G026900LC	TraesCS2A01G588500LC	TraesCS2B01G839000LC	TraesCS2D01G107600LC	TraesCS3B01G336300	TraesCS4A01G190200LC	TraesCS6D01G237000LC	TraesCS6B01G311700LC
TraesCS1A01G187800	TraesCS1B01G188300	TraesCS1D01G017800	TraesCS1B01G391100LC	TraesCS1B01G715100LC	TraesCS1D01G344900	TraesCS2D01G040000	TraesCS2A01G626100LC	TraesCS2B01G851800LC	TraesCS2D01G139900LC	TraesCS3B01G356500	TraesCS4A01G203400	TraesCS6D01G443600LC	TraesCS6B01G351800
TraesCS1A01G188300LC	TraesCS1B01G190100	TraesCS1D01G018000	TraesCS1B01G397800	TraesCS1B01G715200LC	TraesCS1D01G345500	TraesCS2D01G047200LC	TraesCS2A01G626200LC	TraesCS2B01G866500LC	TraesCS2D01G165600	TraesCS3B01G394600	TraesCS4A01G232000LC	TraesCS6D01G460800LC	TraesCS6B01G359000
TraesCS1A01G188400	TraesCS1B01G192200	TraesCS1D01G018700	TraesCS1B01G404600LC	TraesCS1B01G715300LC	TraesCS1D01G391500	TraesCS2D01G047500	TraesCS2A01G641400LC	TraesCS2B01G879600LC	TraesCS2D01G185500LC	TraesCS3B01G399600	TraesCS4A01G339800	TraesCS7A01G026900LC	TraesCS6B01G373200
TraesCS1A01G189200	TraesCS1B01G193100	TraesCS1D01G020500	TraesCS1B01G405100LC	TraesCS1B01G736800LC	TraesCS1D01G392700LC	TraesCS2D01G057000LC	TraesCS2A01G687400LC	TraesCS2B01G912400LC	TraesCS2D01G192100LC	TraesCS3B01G511400LC	TraesCS4A01G347000	TraesCS7A01G045800	TraesCS6B01G376200
TraesCS1A01G189300	TraesCS1B01G195500	TraesCS1D01G039300	TraesCS1B01G408700LC	TraesCS1B01G740100LC	TraesCS1D01G403300	TraesCS2D01G062500LC	TraesCS2A01G723000LC	TraesCS2B01G918000LC	TraesCS2D01G228400LC	TraesCS3B01G540200	TraesCS4A01G455100LC	TraesCS7A01G056600LC	TraesCS6B01G430600
TraesCS1A01G190400	TraesCS1B01G205100LC	TraesCS1D01G049000	TraesCS1B01G420600	TraesCS1B01G792600LC	TraesCS1D01G411600	TraesCS2D01G066000LC	TraesCS2A01G763100LC	TraesCS2B01G923100LC	TraesCS2D01G234000LC	TraesCS3B01G568300	TraesCS4A01G457100LC	TraesCS7A01G082500	TraesCS6B01G726500LC
TraesCS1A01G191800	TraesCS1B01G213800	TraesCS1D01G049100	TraesCS1B01G420600LC	TraesCS1B01G792700LC	TraesCS1D01G412800	TraesCS2D01G083400	TraesCS2B01G014300LC	TraesCS2B01G928100LC	TraesCS2D01G244000	TraesCS3B01G574600	TraesCS4A01G458200	TraesCS7A01G111600LC	TraesCS6D01G162700
TraesCS1A01G192800LC	TraesCS1B01G214200LC	TraesCS1D01G050300	TraesCS1B01G425200	TraesCS1D01G002900	TraesCS1D01G413000	TraesCS2D01G093100	TraesCS2B01G018600	TraesCS2D01G012900LC	TraesCS2D01G252900LC	TraesCS3B01G624100LC	TraesCS4A01G484000	TraesCS7A01G111800LC	TraesCS6D01G222300
TraesCS1A01G193800	TraesCS1B01G216400	TraesCS1D01G050400	TraesCS1B01G430500LC	TraesCS1D01G005700	TraesCS1D01G413100	TraesCS2D01G117500	TraesCS2B01G036300LC	TraesCS2D01G025600LC	TraesCS2D01G257100LC	TraesCS3D01G020700	TraesCS4A01G497800	TraesCS7A01G111900LC	TraesCS6D01G325100
TraesCS1A01G196000	TraesCS1B01G217800LC	TraesCS1D01G055200LC	TraesCS1B01G434100	TraesCS1D01G017200LC	TraesCS1D01G415900	TraesCS2D01G119000LC	TraesCS2B01G040200	TraesCS2D01G098100LC	TraesCS2D01G261200	TraesCS3D01G041400	TraesCS4A01G573300LC	TraesCS7A01G230400	TraesCS6D01G363300LC
TraesCS1A01G197700	TraesCS1B01G217900LC	TraesCS1D01G056000LC	TraesCS1B01G443800LC	TraesCS1D01G018100	TraesCS1D01G428400LC	TraesCS2D01G140200LC	TraesCS2B01G041200	TraesCS2D01G108700	TraesCS2D01G263600LC	TraesCS3D01G042700LC	TraesCS4A01G595700LC	TraesCS7A01G264600LC	TraesCS6D01G379900
TraesCS1A01G198600	TraesCS1B01G219600LC	TraesCS1D01G057500	TraesCS1B01G444700	TraesCS1D01G025800LC	TraesCS1D01G431700	TraesCS2D01G166500	TraesCS2B01G126200	TraesCS2D01G113600LC	TraesCS2D01G283500	TraesCS3D01G047300LC	TraesCS4B01G033100	TraesCS7A01G335100LC	TraesCS6D01G391400LC
TraesCS1A01G198800	TraesCS1B01G221300	TraesCS1D01G072900	TraesCS1B01G447200LC	TraesCS1D01G034300	TraesCS1D01G433700LC	TraesCS2D01G167500LC	TraesCS2B01G137500	TraesCS2D01G125300LC	TraesCS2D01G343100LC	TraesCS3D01G092900	TraesCS4B01G057400LC	TraesCS7A01G393500	TraesCS7A01G196100
TraesCS1A01G198900	TraesCS1B01G222100	TraesCS1D01G076100	TraesCS1B01G448400	TraesCS1D01G041800LC	TraesCS1D01G464300LC	TraesCS2D01G169800LC	TraesCS2B01G140000LC	TraesCS2D01G140700	TraesCS2D01G348300	TraesCS3D01G109100	TraesCS4B01G098500LC	TraesCS7A01G423000LC	TraesCS7A01G202100LC
TraesCS1A01G199400LC	TraesCS1B01G225000	TraesCS1D01G083900	TraesCS1B01G448700	TraesCS1D01G043900LC	TraesCS1D01G505500LC	TraesCS2D01G200400LC	TraesCS2B01G163300	TraesCS2D01G143400LC	TraesCS2D01G455900LC	TraesCS3D01G127300	TraesCS4B01G158700	TraesCS7A01G475100LC	TraesCS7A01G354000
TraesCS1A01G200200	TraesCS1B01G226700LC	TraesCS1D01G085900LC	TraesCS1B01G448800	TraesCS1D01G050000	TraesCS1D01G532000LC	TraesCS2D01G207200LC	TraesCS2B01G197100LC	TraesCS2D01G151700	TraesCS2D01G469600	TraesCS3D01G136100	TraesCS4B01G159500LC	TraesCS7A01G514900LC	TraesCS7A01G456500
TraesCS1A01G200400	TraesCS1B01G234300	TraesCS1D01G087500LC	TraesCS1B01G449300	TraesCS1D01G055100LC	TraesCS1D01G558300LC	TraesCS2D01G209600	TraesCS2B01G200800	TraesCS2D01G155000LC	TraesCS2D01G471800LC	TraesCS3D01G146400	TraesCS4B01G178100	TraesCS7B01G082600LC	TraesCS7A01G464800
TraesCS1A01G200400LC	TraesCS1B01G241800	TraesCS1D01G090000	TraesCS1B01G474500	TraesCS1D01G056400LC	TraesCS2A01G045400	TraesCS2D01G210300	TraesCS2B01G204500	TraesCS2D01G163000LC	TraesCS2D01G504100LC	TraesCS3D01G153400LC	TraesCS4B01G231500LC	TraesCS7B01G093700LC	TraesCS7B01G123200
TraesCS1A01G202600LC	TraesCS1B01G242700	TraesCS1D01G103500	TraesCS1B01G476200LC	TraesCS1D01G068500LC	TraesCS2A01G047300	TraesCS2D01G228300	TraesCS2B01G204600	TraesCS2D01G183300LC	TraesCS2D01G554000LC	TraesCS3D01G158600	TraesCS4B01G278100	TraesCS7B01G492900	TraesCS7B01G145100
TraesCS1A01G202700	TraesCS1B01G249000	TraesCS1D01G106700	TraesCS1B01G493300LC	TraesCS1D01G083400LC	TraesCS2A01G056100	TraesCS2D01G254200LC	TraesCS2B01G225800LC	TraesCS2D01G199200LC	TraesCS2D01G573000	TraesCS3D01G192100	TraesCS4B01G294700LC	TraesCS7B01G493000	TraesCS7B01G354100LC
TraesCS1A01G203800	TraesCS1B01G250900	TraesCS1D01G108300LC	TraesCS1B01G578200LC	TraesCS1D01G083500LC	TraesCS2A01G056400	TraesCS2D01G265000LC	TraesCS2B01G236000LC	TraesCS2D01G217200	TraesCS2D01G573200	TraesCS3D01G224700	TraesCS4B01G296500	TraesCS7B01G504200LC	TraesCS7B01G468400LC
TraesCS1A01G203900	TraesCS1B01G253700	TraesCS1D01G111200	TraesCS1B01G626300LC	TraesCS1D01G086500	TraesCS2A01G067000	TraesCS2D01G301000LC	TraesCS2B01G281000	TraesCS2D01G225500	TraesCS2D01G574100	TraesCS3D01G237400	TraesCS4B01G332700	TraesCS7B01G656200LC	TraesCS7D01G094900
TraesCS1A01G204700	TraesCS1B01G259700	TraesCS1D01G114600	TraesCS1B01G629400LC	TraesCS1D01G087900LC	TraesCS2A01G067100	TraesCS2D01G359200	TraesCS2B01G289700	TraesCS2D01G258800	TraesCS2D01G596600LC	TraesCS3D01G238000	TraesCS4B01G367600LC	TraesCS7B01G661100LC	TraesCS7D01G180700
TraesCS1A01G205100	TraesCS1B01G262200	TraesCS1D01G144600	TraesCS1B01G685300LC	TraesCS1D01G094700	TraesCS2A01G067200	TraesCS2D01G366600LC	TraesCS2B01G329600	TraesCS2D01G270700	TraesCS2D01G609400LC	TraesCS3D01G254100	TraesCS4B01G558000LC	TraesCS7B01G664600LC	TraesCS7D01G211700
TraesCS1A01G206600LC	TraesCS1B01G265300LC	TraesCS1D01G153100LC	TraesCS1B01G712100LC	TraesCS1D01G110400LC	TraesCS2A01G067300	TraesCS2D01G440500	TraesCS2B01G405500	TraesCS2D01G296600	TraesCS2D01G613100LC	TraesCS3D01G279800	TraesCS4B01G576000LC	TraesCS7B01G739900LC	TraesCS7D01G236600
TraesCS1A01G207500	TraesCS1B01G272100LC	TraesCS1D01G159500	TraesCS1B01G713200LC	TraesCS1D01G117100	TraesCS2A01G075000	TraesCS2D01G460300	TraesCS2B01G431100	TraesCS2D01G297400LC	TraesCS2D01G616900LC	TraesCS3D01G283100	TraesCS4B01G611800LC	TraesCS7B01G740600LC	TraesCS7D01G299400LC
TraesCS1A01G208600LC	TraesCS1B01G272900	TraesCS1D01G164900	TraesCS1B01G715700LC	TraesCS1D01G117200	TraesCS2A01G076300	TraesCS2D01G471500	TraesCS2B01G456700LC	TraesCS2D01G317800	TraesCS2D01G678400LC	TraesCS3D01G301600	TraesCS4D01G031600	TraesCS7B01G740700LC	TraesCS7D01G443500
TraesCS1A01G209700	TraesCS1B01G273900LC	TraesCS1D01G165500LC	TraesCS1B01G720600LC	TraesCS1D01G119000	TraesCS2A01G076300LC	TraesCS2D01G471900	TraesCS2B01G460500	TraesCS2D01G327200LC	TraesCS2D01G683500LC	TraesCS3D01G320500	TraesCS4D01G031800	TraesCS7B01G794700LC	TraesCS7D01G445200
TraesCS1A01G210700	TraesCS1B01G274000LC	TraesCS1D01G166200LC	TraesCS1B01G720700LC	TraesCS1D01G128400LC	TraesCS2A01G084800	TraesCS2D01G489600LC	TraesCS2B01G472600	TraesCS2D01G327300	TraesCS2D01G692600LC	TraesCS3D01G359300	TraesCS4D01G058100LC	TraesCS7D01G013800	TraesCSU01G022800
TraesCS1A01G211100	TraesCS1B01G274200	TraesCS1D01G190000	TraesCS1B01G720800LC	TraesCS1D01G132400LC	TraesCS2A01G101400	TraesCS2D01G507900LC	TraesCS2B01G475300	TraesCS2D01G339000LC	TraesCS2D01G693300LC	TraesCS3D01G360900	TraesCS4D01G130500LC	TraesCS7D01G019700LC	TraesCSU01G038900LC
TraesCS1A01G211300	TraesCS1B01G274400LC	TraesCS1D01G190100	TraesCS1B01G721200LC	TraesCS1D01G134100LC	TraesCS2A01G101600	TraesCS2D01G528000LC	TraesCS2B01G475600	TraesCS2D01G384400LC	TraesCS2D01G737800LC	TraesCS3D01G390700	TraesCS4D01G130600LC	TraesCS7D01G225700LC	TraesCSU01G158200
TraesCS1A01G212300	TraesCS1B01G276800	TraesCS1D01G190300	TraesCS1B01G722500LC	TraesCS1D01G139600LC	TraesCS2A01G101900	TraesCS2D01G538700LC	TraesCS2B01G476300	TraesCS2D01G422800	TraesCS3A01G032500LC	TraesCS3D01G408200LC	TraesCS4D01G162600LC	TraesCS7D01G287700LC	TraesCSU01G209300
TraesCS1A01G212400	TraesCS1B01G278300LC	TraesCS1D01G203000	TraesCS1B01G729900LC	TraesCS1D01G144000	TraesCS2A01G107300LC	TraesCS2D01G544600LC	TraesCS2B01G482700	TraesCS2D01G423400	TraesCS3A01G058100LC	TraesCS3D01G514000	TraesCS4D01G179700	TraesCS7D01G352000LC	TraesCSU01G209400
TraesCS1A01G212600	TraesCS1B01G288600LC	TraesCS1D01G207000	TraesCS1B01G730400LC	TraesCS1D01G144200LC	TraesCS2A01G125100	TraesCS2D01G546700	TraesCS2B01G492100LC	TraesCS2D01G424800LC	TraesCS3A01G103800LC	TraesCS3D01G514300	TraesCS4D01G197500LC	TraesCS7D01G417500LC
TraesCS1A01G215900	TraesCS1B01G290000	TraesCS1D01G207100	TraesCS1B01G731600LC	TraesCS1D01G149000LC	TraesCS2A01G143400	TraesCS2D01G563400LC	TraesCS2B01G542000	TraesCS2D01G438200	TraesCS3A01G124300LC	TraesCS3D01G636100LC	TraesCS4D01G197700	TraesCS7D01G547800LC
TraesCS1A01G218100	TraesCS1B01G296400	TraesCS1D01G223900LC	TraesCS1B01G741400LC	TraesCS1D01G149700	TraesCS2A01G148900LC	TraesCS2D01G571300	TraesCS2B01G543500	TraesCS2D01G439700	TraesCS3A01G124700LC	TraesCS4A01G012400	TraesCS4D01G239500LC	TraesCSU01G027900LC
TraesCS1A01G220000	TraesCS1B01G302000LC	TraesCS1D01G233800	TraesCS1B01G741500LC	TraesCS1D01G152100	TraesCS2A01G158000	TraesCS2D01G571700	TraesCS2B01G555400	TraesCS2D01G475200LC	TraesCS3A01G130800LC	TraesCS4A01G020000	TraesCS4D01G276500	TraesCSU01G037600
TraesCS1A01G221600	TraesCS1B01G334900LC	TraesCS1D01G239600	TraesCS1B01G745700LC	TraesCS1D01G152200LC	TraesCS2A01G158100	TraesCS2D01G579100	TraesCS2B01G560800	TraesCS2D01G500700	TraesCS3A01G149600LC	TraesCS4A01G074600	TraesCS4D01G314800LC	TraesCSU01G037700
TraesCS1A01G222500	TraesCS1B01G337500	TraesCS1D01G256400	TraesCS1B01G748600LC	TraesCS1D01G157100LC	TraesCS2A01G166200	TraesCS2D01G587200LC	TraesCS2B01G561500	TraesCS2D01G530600	TraesCS3A01G187100LC	TraesCS4A01G098600	TraesCS4D01G347800	TraesCSU01G037800
TraesCS1A01G223200LC	TraesCS1B01G357500	TraesCS1D01G256800	TraesCS1B01G748700LC	TraesCS1D01G163800LC	TraesCS2A01G186200	TraesCS2D01G661000LC	TraesCS2B01G587800	TraesCS2D01G531700LC	TraesCS3A01G194400LC	TraesCS4A01G119900	TraesCS4D01G425500LC	TraesCSU01G076800LC
TraesCS1A01G223900LC	TraesCS1B01G365200	TraesCS1D01G271100	TraesCS1B01G773300LC	TraesCS1D01G173800	TraesCS2A01G188700	TraesCS2D01G678700LC	TraesCS2B01G595300	TraesCS2D01G540900	TraesCS3A01G199700LC	TraesCS4A01G212000	TraesCS4D01G440500LC	TraesCSU01G154900LC
TraesCS1A01G225700	TraesCS1B01G366400LC	TraesCS1D01G273000LC	TraesCS1D01G008100	TraesCS1D01G188900	TraesCS2A01G204800	TraesCS2D01G712600LC	TraesCS2B01G599400LC	TraesCS2D01G549600LC	TraesCS3A01G202900	TraesCS4A01G215300	TraesCS5A01G004000LC	TraesCSU01G168000LC
TraesCS1A01G226700	TraesCS1B01G366500LC	TraesCS1D01G282000	TraesCS1D01G018700LC	TraesCS1D01G190700	TraesCS2A01G204900	TraesCS2D01G719100LC	TraesCS2B01G604800	TraesCS2D01G553800	TraesCS3A01G208900LC	TraesCS4A01G259300	TraesCS5A01G009800	TraesCSU01G175900
TraesCS1A01G227700	TraesCS1B01G368700LC	TraesCS1D01G288700	TraesCS1D01G034600	TraesCS1D01G192600LC	TraesCS2A01G208500LC	TraesCS3A01G027300	TraesCS2B01G613900	TraesCS2D01G555300	TraesCS3A01G233700LC	TraesCS4A01G259400	TraesCS5A01G013600LC	TraesCSU01G246200LC
TraesCS1A01G227900LC	TraesCS1B01G377400LC	TraesCS1D01G292700	TraesCS1D01G040500	TraesCS1D01G192700LC	TraesCS2A01G211200LC	TraesCS3A01G038300	TraesCS2B01G618000	TraesCS2D01G559100LC	TraesCS3A01G317600LC	TraesCS4A01G260500	TraesCS5A01G024700	TraesCSU01G252000LC
TraesCS1A01G228400LC	TraesCS1B01G380600	TraesCS1D01G296300	TraesCS1D01G042100	TraesCS1D01G192800LC	TraesCS2A01G237000LC	TraesCS3A01G074900LC	TraesCS2B01G624600	TraesCS2D01G711800LC	TraesCS3A01G362000	TraesCS4A01G297800	TraesCS5A01G055900LC	TraesCSU01G256900
TraesCS1A01G228800	TraesCS1B01G386000LC	TraesCS1D01G308900LC	TraesCS1D01G044300	TraesCS1D01G216500	TraesCS2A01G268200	TraesCS3A01G104300	TraesCS2B01G716500LC	TraesCS2D01G720000LC	TraesCS3A01G415900LC	TraesCS4A01G337800LC	TraesCS5A01G073700	TraesCSU01G263700
TraesCS1A01G229000	TraesCS1B01G389600	TraesCS1D01G312500	TraesCS1D01G056300LC	TraesCS1D01G221800	TraesCS2A01G274700	TraesCS3A01G131600	TraesCS2B01G717900LC	TraesCS3A01G005700LC	TraesCS3A01G436600LC	TraesCS4A01G396300LC	TraesCS5A01G079300	TraesCSU01G294500LC
TraesCS1A01G229100	TraesCS1B01G390000	TraesCS1D01G330300	TraesCS1D01G066200	TraesCS1D01G225400LC	TraesCS2A01G276500	TraesCS3A01G139100LC	TraesCS2B01G718000LC	TraesCS3A01G009200	TraesCS3A01G457500LC	TraesCS4A01G433200	TraesCS5A01G133900LC	TraesCSU01G333200LC
TraesCS1A01G230200	TraesCS1B01G391200LC	TraesCS1D01G335300LC	TraesCS1D01G069500LC	TraesCS1D01G230300	TraesCS2A01G276600	TraesCS3A01G159300LC	TraesCS2B01G718100LC	TraesCS3A01G012000LC	TraesCS3A01G458800	TraesCS4A01G445100	TraesCS5A01G147800LC	TraesCSU01G445000LC
TraesCS1A01G230300	TraesCS1B01G391900LC	TraesCS1D01G342300	TraesCS1D01G072800LC	TraesCS1D01G280900LC	TraesCS2A01G288900	TraesCS3A01G161900LC	TraesCS2B01G720400LC	TraesCS3A01G015000	TraesCS3A01G466100LC	TraesCS4A01G459600	TraesCS5A01G163500	TraesCSU01G580100LC
TraesCS1A01G231200	TraesCS1B01G394200LC	TraesCS1D01G344700	TraesCS1D01G073900LC	TraesCS1D01G281700LC	TraesCS2A01G301500	TraesCS3A01G177700LC	TraesCS2B01G720500LC	TraesCS3A01G016700	TraesCS3A01G475700	TraesCS4A01G459700	TraesCS5A01G213900
TraesCS1A01G231900LC	TraesCS1B01G397700	TraesCS1D01G349900	TraesCS1D01G088900LC	TraesCS1D01G288800	TraesCS2A01G315600	TraesCS3A01G186900LC	TraesCS2B01G789100LC	TraesCS3A01G035500	TraesCS3A01G485300	TraesCS4B01G028000	TraesCS5A01G217000
TraesCS1A01G236000	TraesCS1B01G401000LC	TraesCS1D01G350200	TraesCS1D01G102400LC	TraesCS1D01G292100	TraesCS2A01G318600	TraesCS3A01G199200	TraesCS2B01G811800LC	TraesCS3A01G038300LC	TraesCS3A01G496900LC	TraesCS4B01G043400LC	TraesCS5A01G249600
TraesCS1A01G236300	TraesCS1B01G401400LC	TraesCS1D01G355100	TraesCS1D01G115300LC	TraesCS1D01G294200LC	TraesCS2A01G326500	TraesCS3A01G210900LC	TraesCS2B01G827200LC	TraesCS3A01G042800LC	TraesCS3A01G536400LC	TraesCS4B01G059200	TraesCS5A01G251600
TraesCS1A01G236900	TraesCS1B01G401700LC	TraesCS1D01G356300	TraesCS1D01G128000	TraesCS1D01G300600LC	TraesCS2A01G332800	TraesCS3A01G218500LC	TraesCS2B01G830600LC	TraesCS3A01G046000	TraesCS3A01G556200LC	TraesCS4B01G071500	TraesCS5A01G259200
TraesCS1A01G237600LC	TraesCS1B01G403500LC	TraesCS1D01G356400	TraesCS1D01G128000LC	TraesCS1D01G311600LC	TraesCS2A01G347800LC	TraesCS3A01G242800LC	TraesCS2B01G923400LC	TraesCS3A01G046100	TraesCS3A01G556400LC	TraesCS4B01G072300	TraesCS5A01G280800LC
TraesCS1A01G241800	TraesCS1B01G404500LC	TraesCS1D01G356700LC	TraesCS1D01G134800	TraesCS1D01G314600	TraesCS2A01G367700	TraesCS3A01G279200	TraesCS2D01G030500	TraesCS3A01G052600	TraesCS3A01G565200LC	TraesCS4B01G096800	TraesCS5A01G311300
TraesCS1A01G243200	TraesCS1B01G405300	TraesCS1D01G359300LC	TraesCS1D01G180800LC	TraesCS1D01G315000	TraesCS2A01G368000	TraesCS3A01G293500LC	TraesCS2D01G030600	TraesCS3A01G059700	TraesCS3A01G574000LC	TraesCS4B01G100800	TraesCS5A01G354800
TraesCS1A01G243200LC	TraesCS1B01G410000	TraesCS1D01G359400	TraesCS1D01G180900	TraesCS1D01G315100	TraesCS2A01G375200	TraesCS3A01G365800LC	TraesCS2D01G034800LC	TraesCS3A01G076300	TraesCS3A01G586600LC	TraesCS4B01G142000	TraesCS5A01G379600LC
TraesCS1A01G244300	TraesCS1B01G414800	TraesCS1D01G360400	TraesCS1D01G193900LC	TraesCS1D01G315200	TraesCS2A01G386800	TraesCS3A01G386400LC	TraesCS2D01G064000LC	TraesCS3A01G081700LC	TraesCS3A01G735300LC	TraesCS4B01G143500	TraesCS5A01G384400LC
TraesCS1A01G245100	TraesCS1B01G415700	TraesCS1D01G363300	TraesCS1D01G204900LC	TraesCS1D01G316200LC	TraesCS2A01G396100	TraesCS3A01G388600LC	TraesCS2D01G067600	TraesCS3A01G081800LC	TraesCS3B01G001400LC	TraesCS4B01G167500	TraesCS5A01G389100
TraesCS1A01G246100	TraesCS1B01G417000	TraesCS1D01G367800	TraesCS1D01G205000LC	TraesCS1D01G350500	TraesCS2A01G427700	TraesCS3A01G398000LC	TraesCS2D01G088600	TraesCS3A01G082000LC	TraesCS3B01G011300	TraesCS4B01G180300	TraesCS5A01G397100LC
TraesCS1A01G247100LC	TraesCS1B01G422300	TraesCS1D01G375900	TraesCS1D01G209000LC	TraesCS1D01G357200LC	TraesCS2A01G433500	TraesCS3A01G398100LC	TraesCS2D01G108500	TraesCS3A01G083500LC	TraesCS3B01G015300LC	TraesCS4B01G184800	TraesCS5A01G420800
TraesCS1A01G247500	TraesCS1B01G426900LC	TraesCS1D01G378800	TraesCS1D01G223100LC	TraesCS1D01G358300	TraesCS2A01G451300	TraesCS3A01G406000	TraesCS2D01G139100	TraesCS3A01G084500	TraesCS3B01G054700	TraesCS4B01G210100	TraesCS5A01G424400LC
TraesCS1A01G249500	TraesCS1B01G427900LC	TraesCS1D01G378900	TraesCS1D01G238800LC	TraesCS1D01G361700LC	TraesCS2A01G452300	TraesCS3A01G420700	TraesCS2D01G161000LC	TraesCS3A01G108400	TraesCS3B01G057400LC	TraesCS4B01G235400	TraesCS5A01G450000LC
TraesCS1A01G250500	TraesCS1B01G433700	TraesCS1D01G391400	TraesCS1D01G238900LC	TraesCS1D01G382900	TraesCS2A01G452700	TraesCS3A01G428200LC	TraesCS2D01G181400	TraesCS3A01G118200	TraesCS3B01G057500LC	TraesCS4B01G266700LC	TraesCS5A01G468100LC
TraesCS1A01G250700	TraesCS1B01G445100	TraesCS1D01G391900	TraesCS1D01G239000LC	TraesCS1D01G385300LC	TraesCS2A01G456300	TraesCS3A01G432600	TraesCS2D01G188600LC	TraesCS3A01G126500LC	TraesCS3B01G066800	TraesCS4B01G275300	TraesCS5A01G508100
TraesCS1A01G252900	TraesCS1B01G445200LC	TraesCS1D01G392000	TraesCS1D01G239100LC	TraesCS1D01G400600LC	TraesCS2A01G462000LC	TraesCS3A01G482100LC	TraesCS2D01G218000LC	TraesCS3A01G129000	TraesCS3B01G077900LC	TraesCS4B01G339800	TraesCS5A01G543600LC
TraesCS1A01G254300LC	TraesCS1B01G446900	TraesCS1D01G392500	TraesCS1D01G239200LC	TraesCS1D01G401200LC	TraesCS2A01G494900	TraesCS3A01G483700LC	TraesCS2D01G255000LC	TraesCS3A01G136100	TraesCS3B01G138000LC	TraesCS4B01G385800	TraesCS5A01G543900LC
TraesCS1A01G254800	TraesCS1B01G450800LC	TraesCS1D01G395600	TraesCS1D01G239500	TraesCS1D01G403500	TraesCS2A01G496100LC	TraesCS3A01G512000	TraesCS2D01G262700	TraesCS3A01G168500	TraesCS3B01G146100LC	TraesCS4B01G452200LC	TraesCS5A01G544000LC
TraesCS1A01G257400	TraesCS1B01G454100LC	TraesCS1D01G398700	TraesCS1D01G249100LC	TraesCS1D01G422400LC	TraesCS2A01G496200	TraesCS3A01G519300	TraesCS2D01G270000	TraesCS3A01G232200LC	TraesCS3B01G173200LC	TraesCS4B01G466700LC	TraesCS5A01G604700LC
TraesCS1A01G257500	TraesCS1B01G455900	TraesCS1D01G399900	TraesCS1D01G255400LC	TraesCS1D01G428600	TraesCS2A01G497100	TraesCS3A01G521100LC	TraesCS2D01G273600LC	TraesCS3A01G236600LC	TraesCS3B01G188300	TraesCS4B01G466800LC	TraesCS5A01G623100LC
TraesCS1A01G258500	TraesCS1B01G460600LC	TraesCS1D01G402300	TraesCS1D01G275300LC	TraesCS1D01G430700	TraesCS2A01G503700	TraesCS3A01G522500	TraesCS2D01G293900LC	TraesCS3A01G274400	TraesCS3B01G190000LC	TraesCS4B01G596400LC	TraesCS5A01G670400LC
TraesCS1A01G258800	TraesCS1B01G465600LC	TraesCS1D01G402400	TraesCS1D01G284000	TraesCS1D01G431200	TraesCS2A01G503800	TraesCS3A01G566100LC	TraesCS2D01G311100	TraesCS3A01G280600	TraesCS3B01G217700	TraesCS4B01G598400LC	TraesCS5A01G673100LC
TraesCS1A01G259400LC	TraesCS1B01G466400LC	TraesCS1D01G403100	TraesCS1D01G294400LC	TraesCS1D01G437000	TraesCS2A01G504800	TraesCS3A01G640600LC	TraesCS2D01G350800	TraesCS3A01G280800	TraesCS3B01G227800	TraesCS4D01G014300	TraesCS5A01G682000LC
TraesCS1A01G259800	TraesCS1B01G472900	TraesCS1D01G406000	TraesCS1D01G299400	TraesCS1D01G441100LC	TraesCS2A01G506300LC	TraesCS3A01G666800LC	TraesCS2D01G378100	TraesCS3A01G298600LC	TraesCS3B01G255100LC	TraesCS4D01G025500	TraesCS5B01G015700
TraesCS1A01G260500	TraesCS1B01G475100	TraesCS1D01G410100LC	TraesCS1D01G322000	TraesCS1D01G442800LC	TraesCS2A01G523700	TraesCS3A01G671600LC	TraesCS2D01G411600	TraesCS3A01G325800LC	TraesCS3B01G258300LC	TraesCS4D01G035200	TraesCS5B01G018900LC
TraesCS1A01G261900	TraesCS1B01G475300	TraesCS1D01G410200LC	TraesCS1D01G338500LC	TraesCS1D01G443100	TraesCS2A01G524600	TraesCS3B01G002900	TraesCS2D01G423500	TraesCS3A01G328200LC	TraesCS3B01G258400LC	TraesCS4D01G035700	TraesCS5B01G034800LC
TraesCS1A01G262000	TraesCS1B01G481400	TraesCS1D01G410300LC	TraesCS1D01G370500LC	TraesCS1D01G471100LC	TraesCS2A01G527700	TraesCS3B01G043500LC	TraesCS2D01G461200	TraesCS3A01G369400LC	TraesCS3B01G259900LC	TraesCS4D01G063100LC	TraesCS5B01G044100LC
TraesCS1A01G262500	TraesCS1B01G481600	TraesCS1D01G418400	TraesCS1D01G372600	TraesCS1D01G477500LC	TraesCS2A01G537600	TraesCS3B01G045500	TraesCS2D01G482100	TraesCS3A01G374100LC	TraesCS3B01G267300LC	TraesCS4D01G081700LC	TraesCS5B01G123700
TraesCS1A01G262900	TraesCS1B01G484300LC	TraesCS1D01G420900	TraesCS1D01G389100	TraesCS1D01G509600LC	TraesCS2A01G539400	TraesCS3B01G072400	TraesCS2D01G514700	TraesCS3A01G388200	TraesCS3B01G346300	TraesCS4D01G089300LC	TraesCS5B01G125200
TraesCS1A01G264000	TraesCS1B01G485900LC	TraesCS1D01G430800	TraesCS1D01G389200	TraesCS1D01G536700LC	TraesCS2A01G542300LC	TraesCS3B01G114900LC	TraesCS2D01G524200	TraesCS3A01G402000	TraesCS3B01G379800LC	TraesCS4D01G101100	TraesCS5B01G232700
TraesCS1A01G265300	TraesCS1B01G493200LC	TraesCS1D01G431000	TraesCS1D01G414900LC	TraesCS1D01G579200LC	TraesCS2A01G544900LC	TraesCS3B01G126800	TraesCS2D01G528500	TraesCS3A01G411900LC	TraesCS3B01G398400LC	TraesCS4D01G101200	TraesCS5B01G257700
TraesCS1A01G265400LC	TraesCS1B01G500900LC	TraesCS1D01G431100	TraesCS1D01G423700	TraesCS1D01G580100LC	TraesCS2A01G567000	TraesCS3B01G133600LC	TraesCS2D01G543500	TraesCS3A01G422700LC	TraesCS3B01G425700LC	TraesCS4D01G121700	TraesCS5B01G309600
TraesCS1A01G265500	TraesCS1B01G506400LC	TraesCS1D01G439400	TraesCS1D01G426400LC	TraesCS1D01G585400LC	TraesCS2A01G575200	TraesCS3B01G133700LC	TraesCS2D01G563900	TraesCS3A01G449800LC	TraesCS3B01G479700LC	TraesCS4D01G186100	TraesCS5B01G350900
TraesCS1A01G265900	TraesCS1B01G506500LC	TraesCS1D01G439500	TraesCS1D01G429600LC	TraesCS2A01G002700	TraesCS2A01G578400	TraesCS3B01G133800LC	TraesCS2D01G568200	TraesCS3A01G471900	TraesCS3B01G486200LC	TraesCS4D01G210900	TraesCS5B01G378400
TraesCS1A01G266000	TraesCS1B01G506600LC	TraesCS1D01G440400	TraesCS1D01G429700LC	TraesCS2A01G017600	TraesCS2A01G583000	TraesCS3B01G152200	TraesCS2D01G568300	TraesCS3A01G523200	TraesCS3B01G515600	TraesCS4D01G251000	TraesCS5B01G381800
TraesCS1A01G266600	TraesCS1B01G508200LC	TraesCS1D01G452600LC	TraesCS1D01G429800LC	TraesCS2A01G025500	TraesCS2A01G583500LC	TraesCS3B01G163000LC	TraesCS2D01G578900LC	TraesCS3A01G560400LC	TraesCS3B01G561000LC	TraesCS4D01G282400	TraesCS5B01G416800
TraesCS1A01G266700	TraesCS1B01G531100LC	TraesCS1D01G453800	TraesCS1D01G430600	TraesCS2A01G034000	TraesCS2A01G583900	TraesCS3B01G164300LC	TraesCS2D01G590900	TraesCS3A01G560800LC	TraesCS3B01G563300	TraesCS4D01G326100	TraesCS5B01G417500
TraesCS1A01G267200	TraesCS1B01G531500LC	TraesCS1D01G464200LC	TraesCS1D01G444300LC	TraesCS2A01G054400	TraesCS2A01G590600	TraesCS3B01G168100LC	TraesCS2D01G668400LC	TraesCS3A01G591800LC	TraesCS3B01G579900	TraesCS4D01G334100	TraesCS5B01G417700
TraesCS1A01G267400LC	TraesCS1B01G537900LC	TraesCS1D01G476000LC	TraesCS1D01G448200LC	TraesCS2A01G056500LC	TraesCS2A01G595700LC	TraesCS3B01G207400LC	TraesCS2D01G668500LC	TraesCS3A01G592100LC	TraesCS3B01G582200	TraesCS4D01G339400	TraesCS5B01G473500
TraesCS1A01G267600	TraesCS1B01G550500LC	TraesCS1D01G517100LC	TraesCS1D01G458100LC	TraesCS2A01G056600LC	TraesCS2A01G635000LC	TraesCS3B01G213800	TraesCS3A01G000700	TraesCS3A01G626400LC	TraesCS3B01G582300	TraesCS4D01G346300	TraesCS5B01G478400LC
TraesCS1A01G267800	TraesCS1B01G554400LC	TraesCS1D01G524400LC	TraesCS1D01G477400LC	TraesCS2A01G067100LC	TraesCS2A01G698100LC	TraesCS3B01G255900LC	TraesCS3A01G034300LC	TraesCS3A01G658700LC	TraesCS3B01G583400LC	TraesCS4D01G358900	TraesCS5B01G514000
TraesCS1A01G268200	TraesCS1B01G563000LC	TraesCS1D01G526600LC	TraesCS1D01G489000LC	TraesCS2A01G075600	TraesCS2A01G698500LC	TraesCS3B01G256300LC	TraesCS3A01G042900LC	TraesCS3A01G695000LC	TraesCS3B01G590100LC	TraesCS5A01G001400	TraesCS5B01G538300LC
TraesCS1A01G268400	TraesCS1B01G565900LC	TraesCS1D01G529700LC	TraesCS1D01G524000LC	TraesCS2A01G077300LC	TraesCS2A01G734200LC	TraesCS3B01G257000LC	TraesCS3A01G056800	TraesCS3A01G695100LC	TraesCS3B01G604100LC	TraesCS5A01G033800	TraesCS5B01G539200
TraesCS1A01G268700	TraesCS1B01G566000LC	TraesCS1D01G549500LC	TraesCS1D01G535700LC	TraesCS2A01G083100LC	TraesCS2A01G742100LC	TraesCS3B01G314300LC	TraesCS3A01G069900	TraesCS3B01G012300LC	TraesCS3B01G605300LC	TraesCS5A01G042600LC	TraesCS5B01G586300LC
TraesCS1A01G268800	TraesCS1B01G571400LC	TraesCS1D01G557900LC	TraesCS1D01G562300LC	TraesCS2A01G083800LC	TraesCS2B01G002300LC	TraesCS3B01G315800LC	TraesCS3A01G074700	TraesCS3B01G025600	TraesCS3B01G608500LC	TraesCS5A01G063100	TraesCS5B01G605200LC
TraesCS1A01G268900	TraesCS1B01G574000LC	TraesCS1D01G558000LC	TraesCS1D01G563300LC	TraesCS2A01G085700LC	TraesCS2B01G005700	TraesCS3B01G318600LC	TraesCS3A01G086300LC	TraesCS3B01G058800	TraesCS3B01G612300LC	TraesCS5A01G097300LC	TraesCS5B01G709500LC
TraesCS1A01G270000	TraesCS1B01G582600LC	TraesCS1D01G558400LC	TraesCS1D01G563400LC	TraesCS2A01G097500LC	TraesCS2B01G007900LC	TraesCS3B01G331200LC	TraesCS3A01G095900	TraesCS3B01G086500	TraesCS3B01G691800LC	TraesCS5A01G111500	TraesCS5B01G733700LC
TraesCS1A01G271100LC	TraesCS1B01G582800LC	TraesCS1D01G567900LC	TraesCS1D01G565200LC	TraesCS2A01G106900	TraesCS2B01G010500	TraesCS3B01G356300	TraesCS3A01G139400	TraesCS3B01G099400	TraesCS3B01G719300LC	TraesCS5A01G149700	TraesCS5D01G138700
TraesCS1A01G271200LC	TraesCS1B01G612200LC	TraesCS1D01G585500LC	TraesCS2A01G007600	TraesCS2A01G114600	TraesCS2B01G017700LC	TraesCS3B01G358800	TraesCS3A01G173600LC	TraesCS3B01G102600	TraesCS3B01G721600LC	TraesCS5A01G159500LC	TraesCS5D01G177300LC
TraesCS1A01G272100	TraesCS1B01G612300LC	TraesCS2A01G011000	TraesCS2A01G032300LC	TraesCS2A01G116100	TraesCS2B01G024000LC	TraesCS3B01G363500LC	TraesCS3A01G224600	TraesCS3B01G116200	TraesCS3B01G814500LC	TraesCS5A01G159600	TraesCS5D01G225100
TraesCS1A01G275000	TraesCS1B01G627200LC	TraesCS2A01G013900LC	TraesCS2A01G033700	TraesCS2A01G119600LC	TraesCS2B01G024600	TraesCS3B01G363600LC	TraesCS3A01G234900LC	TraesCS3B01G116500	TraesCS3B01G825300LC	TraesCS5A01G171600	TraesCS5D01G266800
TraesCS1A01G275400	TraesCS1B01G627300LC	TraesCS2A01G016700	TraesCS2A01G038100LC	TraesCS2A01G127000	TraesCS2B01G030200	TraesCS3B01G369300	TraesCS3A01G280700	TraesCS3B01G137300	TraesCS3B01G835400LC	TraesCS5A01G183600	TraesCS5D01G307700
TraesCS1A01G275700	TraesCS1B01G638300LC	TraesCS2A01G016700LC	TraesCS2A01G055800LC	TraesCS2A01G132300	TraesCS2B01G030300	TraesCS3B01G388300	TraesCS3A01G288500LC	TraesCS3B01G181300	TraesCS3B01G893200LC	TraesCS5A01G198800	TraesCS5D01G318300
TraesCS1A01G277900LC	TraesCS1B01G638400LC	TraesCS2A01G020700	TraesCS2A01G061600	TraesCS2A01G151800	TraesCS2B01G036200	TraesCS3B01G455100LC	TraesCS3A01G298500LC	TraesCS3B01G236600LC	TraesCS3D01G016700LC	TraesCS5A01G211400	TraesCS5D01G362100
TraesCS1A01G278500	TraesCS1B01G638800LC	TraesCS2A01G021600LC	TraesCS2A01G064600LC	TraesCS2A01G155400LC	TraesCS2B01G047200	TraesCS3B01G455200LC	TraesCS3A01G298900LC	TraesCS3B01G246100LC	TraesCS3D01G018800LC	TraesCS5A01G211900	TraesCS5D01G369400
TraesCS1A01G278800	TraesCS1B01G650700LC	TraesCS2A01G024700	TraesCS2A01G071400	TraesCS2A01G155800LC	TraesCS2B01G052600	TraesCS3B01G475900LC	TraesCS3A01G303800LC	TraesCS3B01G266700LC	TraesCS3D01G047200LC	TraesCS5A01G353400	TraesCS5D01G395400
TraesCS1A01G280700	TraesCS1B01G661000LC	TraesCS2A01G024800	TraesCS2A01G090300LC	TraesCS2A01G155900LC	TraesCS2B01G053300	TraesCS3B01G486600LC	TraesCS3A01G307900	TraesCS3B01G276300LC	TraesCS3D01G134600	TraesCS5A01G374000	TraesCS5D01G453600LC
TraesCS1A01G280700LC	TraesCS1B01G665800LC	TraesCS2A01G024800LC	TraesCS2A01G090400LC	TraesCS2A01G156800	TraesCS2B01G076200LC	TraesCS3B01G496400LC	TraesCS3A01G309100	TraesCS3B01G287000LC	TraesCS3D01G139400LC	TraesCS5A01G383800	TraesCS5D01G467000LC
TraesCS1A01G280900	TraesCS1B01G668000LC	TraesCS2A01G024900	TraesCS2A01G090500LC	TraesCS2A01G169600	TraesCS2B01G078900	TraesCS3B01G497800	TraesCS3A01G318500LC	TraesCS3B01G313500LC	TraesCS3D01G165100LC	TraesCS5A01G403600	TraesCS5D01G525700
TraesCS1A01G281200	TraesCS1B01G674300LC	TraesCS2A01G025200LC	TraesCS2A01G092700LC	TraesCS2A01G178100	TraesCS2B01G079200	TraesCS3B01G501200	TraesCS3A01G332800LC	TraesCS3B01G342900	TraesCS3D01G228200LC	TraesCS5A01G424700	TraesCS5D01G575000LC
TraesCS1A01G282600	TraesCS1B01G674500LC	TraesCS2A01G027800	TraesCS2A01G092800LC	TraesCS2A01G179200	TraesCS2B01G079400	TraesCS3B01G501400	TraesCS3A01G334100LC	TraesCS3B01G356400LC	TraesCS3D01G247600LC	TraesCS5A01G424800	TraesCS5D01G618300LC
TraesCS1A01G283300	TraesCS1B01G683300LC	TraesCS2A01G028000	TraesCS2A01G130300	TraesCS2A01G179300	TraesCS2B01G079500	TraesCS3B01G508400LC	TraesCS3A01G343700LC	TraesCS3B01G360900	TraesCS3D01G305700LC	TraesCS5A01G477400	TraesCS5D01G652500LC
TraesCS1A01G283400	TraesCS1B01G699300LC	TraesCS2A01G028700	TraesCS2A01G134200LC	TraesCS2A01G179800LC	TraesCS2B01G082200	TraesCS3B01G518400	TraesCS3A01G354600LC	TraesCS3B01G422300	TraesCS3D01G324200LC	TraesCS5A01G478200	TraesCS6A01G001700
TraesCS1A01G283600	TraesCS1B01G706600LC	TraesCS2A01G029000LC	TraesCS2A01G136500	TraesCS2A01G183900LC	TraesCS2B01G090300	TraesCS3B01G528500	TraesCS3A01G444100	TraesCS3B01G460000LC	TraesCS3D01G324300LC	TraesCS5A01G478300	TraesCS6A01G022500LC
TraesCS1A01G283900	TraesCS1B01G716400LC	TraesCS2A01G029700	TraesCS2A01G140100LC	TraesCS2A01G184300	TraesCS2B01G092600LC	TraesCS3B01G554400LC	TraesCS3A01G456200	TraesCS3B01G474500	TraesCS3D01G326000	TraesCS5A01G488500	TraesCS6A01G077000
TraesCS1A01G284500	TraesCS1B01G727200LC	TraesCS2A01G029900	TraesCS2A01G144700	TraesCS2A01G185100LC	TraesCS2B01G092800LC	TraesCS3B01G566600LC	TraesCS3A01G470600	TraesCS3B01G531500	TraesCS3D01G377600LC	TraesCS5A01G534600LC	TraesCS6A01G087200LC
TraesCS1A01G287700	TraesCS1B01G728600LC	TraesCS2A01G031400	TraesCS2A01G151400	TraesCS2A01G186700	TraesCS2B01G093100	TraesCS3B01G583600LC	TraesCS3A01G498700	TraesCS3B01G534100LC	TraesCS3D01G412900LC	TraesCS5A01G651800LC	TraesCS6A01G092900LC
TraesCS1A01G287800	TraesCS1B01G729200LC	TraesCS2A01G031500	TraesCS2A01G153600LC	TraesCS2A01G203400LC	TraesCS2B01G095400LC	TraesCS3B01G594300	TraesCS3A01G506000	TraesCS3B01G579000LC	TraesCS3D01G414400LC	TraesCS5A01G655300LC	TraesCS6A01G111700
TraesCS1A01G289300	TraesCS1B01G732700LC	TraesCS2A01G041000	TraesCS2A01G156300	TraesCS2A01G207900LC	TraesCS2B01G098800LC	TraesCS3B01G601700	TraesCS3A01G509600	TraesCS3B01G607000LC	TraesCS3D01G418600LC	TraesCS5B01G002700	TraesCS6A01G141900
TraesCS1A01G291500	TraesCS1B01G742200LC	TraesCS2A01G042300	TraesCS2A01G168500LC	TraesCS2A01G209700	TraesCS2B01G098900LC	TraesCS3B01G610600LC	TraesCS3A01G510900	TraesCS3B01G607100LC	TraesCS3D01G423400LC	TraesCS5B01G024500	TraesCS6A01G149700
TraesCS1A01G291600	TraesCS1B01G746200LC	TraesCS2A01G048000	TraesCS2A01G171200	TraesCS2A01G211300LC	TraesCS2B01G111100	TraesCS3B01G621500LC	TraesCS3A01G535600LC	TraesCS3B01G611100	TraesCS3D01G463200LC	TraesCS5B01G029300	TraesCS6A01G189000
TraesCS1A01G291700	TraesCS1B01G772600LC	TraesCS2A01G053300	TraesCS2A01G172900	TraesCS2A01G213800	TraesCS2B01G119100	TraesCS3B01G684200LC	TraesCS3A01G571100LC	TraesCS3B01G631900LC	TraesCS3D01G467000LC	TraesCS5B01G033300	TraesCS6A01G202000
TraesCS1A01G294800	TraesCS1B01G786600LC	TraesCS2A01G057100	TraesCS2A01G176400	TraesCS2A01G220500	TraesCS2B01G135000	TraesCS3B01G687900LC	TraesCS3A01G614300LC	TraesCS3B01G633500LC	TraesCS3D01G467700LC	TraesCS5B01G048500	TraesCS6A01G242800LC
TraesCS1A01G295400	TraesCS1B01G790800LC	TraesCS2A01G066400	TraesCS2A01G180700LC	TraesCS2A01G222300	TraesCS2B01G137000LC	TraesCS3B01G725200LC	TraesCS3A01G690900LC	TraesCS3B01G652200LC	TraesCS3D01G473000	TraesCS5B01G059800	TraesCS6A01G307300
TraesCS1A01G295600	TraesCS1D01G003300	TraesCS2A01G066500	TraesCS2A01G180900	TraesCS2A01G231500LC	TraesCS2B01G158700	TraesCS3B01G725300LC	TraesCS3A01G700700LC	TraesCS3B01G677700LC	TraesCS3D01G477200LC	TraesCS5B01G069300	TraesCS6A01G376100LC
TraesCS1A01G295700	TraesCS1D01G003700	TraesCS2A01G066900	TraesCS2A01G181000	TraesCS2A01G236500LC	TraesCS2B01G161600	TraesCS3B01G748300LC	TraesCS3A01G711500LC	TraesCS3B01G718000LC	TraesCS3D01G483800	TraesCS5B01G092600	TraesCS6A01G418300LC
TraesCS1A01G297700LC	TraesCS1D01G015500LC	TraesCS2A01G068300	TraesCS2A01G183000LC	TraesCS2A01G237200LC	TraesCS2B01G182900	TraesCS3B01G753000LC	TraesCS3B01G011900	TraesCS3B01G743700LC	TraesCS3D01G498400	TraesCS5B01G150100LC	TraesCS6A01G431600LC
TraesCS1A01G298300LC	TraesCS1D01G018900LC	TraesCS2A01G069100	TraesCS2A01G183100LC	TraesCS2A01G240100	TraesCS2B01G184400	TraesCS3B01G766300LC	TraesCS3B01G013400	TraesCS3B01G771600LC	TraesCS3D01G522800LC	TraesCS5B01G160800	TraesCS6A01G439200LC
TraesCS1A01G299400	TraesCS1D01G037300	TraesCS2A01G083600	TraesCS2A01G185700LC	TraesCS2A01G250300	TraesCS2B01G192200	TraesCS3B01G818200LC	TraesCS3B01G014900	TraesCS3B01G836800LC	TraesCS3D01G524000LC	TraesCS5B01G170200	TraesCS6A01G464100LC
TraesCS1A01G299500	TraesCS1D01G041900LC	TraesCS2A01G088500LC	TraesCS2A01G199100	TraesCS2A01G285900	TraesCS2B01G198700	TraesCS3B01G828700LC	TraesCS3B01G020500	TraesCS3B01G865800LC	TraesCS3D01G571500LC	TraesCS5B01G182000	TraesCS6A01G479700LC
TraesCS1A01G302300	TraesCS1D01G042400LC	TraesCS2A01G090900LC	TraesCS2A01G207400	TraesCS2A01G293600LC	TraesCS2B01G200100	TraesCS3B01G843300LC	TraesCS3B01G022500	TraesCS3B01G872100LC	TraesCS3D01G605600LC	TraesCS5B01G197400	TraesCS6A01G508700LC
TraesCS1A01G303300LC	TraesCS1D01G048300	TraesCS2A01G098700	TraesCS2A01G208100	TraesCS2A01G299300LC	TraesCS2B01G220900	TraesCS3B01G849300LC	TraesCS3B01G029900	TraesCS3B01G883100LC	TraesCS3D01G644700LC	TraesCS5B01G203000	TraesCS6A01G541400LC
TraesCS1A01G303900LC	TraesCS1D01G051400LC	TraesCS2A01G099000LC	TraesCS2A01G212100LC	TraesCS2A01G299700LC	TraesCS2B01G223100	TraesCS3B01G863800LC	TraesCS3B01G060600	TraesCS3D01G032200LC	TraesCS3D01G648700LC	TraesCS5B01G208400	TraesCS6B01G070000
TraesCS1A01G305000LC	TraesCS1D01G057300	TraesCS2A01G102800LC	TraesCS2A01G222500	TraesCS2A01G314100LC	TraesCS2B01G228900	TraesCS3D01G005200LC	TraesCS3B01G063200	TraesCS3D01G034200	TraesCS4A01G002200LC	TraesCS5B01G208600	TraesCS6B01G070300
TraesCS1A01G305300	TraesCS1D01G061200LC	TraesCS2A01G104800	TraesCS2A01G225400LC	TraesCS2A01G318000	TraesCS2B01G266600	TraesCS3D01G026500LC	TraesCS3B01G085800LC	TraesCS3D01G035300LC	TraesCS4A01G006500LC	TraesCS5B01G212000	TraesCS6B01G099900
TraesCS1A01G306000	TraesCS1D01G062600	TraesCS2A01G104900	TraesCS2A01G225600LC	TraesCS2A01G318800	TraesCS2B01G272500	TraesCS3D01G038100LC	TraesCS3B01G085900LC	TraesCS3D01G044500LC	TraesCS4A01G020400LC	TraesCS5B01G261500	TraesCS6B01G147400LC
TraesCS1A01G306500	TraesCS1D01G069800	TraesCS2A01G107500	TraesCS2A01G226000LC	TraesCS2A01G319500	TraesCS2B01G272900	TraesCS3D01G041500	TraesCS3B01G096200	TraesCS3D01G067300	TraesCS4A01G029200LC	TraesCS5B01G320800LC	TraesCS6B01G148200LC
TraesCS1A01G309700	TraesCS1D01G084900LC	TraesCS2A01G107600	TraesCS2A01G227100LC	TraesCS2A01G323000	TraesCS2B01G280300	TraesCS3D01G058000	TraesCS3B01G111700	TraesCS3D01G072200	TraesCS4A01G038200LC	TraesCS5B01G355800	TraesCS6B01G155300
TraesCS1A01G309800	TraesCS1D01G085600	TraesCS2A01G110300	TraesCS2A01G227200LC	TraesCS2A01G324300	TraesCS2B01G281800LC	TraesCS3D01G081300	TraesCS3B01G125600	TraesCS3D01G074600	TraesCS4A01G043900LC	TraesCS5B01G358800	TraesCS6B01G172300
TraesCS1A01G311000LC	TraesCS1D01G106100LC	TraesCS2A01G110900LC	TraesCS2A01G227300LC	TraesCS2A01G333900LC	TraesCS2B01G293700	TraesCS3D01G103600LC	TraesCS3B01G137800LC	TraesCS3D01G084400	TraesCS4A01G057900	TraesCS5B01G362500	TraesCS6B01G229000LC
TraesCS1A01G313800LC	TraesCS1D01G108100LC	TraesCS2A01G115800LC	TraesCS2A01G227400LC	TraesCS2A01G334000LC	TraesCS2B01G294300	TraesCS3D01G173000	TraesCS3B01G145500	TraesCS3D01G086600LC	TraesCS4A01G067300LC	TraesCS5B01G372100	TraesCS6B01G283200LC
TraesCS1A01G314100	TraesCS1D01G108700LC	TraesCS2A01G118200LC	TraesCS2A01G227500LC	TraesCS2A01G364800	TraesCS2B01G294500	TraesCS3D01G173400LC	TraesCS3B01G147200LC	TraesCS3D01G088900LC	TraesCS4A01G081800LC	TraesCS5B01G372200	TraesCS6B01G333800LC
TraesCS1A01G314200	TraesCS1D01G111700LC	TraesCS2A01G119600	TraesCS2A01G232200LC	TraesCS2A01G371200LC	TraesCS2B01G304000LC	TraesCS3D01G180900LC	TraesCS3B01G151000	TraesCS3D01G100000	TraesCS4A01G084000LC	TraesCS5B01G375900	TraesCS6B01G350400LC
TraesCS1A01G314500	TraesCS1D01G116800	TraesCS2A01G126300	TraesCS2A01G235500	TraesCS2A01G378300LC	TraesCS2B01G305600	TraesCS3D01G193400LC	TraesCS3B01G167900LC	TraesCS3D01G129900	TraesCS4A01G087100LC	TraesCS5B01G418300LC	TraesCS6B01G350500LC
TraesCS1A01G316500LC	TraesCS1D01G117000LC	TraesCS2A01G129400LC	TraesCS2A01G254000	TraesCS2A01G382400	TraesCS2B01G326800	TraesCS3D01G200900	TraesCS3B01G200400LC	TraesCS3D01G134700	TraesCS4A01G094500LC	TraesCS5B01G426700	TraesCS6B01G365300LC
TraesCS1A01G316600LC	TraesCS1D01G127600	TraesCS2A01G129500LC	TraesCS2A01G255000LC	TraesCS2A01G386900	TraesCS2B01G333900	TraesCS3D01G207800LC	TraesCS3B01G254000LC	TraesCS3D01G153700LC	TraesCS4A01G107100LC	TraesCS5B01G426800	TraesCS6B01G404300LC
TraesCS1A01G316700LC	TraesCS1D01G133100LC	TraesCS2A01G136200	TraesCS2A01G257400LC	TraesCS2A01G401600	TraesCS2B01G336900	TraesCS3D01G207900LC	TraesCS3B01G262900LC	TraesCS3D01G208100LC	TraesCS4A01G120600LC	TraesCS5B01G431700	TraesCS6B01G427300LC
TraesCS1A01G317700	TraesCS1D01G135600	TraesCS2A01G137700	TraesCS2A01G261900	TraesCS2A01G411200	TraesCS2B01G340000LC	TraesCS3D01G208000LC	TraesCS3B01G282400	TraesCS3D01G211200LC	TraesCS4A01G122500LC	TraesCS5B01G442000	TraesCS6B01G427500LC
TraesCS1A01G317900	TraesCS1D01G135900	TraesCS2A01G161500	TraesCS2A01G263800	TraesCS2A01G412300LC	TraesCS2B01G347600	TraesCS3D01G217400LC	TraesCS3B01G294100LC	TraesCS3D01G225300	TraesCS4A01G155300	TraesCS5B01G474600	TraesCS6B01G447400
TraesCS1A01G318100LC	TraesCS1D01G136600	TraesCS2A01G184500	TraesCS2A01G266400LC	TraesCS2A01G457500LC	TraesCS2B01G348800	TraesCS3D01G220600	TraesCS3B01G294700LC	TraesCS3D01G285900	TraesCS4A01G155900	TraesCS5B01G490600	TraesCS6B01G579700LC
TraesCS1A01G318900LC	TraesCS1D01G139500LC	TraesCS2A01G186500	TraesCS2A01G266700LC	TraesCS2A01G474500	TraesCS2B01G357200	TraesCS3D01G283700	TraesCS3B01G294800LC	TraesCS3D01G295400	TraesCS4A01G156100	TraesCS5B01G490900	TraesCS6B01G587700LC
TraesCS1A01G319000	TraesCS1D01G151100	TraesCS2A01G188600	TraesCS2A01G270900	TraesCS2A01G476100LC	TraesCS2B01G366600	TraesCS3D01G287900LC	TraesCS3B01G302200LC	TraesCS3D01G311600LC	TraesCS4A01G164900LC	TraesCS5B01G491800	TraesCS6B01G685300LC
TraesCS1A01G319300	TraesCS1D01G151200LC	TraesCS2A01G190500LC	TraesCS2A01G271700	TraesCS2A01G481100	TraesCS2B01G374400	TraesCS3D01G323000LC	TraesCS3B01G419100LC	TraesCS3D01G312400	TraesCS4A01G165000LC	TraesCS5B01G502200	TraesCS6B01G694800LC
TraesCS1A01G319300LC	TraesCS1D01G158200	TraesCS2A01G194500	TraesCS2A01G274800LC	TraesCS2A01G486700	TraesCS2B01G392000	TraesCS3D01G334100LC	TraesCS3B01G451400	TraesCS3D01G315200LC	TraesCS4A01G174800LC	TraesCS5B01G530600LC	TraesCS6B01G730200LC
TraesCS1A01G320900	TraesCS1D01G166600	TraesCS2A01G196700	TraesCS2A01G277100	TraesCS2A01G493900LC	TraesCS2B01G392300	TraesCS3D01G349400	TraesCS3B01G484000	TraesCS3D01G351000	TraesCS4A01G188000	TraesCS5B01G559400	TraesCS6B01G739100LC
TraesCS1A01G321100	TraesCS1D01G168100LC	TraesCS2A01G197000LC	TraesCS2A01G284000LC	TraesCS2A01G500700LC	TraesCS2B01G398000	TraesCS3D01G353600LC	TraesCS3B01G516100	TraesCS3D01G360500	TraesCS4A01G193500LC	TraesCS5B01G564000LC	TraesCS6B01G739200LC
TraesCS1A01G322600	TraesCS1D01G169000LC	TraesCS2A01G197300LC	TraesCS2A01G284900LC	TraesCS2A01G504200	TraesCS2B01G401500	TraesCS3D01G415400LC	TraesCS3B01G522500LC	TraesCS3D01G390100	TraesCS4A01G228700LC	TraesCS5B01G566400	TraesCS6B01G791400LC
TraesCS1A01G323300	TraesCS1D01G169900	TraesCS2A01G204200LC	TraesCS2A01G286200LC	TraesCS2A01G510400	TraesCS2B01G413000	TraesCS3D01G449800	TraesCS3B01G561700	TraesCS3D01G431400LC	TraesCS4A01G230400LC	TraesCS5B01G629000LC	TraesCS6D01G014600
TraesCS1A01G324300LC	TraesCS1D01G181000LC	TraesCS2A01G217300	TraesCS2A01G286600LC	TraesCS2A01G517300LC	TraesCS2B01G413200	TraesCS3D01G459600	TraesCS3B01G561800	TraesCS3D01G434800LC	TraesCS4A01G244800	TraesCS5B01G688900LC	TraesCS6D01G101500
TraesCS1A01G327600	TraesCS1D01G182200	TraesCS2A01G218800LC	TraesCS2A01G287400	TraesCS2A01G521400	TraesCS2B01G414400	TraesCS3D01G468500	TraesCS3B01G563100	TraesCS3D01G438500	TraesCS4A01G245000	TraesCS5D01G001800	TraesCS6D01G133100
TraesCS1A01G328500	TraesCS1D01G182900LC	TraesCS2A01G219200	TraesCS2A01G291100LC	TraesCS2A01G522500	TraesCS2B01G416700	TraesCS3D01G468600	TraesCS3B01G568100	TraesCS3D01G450700LC	TraesCS4A01G275000	TraesCS5D01G010800LC	TraesCS6D01G139000
TraesCS1A01G328700LC	TraesCS1D01G191700	TraesCS2A01G221300	TraesCS2A01G291300LC	TraesCS2A01G536100LC	TraesCS2B01G423900LC	TraesCS3D01G470800LC	TraesCS3B01G578600	TraesCS3D01G474100	TraesCS4A01G290700LC	TraesCS5D01G017700	TraesCS6D01G176600LC
TraesCS1A01G329500	TraesCS1D01G192000	TraesCS2A01G246700LC	TraesCS2A01G291500LC	TraesCS2A01G536300	TraesCS2B01G427100	TraesCS3D01G479700LC	TraesCS3B01G597000	TraesCS3D01G515800LC	TraesCS4A01G299100	TraesCS5D01G038800	TraesCS6D01G187300LC
TraesCS1A01G331100	TraesCS1D01G200000	TraesCS2A01G251800	TraesCS2A01G295100	TraesCS2A01G538200	TraesCS2B01G430900	TraesCS3D01G479800LC	TraesCS3B01G809900LC	TraesCS3D01G540600	TraesCS4A01G375100LC	TraesCS5D01G041400	TraesCS6D01G191200
TraesCS1A01G331300	TraesCS1D01G202500	TraesCS2A01G252300LC	TraesCS2A01G298200	TraesCS2A01G543600LC	TraesCS2B01G431000	TraesCS3D01G495200	TraesCS3B01G827900LC	TraesCS3D01G573500LC	TraesCS4A01G399800LC	TraesCS5D01G042300	TraesCS6D01G197400LC
TraesCS1A01G331600	TraesCS1D01G205600	TraesCS2A01G259500	TraesCS2A01G304000LC	TraesCS2A01G550100LC	TraesCS2B01G440700	TraesCS3D01G499200LC	TraesCS3B01G848700LC	TraesCS3D01G657100LC	TraesCS4A01G400000LC	TraesCS5D01G064900LC	TraesCS6D01G261900LC
TraesCS1A01G332500	TraesCS1D01G212500	TraesCS2A01G264900LC	TraesCS2A01G305100LC	TraesCS2A01G553200LC	TraesCS2B01G442700	TraesCS3D01G592100LC	TraesCS3B01G851000LC	TraesCS3D01G657200LC	TraesCS4A01G409700LC	TraesCS5D01G074300	TraesCS6D01G271500
TraesCS1A01G333600	TraesCS1D01G218000	TraesCS2A01G315700	TraesCS2A01G305300LC	TraesCS2A01G584700	TraesCS2B01G457600	TraesCS3D01G609600LC	TraesCS3B01G857600LC	TraesCS4A01G006900LC	TraesCS4A01G424300LC	TraesCS5D01G092900	TraesCS6D01G283000
TraesCS1A01G334100	TraesCS1D01G228600LC	TraesCS2A01G317800	TraesCS2A01G323800LC	TraesCS2A01G588300	TraesCS2B01G459000	TraesCS3D01G660500LC	TraesCS3B01G859000LC	TraesCS4A01G019500LC	TraesCS4A01G432000LC	TraesCS5D01G148800	TraesCS6D01G289900
TraesCS1A01G334400	TraesCS1D01G232600LC	TraesCS2A01G322500	TraesCS2A01G325800	TraesCS2A01G608800LC	TraesCS2B01G472800	TraesCS3D01G660700LC	TraesCS3B01G885100LC	TraesCS4A01G035400	TraesCS4A01G432100LC	TraesCS5D01G155500LC	TraesCS6D01G318100LC
TraesCS1A01G334800	TraesCS1D01G234000LC	TraesCS2A01G326100	TraesCS2A01G326700LC	TraesCS2A01G610200LC	TraesCS2B01G476700	TraesCS4A01G003000	TraesCS3D01G012600LC	TraesCS4A01G038400	TraesCS4A01G432200LC	TraesCS5D01G177300	TraesCS6D01G363000
TraesCS1A01G335200	TraesCS1D01G236300LC	TraesCS2A01G332700	TraesCS2A01G332100	TraesCS2A01G611900LC	TraesCS2B01G478400	TraesCS4A01G017000	TraesCS3D01G014200	TraesCS4A01G046200LC	TraesCS4A01G434500LC	TraesCS5D01G188600	TraesCS6D01G457500LC
TraesCS1A01G335200LC	TraesCS1D01G237500	TraesCS2A01G333000	TraesCS2A01G345900LC	TraesCS2A01G630700LC	TraesCS2B01G480600	TraesCS4A01G021700	TraesCS3D01G048200	TraesCS4A01G049200LC	TraesCS4A01G476600LC	TraesCS5D01G204700	TraesCS6D01G458400LC
TraesCS1A01G335300	TraesCS1D01G245200	TraesCS2A01G333100	TraesCS2A01G352500LC	TraesCS2A01G632600LC	TraesCS2B01G483100	TraesCS4A01G043800	TraesCS3D01G102300	TraesCS4A01G107700LC	TraesCS4A01G589600LC	TraesCS5D01G222000	TraesCS6D01G467800LC
TraesCS1A01G336100	TraesCS1D01G245900LC	TraesCS2A01G345700	TraesCS2A01G357200LC	TraesCS2A01G644000LC	TraesCS2B01G495700LC	TraesCS4A01G050600	TraesCS3D01G120000	TraesCS4A01G113900LC	TraesCS4A01G596000LC	TraesCS5D01G223600LC	TraesCS7A01G011900
TraesCS1A01G336600	TraesCS1D01G249300	TraesCS2A01G345900	TraesCS2A01G360800	TraesCS2A01G698000LC	TraesCS2B01G509700	TraesCS4A01G076400LC	TraesCS3D01G120100	TraesCS4A01G162200	TraesCS4A01G596300LC	TraesCS5D01G244000	TraesCS7A01G021500LC
TraesCS1A01G337200	TraesCS1D01G249500	TraesCS2A01G348200	TraesCS2A01G361600	TraesCS2A01G720900LC	TraesCS2B01G512300	TraesCS4A01G094300	TraesCS3D01G120700LC	TraesCS4A01G175600LC	TraesCS4A01G605400LC	TraesCS5D01G270600	TraesCS7A01G042500
TraesCS1A01G337500	TraesCS1D01G250600LC	TraesCS2A01G350800	TraesCS2A01G361700	TraesCS2A01G735500LC	TraesCS2B01G519900	TraesCS4A01G114300	TraesCS3D01G144500	TraesCS4A01G178700	TraesCS4A01G607600LC	TraesCS5D01G283600LC	TraesCS7A01G044700
TraesCS1A01G338700	TraesCS1D01G265900	TraesCS2A01G350900	TraesCS2A01G368500LC	TraesCS2A01G764400LC	TraesCS2B01G533000	TraesCS4A01G116400	TraesCS3D01G148900	TraesCS4A01G199600LC	TraesCS4A01G610900LC	TraesCS5D01G293700LC	TraesCS7A01G050000
TraesCS1A01G339400	TraesCS1D01G281600LC	TraesCS2A01G356800LC	TraesCS2A01G368700LC	TraesCS2B01G000700	TraesCS2B01G533500	TraesCS4A01G168500LC	TraesCS3D01G162500	TraesCS4A01G218700LC	TraesCS4A01G663600LC	TraesCS5D01G307800LC	TraesCS7A01G056300LC
TraesCS1A01G340500	TraesCS1D01G282800LC	TraesCS2A01G358400	TraesCS2A01G377300	TraesCS2B01G002800	TraesCS2B01G533800	TraesCS4A01G175800	TraesCS3D01G165600LC	TraesCS4A01G236300LC	TraesCS4A01G664800LC	TraesCS5D01G365100	TraesCS7A01G075600LC
TraesCS1A01G341000	TraesCS1D01G283200LC	TraesCS2A01G367600	TraesCS2A01G380100	TraesCS2B01G004500	TraesCS2B01G537500	TraesCS4A01G191100	TraesCS3D01G211000LC	TraesCS4A01G252600	TraesCS4B01G003400	TraesCS5D01G379200	TraesCS7A01G116600
TraesCS1A01G341300	TraesCS1D01G284100LC	TraesCS2A01G374100LC	TraesCS2A01G380900LC	TraesCS2B01G017900LC	TraesCS2B01G558400	TraesCS4A01G219700	TraesCS3D01G222900LC	TraesCS4A01G258300LC	TraesCS4B01G043200LC	TraesCS5D01G379300	TraesCS7A01G200200
TraesCS1A01G341600	TraesCS1D01G284200LC	TraesCS2A01G377200	TraesCS2A01G382700	TraesCS2B01G026400LC	TraesCS2B01G568500	TraesCS4A01G248600	TraesCS3D01G273800LC	TraesCS4A01G266500LC	TraesCS4B01G076700LC	TraesCS5D01G383500	TraesCS7A01G300700LC
TraesCS1A01G341700	TraesCS1D01G284300LC	TraesCS2A01G377700	TraesCS2A01G390600LC	TraesCS2B01G035200	TraesCS2B01G569600	TraesCS4A01G262400	TraesCS3D01G275300	TraesCS4A01G280500	TraesCS4B01G090200LC	TraesCS5D01G392900LC	TraesCS7A01G364300LC
TraesCS1A01G341900	TraesCS1D01G285900	TraesCS2A01G384100	TraesCS2A01G393300	TraesCS2B01G036100	TraesCS2B01G569800	TraesCS4A01G277400LC	TraesCS3D01G280500	TraesCS4A01G306700LC	TraesCS4B01G090600LC	TraesCS5D01G417900	TraesCS7A01G368500
TraesCS1A01G343600	TraesCS1D01G285900LC	TraesCS2A01G388500LC	TraesCS2A01G405500LC	TraesCS2B01G041100LC	TraesCS2B01G572400	TraesCS4A01G327200LC	TraesCS3D01G287600LC	TraesCS4A01G307400	TraesCS4B01G098300LC	TraesCS5D01G433200	TraesCS7A01G374400
TraesCS1A01G343900	TraesCS1D01G294900LC	TraesCS2A01G395000	TraesCS2A01G406200LC	TraesCS2B01G044300LC	TraesCS2B01G577200	TraesCS4A01G334800LC	TraesCS3D01G300400	TraesCS4A01G349800	TraesCS4B01G116500	TraesCS5D01G436900LC	TraesCS7A01G382700
TraesCS1A01G347600LC	TraesCS1D01G295500	TraesCS2A01G398800	TraesCS2A01G408500	TraesCS2B01G045400LC	TraesCS2B01G584100	TraesCS4A01G384200	TraesCS3D01G396900	TraesCS4A01G356700LC	TraesCS4B01G125300LC	TraesCS5D01G491000	TraesCS7A01G383400
TraesCS1A01G347700	TraesCS1D01G299400LC	TraesCS2A01G410000	TraesCS2A01G417000LC	TraesCS2B01G051100	TraesCS2B01G591000	TraesCS4A01G432800	TraesCS3D01G423400	TraesCS4A01G360400LC	TraesCS4B01G139100LC	TraesCS5D01G491200	TraesCS7A01G418000
TraesCS1A01G347900	TraesCS1D01G302800LC	TraesCS2A01G421500	TraesCS2A01G418500	TraesCS2B01G073300LC	TraesCS2B01G593100LC	TraesCS4A01G433800	TraesCS3D01G428000	TraesCS4A01G380200LC	TraesCS4B01G159200LC	TraesCS5D01G492300	TraesCS7A01G429900LC
TraesCS1A01G348000	TraesCS1D01G310600	TraesCS2A01G425800	TraesCS2A01G421800	TraesCS2B01G075100	TraesCS2B01G603600	TraesCS4A01G445500LC	TraesCS3D01G440500	TraesCS4A01G388100	TraesCS4B01G198200	TraesCS5D01G499800LC	TraesCS7A01G434100LC
TraesCS1A01G349500LC	TraesCS1D01G315500	TraesCS2A01G430400	TraesCS2A01G424800LC	TraesCS2B01G108000	TraesCS2B01G650000LC	TraesCS4A01G467500	TraesCS3D01G450400LC	TraesCS4A01G389500	TraesCS4B01G209400LC	TraesCS5D01G503400	TraesCS7A01G489200
TraesCS1A01G350100LC	TraesCS1D01G323500	TraesCS2A01G432500	TraesCS2A01G428600LC	TraesCS2B01G108100	TraesCS2B01G669700LC	TraesCS4A01G482100LC	TraesCS3D01G451400	TraesCS4A01G389700	TraesCS4B01G221400LC	TraesCS5D01G553700LC	TraesCS7A01G495100LC
TraesCS1A01G350800	TraesCS1D01G332300LC	TraesCS2A01G436900LC	TraesCS2A01G439200LC	TraesCS2B01G108900	TraesCS2B01G739900LC	TraesCS4A01G490000LC	TraesCS3D01G469800	TraesCS4A01G389900	TraesCS4B01G247100	TraesCS5D01G558800	TraesCS7A01G501400
TraesCS1A01G351300	TraesCS1D01G332400LC	TraesCS2A01G449900	TraesCS2A01G440600	TraesCS2B01G121000	TraesCS2B01G764100LC	TraesCS4A01G497000LC	TraesCS3D01G505400	TraesCS4A01G390100	TraesCS4B01G280200LC	TraesCS5D01G558900	TraesCS7B01G084400
TraesCS1A01G352100	TraesCS1D01G337200	TraesCS2A01G464200	TraesCS2A01G462600LC	TraesCS2B01G123400	TraesCS2B01G793200LC	TraesCS4A01G584800LC	TraesCS3D01G506700LC	TraesCS4A01G398700	TraesCS4B01G281800LC	TraesCS6A01G132700	TraesCS7B01G094100
TraesCS1A01G353500	TraesCS1D01G350900LC	TraesCS2A01G466900	TraesCS2A01G468500	TraesCS2B01G123900LC	TraesCS2B01G794400LC	TraesCS4A01G612000LC	TraesCS3D01G509100	TraesCS4A01G402300	TraesCS4B01G322300LC	TraesCS6A01G137400	TraesCS7B01G190900
TraesCS1A01G356700LC	TraesCS1D01G352200	TraesCS2A01G469900	TraesCS2A01G471500LC	TraesCS2B01G133600	TraesCS2B01G892500LC	TraesCS4A01G654800LC	TraesCS3D01G584000LC	TraesCS4A01G442500	TraesCS4B01G336000LC	TraesCS6A01G178600LC	TraesCS7B01G219900
TraesCS1A01G357700	TraesCS1D01G352500	TraesCS2A01G472000LC	TraesCS2A01G474900LC	TraesCS2B01G142000LC	TraesCS2D01G005100	TraesCS4A01G710600LC	TraesCS3D01G614800LC	TraesCS4A01G455400LC	TraesCS4B01G337700LC	TraesCS6A01G181500	TraesCS7B01G220700LC
TraesCS1A01G357700LC	TraesCS1D01G380900LC	TraesCS2A01G475400	TraesCS2A01G475000	TraesCS2B01G143500	TraesCS2D01G010600	TraesCS4A01G711300LC	TraesCS3D01G628000LC	TraesCS4A01G461000	TraesCS4B01G363900LC	TraesCS6A01G240400	TraesCS7B01G381300
TraesCS1A01G358300	TraesCS1D01G381000LC	TraesCS2A01G485100	TraesCS2A01G477900LC	TraesCS2B01G145100LC	TraesCS2D01G021600	TraesCS4B01G023500	TraesCS4A01G007600	TraesCS4A01G489500LC	TraesCS4B01G389300LC	TraesCS6A01G253300	TraesCS7B01G392900LC
TraesCS1A01G358700	TraesCS1D01G384000	TraesCS2A01G485600	TraesCS2A01G479500LC	TraesCS2B01G154800	TraesCS2D01G027900	TraesCS4B01G029700LC	TraesCS4A01G012300	TraesCS4A01G494000	TraesCS4B01G432800LC	TraesCS6A01G280600LC	TraesCS7B01G484900
TraesCS1A01G360000	TraesCS1D01G400000	TraesCS2A01G486600	TraesCS2A01G486200LC	TraesCS2B01G160400	TraesCS2D01G044100	TraesCS4B01G101800LC	TraesCS4A01G061800	TraesCS4A01G622200LC	TraesCS4B01G438600LC	TraesCS6A01G280900	TraesCS7B01G487300LC
TraesCS1A01G360100	TraesCS1D01G412000	TraesCS2A01G489500	TraesCS2A01G486400LC	TraesCS2B01G165800LC	TraesCS2D01G059200	TraesCS4B01G108000LC	TraesCS4A01G063900	TraesCS4A01G637800LC	TraesCS4B01G453600LC	TraesCS6A01G295000	TraesCS7B01G487400LC
TraesCS1A01G360200	TraesCS1D01G418900	TraesCS2A01G490100	TraesCS2A01G505500	TraesCS2B01G170400	TraesCS2D01G065300	TraesCS4B01G135400LC	TraesCS4A01G126800	TraesCS4A01G670800LC	TraesCS4B01G462600LC	TraesCS6A01G333600	TraesCS7B01G487600LC
TraesCS1A01G360200LC	TraesCS1D01G421300LC	TraesCS2A01G490700	TraesCS2A01G513700	TraesCS2B01G170500	TraesCS2D01G065400	TraesCS4B01G151400	TraesCS4A01G162100	TraesCS4A01G675600LC	TraesCS4B01G470900LC	TraesCS6A01G348400	TraesCS7B01G491100
TraesCS1A01G361600	TraesCS1D01G421400LC	TraesCS2A01G491500	TraesCS2A01G514300LC	TraesCS2B01G176000LC	TraesCS2D01G065500	TraesCS4B01G168800LC	TraesCS4A01G173400LC	TraesCS4A01G698300LC	TraesCS4B01G479900LC	TraesCS6A01G350200	TraesCS7B01G529500LC
TraesCS1A01G361700	TraesCS1D01G422000	TraesCS2A01G491800	TraesCS2A01G515600LC	TraesCS2B01G182300	TraesCS2D01G065600	TraesCS4B01G208300	TraesCS4A01G181900	TraesCS4A01G709900LC	TraesCS4B01G503500LC	TraesCS6A01G350300	TraesCS7B01G649100LC
TraesCS1A01G361900	TraesCS1D01G423100	TraesCS2A01G493200	TraesCS2A01G522200LC	TraesCS2B01G195900	TraesCS2D01G073700	TraesCS4B01G209900LC	TraesCS4A01G234300LC	TraesCS4A01G724500LC	TraesCS4B01G526300LC	TraesCS6A01G350500	TraesCS7B01G703100LC
TraesCS1A01G362200LC	TraesCS1D01G424500	TraesCS2A01G493300	TraesCS2A01G527200LC	TraesCS2B01G196700	TraesCS2D01G082700	TraesCS4B01G245600	TraesCS4A01G252500LC	TraesCS4A01G734600LC	TraesCS4B01G554800LC	TraesCS6A01G350600	TraesCS7B01G727100LC
TraesCS1A01G362500LC	TraesCS1D01G426900	TraesCS2A01G493400	TraesCS2A01G534600	TraesCS2B01G201100LC	TraesCS2D01G089800LC	TraesCS4B01G251800LC	TraesCS4A01G256500	TraesCS4B01G005900	TraesCS4B01G590200LC	TraesCS6A01G350700	TraesCS7B01G740800LC
TraesCS1A01G362600	TraesCS1D01G431400	TraesCS2A01G500400	TraesCS2A01G539000	TraesCS2B01G204900	TraesCS2D01G096500LC	TraesCS4B01G251900LC	TraesCS4A01G279100	TraesCS4B01G006800	TraesCS4B01G598900LC	TraesCS6A01G354400	TraesCS7B01G762900LC
TraesCS1A01G362600LC	TraesCS1D01G432400	TraesCS2A01G503100	TraesCS2A01G539500	TraesCS2B01G205000	TraesCS2D01G096600LC	TraesCS4B01G252000LC	TraesCS4A01G279200	TraesCS4B01G010000LC	TraesCS4B01G616800LC	TraesCS6A01G423100LC	TraesCS7B01G821800LC
TraesCS1A01G362900LC	TraesCS1D01G435600	TraesCS2A01G504100	TraesCS2A01G542700	TraesCS2B01G205800	TraesCS2D01G100600LC	TraesCS4B01G254700LC	TraesCS4A01G279300	TraesCS4B01G012500LC	TraesCS4D01G001800LC	TraesCS6A01G425900LC	TraesCS7D01G049100
TraesCS1A01G363000	TraesCS1D01G437200	TraesCS2A01G505200	TraesCS2A01G555000	TraesCS2B01G213800LC	TraesCS2D01G100700	TraesCS4B01G255300LC	TraesCS4A01G389000	TraesCS4B01G029900LC	TraesCS4D01G039700LC	TraesCS6A01G525000LC	TraesCS7D01G049200
TraesCS1A01G363400	TraesCS1D01G437900	TraesCS2A01G505400	TraesCS2A01G555700	TraesCS2B01G215000	TraesCS2D01G100900	TraesCS4B01G255500LC	TraesCS4A01G408500	TraesCS4B01G041100LC	TraesCS4D01G049900LC	TraesCS6A01G547200LC	TraesCS7D01G099200LC
TraesCS1A01G364800LC	TraesCS1D01G440100	TraesCS2A01G510200	TraesCS2A01G555800	TraesCS2B01G220500	TraesCS2D01G101400	TraesCS4B01G255600LC	TraesCS4A01G426700	TraesCS4B01G062800	TraesCS4D01G065500LC	TraesCS6B01G011300	TraesCS7D01G170900
TraesCS1A01G365100	TraesCS1D01G440500	TraesCS2A01G510800	TraesCS2A01G556100	TraesCS2B01G233100	TraesCS2D01G104600	TraesCS4B01G255900LC	TraesCS4A01G429400LC	TraesCS4B01G128600	TraesCS4D01G074400LC	TraesCS6B01G011500	TraesCS7D01G256000
TraesCS1A01G365200	TraesCS1D01G441100	TraesCS2A01G516800LC	TraesCS2A01G561000LC	TraesCS2B01G240300	TraesCS2D01G105600LC	TraesCS4B01G256300LC	TraesCS4A01G431400	TraesCS4B01G134800LC	TraesCS4D01G112000	TraesCS6B01G022600LC	TraesCS7D01G315600
TraesCS1A01G365900	TraesCS1D01G441700	TraesCS2A01G516900LC	TraesCS2A01G566600LC	TraesCS2B01G241200	TraesCS2D01G106400	TraesCS4B01G264500	TraesCS4A01G440500	TraesCS4B01G134900LC	TraesCS4D01G133500LC	TraesCS6B01G031300	TraesCS7D01G318500LC
TraesCS1A01G366100	TraesCS1D01G442100	TraesCS2A01G520800	TraesCS2A01G582000	TraesCS2B01G241700	TraesCS2D01G119600	TraesCS4B01G287100	TraesCS4A01G442300LC	TraesCS4B01G139700LC	TraesCS4D01G134400	TraesCS6B01G165700	TraesCS7D01G333100
TraesCS1A01G366200	TraesCS1D01G442400	TraesCS2A01G533100	TraesCS2A01G590400	TraesCS2B01G242900	TraesCS2D01G128200	TraesCS4B01G296000	TraesCS4A01G472500	TraesCS4B01G185100LC	TraesCS4D01G136400LC	TraesCS6B01G258900	TraesCS7D01G347300
TraesCS1A01G367900	TraesCS1D01G442900	TraesCS2A01G535600	TraesCS2A01G593300	TraesCS2B01G282600	TraesCS2D01G157600	TraesCS4B01G304800	TraesCS4A01G473200LC	TraesCS4B01G218100	TraesCS4D01G148300LC	TraesCS6B01G274100LC	TraesCS7D01G379900
TraesCS1A01G368000	TraesCS1D01G443600LC	TraesCS2A01G535900	TraesCS2A01G611000LC	TraesCS2B01G286300LC	TraesCS2D01G164400	TraesCS4B01G307000LC	TraesCS4A01G484900LC	TraesCS4B01G220200	TraesCS4D01G151000	TraesCS6B01G284300	TraesCS7D01G381800
TraesCS1A01G369300LC	TraesCS1D01G444100	TraesCS2A01G537700	TraesCS2A01G624100LC	TraesCS2B01G293300LC	TraesCS2D01G173600	TraesCS4B01G310300LC	TraesCS4A01G494400	TraesCS4B01G234300	TraesCS4D01G156700LC	TraesCS6B01G291400	TraesCS7D01G390000LC
TraesCS1A01G371400	TraesCS1D01G445500	TraesCS2A01G539100	TraesCS2A01G639800LC	TraesCS2B01G296900LC	TraesCS2D01G177900	TraesCS4B01G310400LC	TraesCS4A01G495600	TraesCS4B01G241900LC	TraesCS4D01G166800LC	TraesCS6B01G325000	TraesCS7D01G411600LC
TraesCS1A01G373100	TraesCS1D01G445800	TraesCS2A01G539300	TraesCS2A01G646000LC	TraesCS2B01G309800LC	TraesCS2D01G186100LC	TraesCS4B01G327000LC	TraesCS4A01G626500LC	TraesCS4B01G242100LC	TraesCS4D01G199000	TraesCS6B01G326000	TraesCS7D01G435100LC
TraesCS1A01G373200	TraesCS1D01G446200	TraesCS2A01G541100	TraesCS2A01G664800LC	TraesCS2B01G311400LC	TraesCS2D01G198900	TraesCS4B01G360200LC	TraesCS4A01G715600LC	TraesCS4B01G243700	TraesCS4D01G226400LC	TraesCS6B01G327200	TraesCS7D01G435200LC
TraesCS1A01G373800	TraesCS1D01G446300	TraesCS2A01G547300	TraesCS2A01G708700LC	TraesCS2B01G318000LC	TraesCS2D01G200300LC	TraesCS4B01G365400LC	TraesCS4B01G033300	TraesCS4B01G246400LC	TraesCS4D01G229500	TraesCS6B01G347200	TraesCS7D01G465600LC
TraesCS1A01G373900LC	TraesCS1D01G446400	TraesCS2A01G549700LC	TraesCS2A01G717600LC	TraesCS2B01G318200LC	TraesCS2D01G201700	TraesCS4B01G413500LC	TraesCS4B01G059100	TraesCS4B01G263300	TraesCS4D01G270000LC	TraesCS6B01G353600	TraesCS7D01G488800
TraesCS1A01G374300	TraesCS1D01G446500	TraesCS2A01G560700	TraesCS2A01G760800LC	TraesCS2B01G331200LC	TraesCS2D01G203400	TraesCS4B01G431500LC	TraesCS4B01G131400LC	TraesCS4B01G274700	TraesCS4D01G280800LC	TraesCS6B01G370000	TraesCSU01G023500
TraesCS1A01G374400	TraesCS1D01G446600	TraesCS2A01G562800	TraesCS2A01G763300LC	TraesCS2B01G340800LC	TraesCS2D01G211000	TraesCS4B01G435700LC	TraesCS4B01G143400	TraesCS4B01G276700	TraesCS4D01G292200LC	TraesCS6B01G383200	TraesCSU01G033400LC
TraesCS1A01G374500	TraesCS1D01G446900	TraesCS2A01G564500	TraesCS2A01G764500LC	TraesCS2B01G342900	TraesCS2D01G214100	TraesCS4B01G446900LC	TraesCS4B01G237200LC	TraesCS4B01G291900	TraesCS4D01G294700LC	TraesCS6B01G383500	TraesCSU01G036500
TraesCS1A01G374900LC	TraesCS1D01G447000	TraesCS2A01G564600	TraesCS2B01G007400	TraesCS2B01G350100LC	TraesCS2D01G220900	TraesCS4B01G466300LC	TraesCS4B01G237500	TraesCS4B01G295300	TraesCS4D01G317200LC	TraesCS6B01G383600	TraesCSU01G057200
TraesCS1A01G377600	TraesCS1D01G447200	TraesCS2A01G565400	TraesCS2B01G019100LC	TraesCS2B01G350900LC	TraesCS2D01G253900	TraesCS4B01G481400LC	TraesCS4B01G249300LC	TraesCS4B01G299800	TraesCS4D01G324300LC	TraesCS6B01G383800	TraesCSU01G057300
TraesCS1A01G379400	TraesCS1D01G447700	TraesCS2A01G569300	TraesCS2B01G033700	TraesCS2B01G351400LC	TraesCS2D01G256000	TraesCS4B01G484300LC	TraesCS4B01G270800	TraesCS4B01G332900	TraesCS4D01G324400LC	TraesCS6B01G387400	TraesCSU01G069100LC
TraesCS1A01G380700	TraesCS1D01G447900	TraesCS2A01G571000	TraesCS2B01G034600	TraesCS2B01G357200LC	TraesCS2D01G264400	TraesCS4B01G496400LC	TraesCS4B01G284100LC	TraesCS4B01G352200LC	TraesCS4D01G334800LC	TraesCS6B01G392700	TraesCSU01G108300LC
TraesCS1A01G382000LC	TraesCS1D01G448600	TraesCS2A01G571700	TraesCS2B01G034800LC	TraesCS2B01G358000LC	TraesCS2D01G268600	TraesCS4B01G513300LC	TraesCS4B01G297300	TraesCS4B01G393700LC	TraesCS4D01G359600LC	TraesCS6B01G400400	TraesCSU01G133200
TraesCS1A01G382900	TraesCS1D01G448800	TraesCS2A01G574300	TraesCS2B01G036400	TraesCS2B01G359600	TraesCS2D01G271600LC	TraesCS4B01G546900LC	TraesCS4B01G308800	TraesCS4B01G397900LC	TraesCS4D01G362900LC	TraesCS6B01G401300	TraesCSU01G142500LC
TraesCS1A01G383500	TraesCS1D01G449200	TraesCS2A01G574800	TraesCS2B01G036700	TraesCS2B01G369300LC	TraesCS2D01G273600	TraesCS4B01G552100LC	TraesCS4B01G324100LC	TraesCS4B01G437400LC	TraesCS4D01G385100LC	TraesCS6B01G530000LC	TraesCSU01G142600LC
TraesCS1A01G384900	TraesCS1D01G449600	TraesCS2A01G583900LC	TraesCS2B01G036800	TraesCS2B01G383500	TraesCS2D01G275200LC	TraesCS4B01G608700LC	TraesCS4B01G332100	TraesCS4B01G521700LC	TraesCS4D01G391500LC	TraesCS6B01G550400LC	TraesCSU01G147500
TraesCS1A01G385000	TraesCS1D01G449900	TraesCS2A01G592800LC	TraesCS2B01G039900	TraesCS2B01G390000LC	TraesCS2D01G275600	TraesCS4D01G031000LC	TraesCS4B01G346700	TraesCS4B01G572600LC	TraesCS4D01G409300LC	TraesCS6B01G606900LC	TraesCSU01G162400
TraesCS1A01G385600	TraesCS1D01G450100LC	TraesCS2A01G597900LC	TraesCS2B01G047400	TraesCS2B01G390100LC	TraesCS2D01G276000	TraesCS4D01G043600	TraesCS4B01G353900	TraesCS4B01G592400LC	TraesCS4D01G411300LC	TraesCS6B01G616200LC	TraesCSU01G171000LC
TraesCS1A01G386700	TraesCS1D01G450300	TraesCS2A01G633700LC	TraesCS2B01G053200	TraesCS2B01G396200	TraesCS2D01G288300	TraesCS4D01G063400	TraesCS4B01G356100	TraesCS4D01G030000	TraesCS4D01G415300LC	TraesCS6B01G695200LC	TraesCSU01G179100
TraesCS1A01G388600	TraesCS1D01G450400	TraesCS2A01G633800LC	TraesCS2B01G056800LC	TraesCS2B01G399700	TraesCS2D01G306200LC	TraesCS4D01G092200LC	TraesCS4B01G363200	TraesCS4D01G048200	TraesCS4D01G418100LC	TraesCS6B01G695900LC	TraesCSU01G180500
TraesCS1A01G389900	TraesCS1D01G450600	TraesCS2A01G662200LC	TraesCS2B01G058600LC	TraesCS2B01G400000	TraesCS2D01G306300LC	TraesCS4D01G092300LC	TraesCS4B01G363700	TraesCS4D01G058200LC	TraesCS4D01G432000LC	TraesCS6B01G793900LC	TraesCSU01G187100
TraesCS1A01G390600	TraesCS1D01G450900	TraesCS2A01G690900LC	TraesCS2B01G058900	TraesCS2B01G406600	TraesCS2D01G308000	TraesCS4D01G148000	TraesCS4B01G363800	TraesCS4D01G082900LC	TraesCS4D01G462600LC	TraesCS6D01G010100	TraesCSU01G192800
TraesCS1A01G391300	TraesCS1D01G451700	TraesCS2A01G693100LC	TraesCS2B01G059900	TraesCS2B01G412600	TraesCS2D01G316300	TraesCS4D01G158300	TraesCS4B01G363900	TraesCS4D01G132500LC	TraesCS5A01G070100LC	TraesCS6D01G080300	TraesCSU01G348300LC
TraesCS1A01G393300LC	TraesCS1D01G452200	TraesCS2A01G728600LC	TraesCS2B01G060000	TraesCS2B01G413100	TraesCS2D01G329900	TraesCS4D01G181600LC	TraesCS4B01G364100	TraesCS4D01G189200	TraesCS5A01G104100	TraesCS6D01G122400	TraesCSU01G428400LC
TraesCS1A01G393900LC	TraesCS1D01G452300LC	TraesCS2A01G742300LC	TraesCS2B01G077800LC	TraesCS2B01G414000	TraesCS2D01G330000LC	TraesCS4D01G200700	TraesCS4B01G367500	TraesCS4D01G228500	TraesCS5A01G182700	TraesCS6D01G126800	TraesCSU01G523200LC
TraesCS1A01G394200	TraesCS1D01G452400	TraesCS2A01G757700LC	TraesCS2B01G082900LC	TraesCS2B01G418600	TraesCS2D01G336400	TraesCS4D01G223600LC	TraesCS4B01G383100	TraesCS4D01G249800LC	TraesCS5A01G183700LC	TraesCS6D01G165300
TraesCS1A01G395800	TraesCS1D01G452900	TraesCS2B01G001600	TraesCS2B01G086200	TraesCS2B01G419600	TraesCS2D01G336700	TraesCS4D01G243800	TraesCS4B01G435800LC	TraesCS4D01G260500	TraesCS5A01G275600LC	TraesCS6D01G168900
TraesCS1A01G396000LC	TraesCS1D01G453700	TraesCS2B01G007500	TraesCS2B01G087000LC	TraesCS2B01G425900	TraesCS2D01G358300	TraesCS4D01G256100LC	TraesCS4B01G522300LC	TraesCS4D01G266900	TraesCS5A01G297200LC	TraesCS6D01G174100LC
TraesCS1A01G396200	TraesCS1D01G454400	TraesCS2B01G007600	TraesCS2B01G092200LC	TraesCS2B01G427900	TraesCS2D01G364500	TraesCS4D01G256200LC	TraesCS4B01G535000LC	TraesCS4D01G276900LC	TraesCS5A01G300900LC	TraesCS6D01G212800
TraesCS1A01G396700	TraesCS1D01G454600	TraesCS2B01G028200LC	TraesCS2B01G096300LC	TraesCS2B01G434900	TraesCS2D01G364600	TraesCS4D01G256300LC	TraesCS4D01G021900LC	TraesCS4D01G277000LC	TraesCS5A01G302000LC	TraesCS6D01G217800
TraesCS1A01G396800	TraesCS1D01G454700	TraesCS2B01G028300LC	TraesCS2B01G100200	TraesCS2B01G437700	TraesCS2D01G371500	TraesCS4D01G339800	TraesCS4D01G030700	TraesCS4D01G294200	TraesCS5A01G344900LC	TraesCS6D01G222600
TraesCS1A01G399000LC	TraesCS1D01G461500LC	TraesCS2B01G034700	TraesCS2B01G100300	TraesCS2B01G438500LC	TraesCS2D01G371600	TraesCS4D01G434500LC	TraesCS4D01G030800	TraesCS4D01G314400	TraesCS5A01G394000LC	TraesCS6D01G232800LC
TraesCS1A01G403100	TraesCS1D01G476700LC	TraesCS2B01G035300	TraesCS2B01G102200LC	TraesCS2B01G438600LC	TraesCS2D01G373800	TraesCS4D01G451400LC	TraesCS4D01G031700	TraesCS4D01G342800	TraesCS5A01G402400	TraesCS6D01G234700
TraesCS1A01G403600LC	TraesCS1D01G478400LC	TraesCS2B01G035900LC	TraesCS2B01G120200LC	TraesCS2B01G452100LC	TraesCS2D01G407200	TraesCS5A01G046400	TraesCS4D01G031900	TraesCS4D01G363000LC	TraesCS5A01G424500	TraesCS6D01G275600
TraesCS1A01G403800	TraesCS1D01G480100LC	TraesCS2B01G036600	TraesCS2B01G124000LC	TraesCS2B01G452200LC	TraesCS2D01G422700	TraesCS5A01G046500	TraesCS4D01G032000	TraesCS4D01G363600	TraesCS5A01G426700LC	TraesCS6D01G296200
TraesCS1A01G404600	TraesCS1D01G484900LC	TraesCS2B01G037500LC	TraesCS2B01G124700LC	TraesCS2B01G473600	TraesCS2D01G425700	TraesCS5A01G049100	TraesCS4D01G032200	TraesCS4D01G383900LC	TraesCS5A01G479700LC	TraesCS6D01G302700
TraesCS1A01G405300	TraesCS1D01G485000LC	TraesCS2B01G040500	TraesCS2B01G128000	TraesCS2B01G477700LC	TraesCS2D01G436100	TraesCS5A01G057000LC	TraesCS4D01G033900LC	TraesCS5A01G012400	TraesCS5A01G498900LC	TraesCS6D01G319900
TraesCS1A01G405400	TraesCS1D01G491300LC	TraesCS2B01G040600	TraesCS2B01G137800	TraesCS2B01G478400LC	TraesCS2D01G436200	TraesCS5A01G093500LC	TraesCS4D01G037800LC	TraesCS5A01G013500LC	TraesCS5A01G502200LC	TraesCS6D01G331400
TraesCS1A01G406500	TraesCS1D01G499200LC	TraesCS2B01G042100LC	TraesCS2B01G137900	TraesCS2B01G480400	TraesCS2D01G452100	TraesCS5A01G094900	TraesCS4D01G044500	TraesCS5A01G023600	TraesCS5A01G514400LC	TraesCS6D01G332600
TraesCS1A01G408500	TraesCS1D01G499300LC	TraesCS2B01G042600	TraesCS2B01G144600	TraesCS2B01G483000	TraesCS2D01G456600	TraesCS5A01G111400LC	TraesCS4D01G104200	TraesCS5A01G027600LC	TraesCS5A01G536900	TraesCS6D01G332700
TraesCS1A01G408900	TraesCS1D01G514300LC	TraesCS2B01G043300	TraesCS2B01G147200LC	TraesCS2B01G485100	TraesCS2D01G467900LC	TraesCS5A01G133300	TraesCS4D01G125700	TraesCS5A01G054900	TraesCS5A01G538500LC	TraesCS6D01G332900
TraesCS1A01G409200	TraesCS1D01G514500LC	TraesCS2B01G043600	TraesCS2B01G152300	TraesCS2B01G487200	TraesCS2D01G475300	TraesCS5A01G136100LC	TraesCS4D01G135500LC	TraesCS5A01G059700	TraesCS5A01G541300LC	TraesCS6D01G333000
TraesCS1A01G409200LC	TraesCS1D01G520500LC	TraesCS2B01G043700	TraesCS2B01G160900	TraesCS2B01G489000LC	TraesCS2D01G486400LC	TraesCS5A01G147700	TraesCS4D01G145500LC	TraesCS5A01G146500	TraesCS5A01G555600	TraesCS6D01G333100
TraesCS1A01G410400LC	TraesCS1D01G537300LC	TraesCS2B01G045600	TraesCS2B01G161000	TraesCS2B01G491800LC	TraesCS2D01G488500LC	TraesCS5A01G173000LC	TraesCS4D01G206400	TraesCS5A01G208300LC	TraesCS5A01G555700	TraesCS6D01G333600
TraesCS1A01G411200	TraesCS1D01G561700LC	TraesCS2B01G046000	TraesCS2B01G177300	TraesCS2B01G495400LC	TraesCS2D01G493700	TraesCS5A01G181600	TraesCS4D01G238700	TraesCS5A01G212800	TraesCS5A01G574200LC	TraesCS6D01G342800
TraesCS1A01G411600LC	TraesCS1D01G563700LC	TraesCS2B01G046600LC	TraesCS2B01G206000	TraesCS2B01G507900LC	TraesCS2D01G504400	TraesCS5A01G249000LC	TraesCS4D01G273300	TraesCS5A01G220400LC	TraesCS5A01G657700LC	TraesCS6D01G381600
TraesCS1A01G412100	TraesCS1D01G569200LC	TraesCS2B01G053500	TraesCS2B01G212600LC	TraesCS2B01G514400LC	TraesCS2D01G517700	TraesCS5A01G252900LC	TraesCS4D01G280400	TraesCS5A01G232400	TraesCS5A01G716800LC	TraesCS6D01G397500
TraesCS1A01G414700LC	TraesCS1D01G580700LC	TraesCS2B01G059800	TraesCS2B01G215500LC	TraesCS2B01G515400LC	TraesCS2D01G524300LC	TraesCS5A01G313200LC	TraesCS4D01G295200	TraesCS5A01G234300	TraesCS5B01G022100LC	TraesCS6D01G431800LC
TraesCS1A01G415700LC	TraesCS1D01G580800LC	TraesCS2B01G063700LC	TraesCS2B01G221500LC	TraesCS2B01G516700	TraesCS2D01G540300	TraesCS5A01G334800LC	TraesCS4D01G296200	TraesCS5A01G237500	TraesCS5B01G056800LC	TraesCS6D01G431900LC
TraesCS1A01G416700	TraesCS1D01G581200LC	TraesCS2B01G068600	TraesCS2B01G238400LC	TraesCS2B01G517500	TraesCS2D01G540500	TraesCS5A01G346800	TraesCS4D01G314500	TraesCS5A01G249500	TraesCS5B01G065100	TraesCS6D01G438900LC
TraesCS1A01G417300LC	TraesCS1D01G583200LC	TraesCS2B01G077300LC	TraesCS2B01G246800LC	TraesCS2B01G521300LC	TraesCS2D01G540600LC	TraesCS5A01G357100LC	TraesCS4D01G343000	TraesCS5A01G251500LC	TraesCS5B01G080500LC	TraesCS6D01G491000LC
TraesCS1A01G417800	TraesCS1D01G586900LC	TraesCS2B01G079900	TraesCS2B01G247800	TraesCS2B01G523500LC	TraesCS2D01G540700	TraesCS5A01G358800LC	TraesCS4D01G349500	TraesCS5A01G253200	TraesCS5B01G080600	TraesCS6D01G512700LC
TraesCS1A01G420000	TraesCS1D01G587000LC	TraesCS2B01G081000	TraesCS2B01G254300LC	TraesCS2B01G528500	TraesCS2D01G541200	TraesCS5A01G430400	TraesCS4D01G358100	TraesCS5A01G288700LC	TraesCS5B01G096700	TraesCS7A01G003600
TraesCS1A01G420500LC	TraesCS1D01G592800LC	TraesCS2B01G084100	TraesCS2B01G256000LC	TraesCS2B01G532600	TraesCS2D01G542600LC	TraesCS5A01G477800	TraesCS4D01G358800	TraesCS5A01G290000LC	TraesCS5B01G100500LC	TraesCS7A01G030100
TraesCS1A01G420700	TraesCS1D01G593000LC	TraesCS2B01G093800LC	TraesCS2B01G269500LC	TraesCS2B01G538600	TraesCS2D01G554400	TraesCS5A01G479200LC	TraesCS4D01G460900LC	TraesCS5A01G290100LC	TraesCS5B01G119300LC	TraesCS7A01G049200LC
TraesCS1A01G423500	TraesCS1D01G593100LC	TraesCS2B01G094400LC	TraesCS2B01G272600LC	TraesCS2B01G538800	TraesCS2D01G561400	TraesCS5A01G535600	TraesCS5A01G007900	TraesCS5A01G301100LC	TraesCS5B01G127200LC	TraesCS7A01G057700
TraesCS1A01G423600	TraesCS2A01G004300	TraesCS2B01G097800	TraesCS2B01G275600LC	TraesCS2B01G539100	TraesCS2D01G574500	TraesCS5A01G548400LC	TraesCS5A01G009800LC	TraesCS5A01G303900LC	TraesCS5B01G159000LC	TraesCS7A01G057800
TraesCS1A01G424300	TraesCS2A01G007300	TraesCS2B01G099000LC	TraesCS2B01G278900LC	TraesCS2B01G552600	TraesCS2D01G636700LC	TraesCS5A01G549200LC	TraesCS5A01G020900	TraesCS5A01G308100	TraesCS5B01G218400	TraesCS7A01G106000
TraesCS1A01G425200	TraesCS2A01G009000	TraesCS2B01G106200	TraesCS2B01G285200LC	TraesCS2B01G559400LC	TraesCS2D01G639800LC	TraesCS5A01G583700LC	TraesCS5A01G047200	TraesCS5A01G326000LC	TraesCS5B01G230200LC	TraesCS7A01G106100
TraesCS1A01G425200LC	TraesCS2A01G017300LC	TraesCS2B01G121900	TraesCS2B01G297300LC	TraesCS2B01G559800	TraesCS2D01G652400LC	TraesCS5A01G588700LC	TraesCS5A01G083100	TraesCS5A01G363200	TraesCS5B01G241700LC	TraesCS7A01G117300LC
TraesCS1A01G426500LC	TraesCS2A01G019700LC	TraesCS2B01G124600	TraesCS2B01G297600LC	TraesCS2B01G561100	TraesCS2D01G699600LC	TraesCS5A01G656400LC	TraesCS5A01G094800	TraesCS5A01G368200	TraesCS5B01G250300	TraesCS7A01G178400LC
TraesCS1A01G427400	TraesCS2A01G026700LC	TraesCS2B01G124800	TraesCS2B01G298300LC	TraesCS2B01G562600	TraesCS3A01G012200	TraesCS5A01G667400LC	TraesCS5A01G120200	TraesCS5A01G382400LC	TraesCS5B01G250400	TraesCS7A01G226900
TraesCS1A01G428500LC	TraesCS2A01G030800LC	TraesCS2B01G125100	TraesCS2B01G317500	TraesCS2B01G570600	TraesCS3A01G018200	TraesCS5A01G679800LC	TraesCS5A01G130700LC	TraesCS5A01G394700LC	TraesCS5B01G300400LC	TraesCS7A01G229400
TraesCS1A01G429400LC	TraesCS2A01G032200LC	TraesCS2B01G148500	TraesCS2B01G324300LC	TraesCS2B01G574000LC	TraesCS3A01G019400	TraesCS5A01G712200LC	TraesCS5A01G153900	TraesCS5A01G470100LC	TraesCS5B01G303100LC	TraesCS7A01G259000
TraesCS1A01G429500LC	TraesCS2A01G039700LC	TraesCS2B01G149600	TraesCS2B01G336800	TraesCS2B01G594900	TraesCS3A01G019600	TraesCS5B01G013800LC	TraesCS5A01G154600LC	TraesCS5A01G547500	TraesCS5B01G394200	TraesCS7A01G272600
TraesCS1A01G431200	TraesCS2A01G045900LC	TraesCS2B01G149900LC	TraesCS2B01G337700	TraesCS2B01G599600LC	TraesCS3A01G040800	TraesCS5B01G015500	TraesCS5A01G182300	TraesCS5A01G596900LC	TraesCS5B01G398600LC	TraesCS7A01G301700
TraesCS1A01G431700LC	TraesCS2A01G059100	TraesCS2B01G151300	TraesCS2B01G356100	TraesCS2B01G603100	TraesCS3A01G061600	TraesCS5B01G035500	TraesCS5A01G185400LC	TraesCS5A01G607000LC	TraesCS5B01G398700LC	TraesCS7A01G325700
TraesCS1A01G433500	TraesCS2A01G064900	TraesCS2B01G157600LC	TraesCS2B01G357800LC	TraesCS2B01G608600	TraesCS3A01G062000	TraesCS5B01G036000	TraesCS5A01G222000LC	TraesCS5A01G630900LC	TraesCS5B01G436700LC	TraesCS7A01G328600
TraesCS1A01G434200	TraesCS2A01G070400	TraesCS2B01G157800LC	TraesCS2B01G357900LC	TraesCS2B01G609200LC	TraesCS3A01G062200	TraesCS5B01G038100LC	TraesCS5A01G234200	TraesCS5A01G648000LC	TraesCS5B01G457600LC	TraesCS7A01G338400
TraesCS1A01G436100	TraesCS2A01G083000LC	TraesCS2B01G171300LC	TraesCS2B01G361000LC	TraesCS2B01G609400LC	TraesCS3A01G064200LC	TraesCS5B01G043100	TraesCS5A01G268200	TraesCS5B01G018700	TraesCS5B01G463400LC	TraesCS7A01G373900
TraesCS1A01G436500	TraesCS2A01G087100	TraesCS2B01G173500LC	TraesCS2B01G363000LC	TraesCS2B01G614900LC	TraesCS3A01G073700LC	TraesCS5B01G046600LC	TraesCS5A01G310100	TraesCS5B01G019600LC	TraesCS5B01G472800LC	TraesCS7A01G423600
TraesCS1A01G437300	TraesCS2A01G092000LC	TraesCS2B01G181800	TraesCS2B01G367200LC	TraesCS2B01G615500	TraesCS3A01G092000	TraesCS5B01G051300	TraesCS5A01G310100LC	TraesCS5B01G035700	TraesCS5B01G507500LC	TraesCS7A01G423900
TraesCS1A01G437800LC	TraesCS2A01G094500	TraesCS2B01G182000	TraesCS2B01G381900LC	TraesCS2B01G615800	TraesCS3A01G093900	TraesCS5B01G057200LC	TraesCS5A01G310500	TraesCS5B01G106300	TraesCS5B01G549400LC	TraesCS7A01G521300LC
TraesCS1A01G439000	TraesCS2A01G123000LC	TraesCS2B01G182800	TraesCS2B01G390700	TraesCS2B01G625500LC	TraesCS3A01G099700	TraesCS5B01G080600LC	TraesCS5A01G310700	TraesCS5B01G134600	TraesCS5B01G558900	TraesCS7A01G554600
TraesCS1A01G442100	TraesCS2A01G126600LC	TraesCS2B01G187500	TraesCS2B01G404400	TraesCS2B01G641300LC	TraesCS3A01G127300	TraesCS5B01G080700LC	TraesCS5A01G338400	TraesCS5B01G145000LC	TraesCS5B01G571200LC	TraesCS7A01G654500LC
TraesCS1A01G442700LC	TraesCS2A01G130700LC	TraesCS2B01G201300LC	TraesCS2B01G412300	TraesCS2B01G644700LC	TraesCS3A01G132500	TraesCS5B01G093800	TraesCS5A01G338600	TraesCS5B01G145300	TraesCS5B01G613500LC	TraesCS7A01G680700LC
TraesCS1A01G443900	TraesCS2A01G136300LC	TraesCS2B01G201500LC	TraesCS2B01G429700	TraesCS2B01G647900LC	TraesCS3A01G134200LC	TraesCS5B01G100800LC	TraesCS5A01G349500LC	TraesCS5B01G172000	TraesCS5B01G614300LC	TraesCS7A01G812900LC
TraesCS1A01G444300	TraesCS2A01G146600LC	TraesCS2B01G201600LC	TraesCS2B01G433600	TraesCS2B01G648500LC	TraesCS3A01G134600	TraesCS5B01G151000	TraesCS5A01G368300	TraesCS5B01G172200	TraesCS5B01G624000LC	TraesCS7B01G006500LC
TraesCS1A01G444900LC	TraesCS2A01G159400LC	TraesCS2B01G203100	TraesCS2B01G446700LC	TraesCS2B01G648800LC	TraesCS3A01G138800LC	TraesCS5B01G169800LC	TraesCS5A01G381800LC	TraesCS5B01G178700LC	TraesCS5B01G664600LC	TraesCS7B01G020800
TraesCS1A01G447200LC	TraesCS2A01G161300LC	TraesCS2B01G214600LC	TraesCS2B01G448100	TraesCS2B01G655300LC	TraesCS3A01G142900	TraesCS5B01G208500	TraesCS5A01G391700	TraesCS5B01G209600LC	TraesCS5B01G674700LC	TraesCS7B01G032800
TraesCS1A01G454800LC	TraesCS2A01G162200	TraesCS2B01G218700	TraesCS2B01G476600	TraesCS2B01G685500LC	TraesCS3A01G167200	TraesCS5B01G239000LC	TraesCS5A01G400900	TraesCS5B01G211000	TraesCS5B01G711600LC	TraesCS7B01G055200
TraesCS1A01G458000LC	TraesCS2A01G162400LC	TraesCS2B01G222900	TraesCS2B01G478600LC	TraesCS2B01G726800LC	TraesCS3A01G183900	TraesCS5B01G262100	TraesCS5A01G441700LC	TraesCS5B01G215900	TraesCS5B01G715500LC	TraesCS7B01G162100
TraesCS1A01G458400LC	TraesCS2A01G162500LC	TraesCS2B01G224300	TraesCS2B01G483600LC	TraesCS2B01G738900LC	TraesCS3A01G190900	TraesCS5B01G294200LC	TraesCS5A01G468500LC	TraesCS5B01G232600	TraesCS5B01G719700LC	TraesCS7B01G169300
TraesCS1A01G462000LC	TraesCS2A01G165400	TraesCS2B01G241400	TraesCS2B01G486900	TraesCS2B01G745000LC	TraesCS3A01G191000	TraesCS5B01G317700LC	TraesCS5A01G488800	TraesCS5B01G232700LC	TraesCS5B01G757700LC	TraesCS7B01G192700
TraesCS1A01G466800LC	TraesCS2A01G173000LC	TraesCS2B01G242200	TraesCS2B01G491000	TraesCS2B01G776300LC	TraesCS3A01G191500LC	TraesCS5B01G320200	TraesCS5A01G496800LC	TraesCS5B01G249000	TraesCS5B01G757900LC	TraesCS7B01G195200
TraesCS1A01G466900LC	TraesCS2A01G179000	TraesCS2B01G251000LC	TraesCS2B01G494800	TraesCS2B01G782500LC	TraesCS3A01G207300	TraesCS5B01G333100	TraesCS5A01G497300	TraesCS5B01G280700	TraesCS5D01G004500LC	TraesCS7B01G229300
TraesCS1A01G467800LC	TraesCS2A01G188300LC	TraesCS2B01G254000LC	TraesCS2B01G510700	TraesCS2B01G784300LC	TraesCS3A01G225800	TraesCS5B01G343900	TraesCS5A01G497400	TraesCS5B01G293000LC	TraesCS5D01G014900	TraesCS7B01G232100LC
TraesCS1A01G474200LC	TraesCS2A01G188600LC	TraesCS2B01G282400	TraesCS2B01G512400	TraesCS2B01G830100LC	TraesCS3A01G227400	TraesCS5B01G344300	TraesCS5A01G500800	TraesCS5B01G296300	TraesCS5D01G023800	TraesCS7B01G244300
TraesCS1A01G474400LC	TraesCS2A01G199200LC	TraesCS2B01G335800	TraesCS2B01G522000LC	TraesCS2B01G852900LC	TraesCS3A01G231900	TraesCS5B01G344600	TraesCS5A01G515500	TraesCS5B01G323800LC	TraesCS5D01G025100LC	TraesCS7B01G249600
TraesCS1A01G474700LC	TraesCS2A01G202200LC	TraesCS2B01G336600	TraesCS2B01G527700LC	TraesCS2B01G866100LC	TraesCS3A01G252200	TraesCS5B01G410200LC	TraesCS5A01G517800LC	TraesCS5B01G346100LC	TraesCS5D01G033000LC	TraesCS7B01G262300
TraesCS1A01G476100LC	TraesCS2A01G203900	TraesCS2B01G336700	TraesCS2B01G538700	TraesCS2B01G877300LC	TraesCS3A01G260800	TraesCS5B01G415000LC	TraesCS5A01G520200	TraesCS5B01G358800LC	TraesCS5D01G033100LC	TraesCS7B01G262400
TraesCS1A01G478800LC	TraesCS2A01G205100	TraesCS2B01G339200LC	TraesCS2B01G539000	TraesCS2B01G903600LC	TraesCS3A01G263100	TraesCS5B01G422100LC	TraesCS5A01G521400	TraesCS5B01G361700	TraesCS5D01G033200LC	TraesCS7B01G285400
TraesCS1A01G487300LC	TraesCS2A01G212200LC	TraesCS2B01G341200	TraesCS2B01G548400	TraesCS2B01G913900LC	TraesCS3A01G267200LC	TraesCS5B01G434900LC	TraesCS5A01G525800LC	TraesCS5B01G383400	TraesCS5D01G033400	TraesCS7B01G293500LC
TraesCS1A01G489700LC	TraesCS2A01G214500LC	TraesCS2B01G349100	TraesCS2B01G550900LC	TraesCS2B01G919900LC	TraesCS3A01G268400	TraesCS5B01G440500LC	TraesCS5A01G532000	TraesCS5B01G417300	TraesCS5D01G033400LC	TraesCS7B01G326200
TraesCS1A01G494700LC	TraesCS2A01G215200	TraesCS2B01G355600	TraesCS2B01G551000LC	TraesCS2D01G006300	TraesCS3A01G276800	TraesCS5B01G466100LC	TraesCS5A01G533200	TraesCS5B01G479200LC	TraesCS5D01G106000LC	TraesCS7B01G337800
TraesCS1A01G498800LC	TraesCS2A01G215500LC	TraesCS2B01G355900	TraesCS2B01G551100LC	TraesCS2D01G015500LC	TraesCS3A01G291400LC	TraesCS5B01G481900LC	TraesCS5A01G533300	TraesCS5B01G504200	TraesCS5D01G124500LC	TraesCS7B01G396000
TraesCS1A01G506100LC	TraesCS2A01G219600	TraesCS2B01G360300	TraesCS2B01G551200LC	TraesCS2D01G027400LC	TraesCS3A01G298600	TraesCS5B01G484000	TraesCS5A01G533900	TraesCS5B01G504300	TraesCS5D01G125400	TraesCS7B01G398800LC
TraesCS1A01G508500LC	TraesCS2A01G228900	TraesCS2B01G369000	TraesCS2B01G551300LC	TraesCS2D01G029800LC	TraesCS3A01G301100	TraesCS5B01G497800LC	TraesCS5A01G547700	TraesCS5B01G512900	TraesCS5D01G167200LC	TraesCS7B01G412400
TraesCS1A01G510700LC	TraesCS2A01G231100	TraesCS2B01G369100	TraesCS2B01G551600	TraesCS2D01G032300	TraesCS3A01G318500	TraesCS5B01G504200LC	TraesCS5A01G548600	TraesCS5B01G535100	TraesCS5D01G179200LC	TraesCS7B01G430400LC
TraesCS1A01G515800LC	TraesCS2A01G231400LC	TraesCS2B01G378700LC	TraesCS2B01G551900LC	TraesCS2D01G033700	TraesCS3A01G336500LC	TraesCS5B01G516000LC	TraesCS5A01G655200LC	TraesCS5B01G561400	TraesCS5D01G187600	TraesCS7B01G437800
TraesCS1A01G520900LC	TraesCS2A01G240800LC	TraesCS2B01G383300LC	TraesCS2B01G552700	TraesCS2D01G047600LC	TraesCS3A01G337300LC	TraesCS5B01G538000	TraesCS5A01G663700LC	TraesCS5B01G605300LC	TraesCS5D01G187800	TraesCS7B01G530800LC
TraesCS1A01G524200LC	TraesCS2A01G241700	TraesCS2B01G395100	TraesCS2B01G552800	TraesCS2D01G058700LC	TraesCS3A01G347400	TraesCS5B01G538400LC	TraesCS5A01G669700LC	TraesCS5B01G605400LC	TraesCS5D01G210200LC	TraesCS7B01G665500LC
TraesCS1A01G524600LC	TraesCS2A01G246100	TraesCS2B01G400500	TraesCS2B01G556900	TraesCS2D01G061100LC	TraesCS3A01G354200	TraesCS5B01G561400LC	TraesCS5A01G683500LC	TraesCS5B01G609600LC	TraesCS5D01G221500	TraesCS7B01G729200LC
TraesCS1A01G524700LC	TraesCS2A01G246200	TraesCS2B01G414700LC	TraesCS2B01G557400LC	TraesCS2D01G075300LC	TraesCS3A01G358400LC	TraesCS5B01G568000	TraesCS5A01G683600LC	TraesCS5B01G624300LC	TraesCS5D01G223500LC	TraesCS7D01G014300
TraesCS1A01G525400LC	TraesCS2A01G246300	TraesCS2B01G425200LC	TraesCS2B01G557500LC	TraesCS2D01G081900LC	TraesCS3A01G374000LC	TraesCS5B01G618600LC	TraesCS5A01G690100LC	TraesCS5B01G625600LC	TraesCS5D01G234100LC	TraesCS7D01G026300
TraesCS1A01G527500LC	TraesCS2A01G246400	TraesCS2B01G428700	TraesCS2B01G562200	TraesCS2D01G094200	TraesCS3A01G377300	TraesCS5B01G716400LC	TraesCS5A01G734200LC	TraesCS5B01G626300LC	TraesCS5D01G345100	TraesCS7D01G035700
TraesCS1A01G539900LC	TraesCS2A01G246600	TraesCS2B01G428800	TraesCS2B01G568600	TraesCS2D01G096400LC	TraesCS3A01G380600	TraesCS5B01G751200LC	TraesCS5B01G006000LC	TraesCS5B01G638300LC	TraesCS5D01G345600	TraesCS7D01G037400
TraesCS1A01G540700LC	TraesCS2A01G246800LC	TraesCS2B01G441600	TraesCS2B01G569400LC	TraesCS2D01G097700LC	TraesCS3A01G392800	TraesCS5B01G779500LC	TraesCS5B01G006500	TraesCS5B01G716800LC	TraesCS5D01G372100	TraesCS7D01G052500
TraesCS1A01G541000LC	TraesCS2A01G246900LC	TraesCS2B01G445100	TraesCS2B01G569500LC	TraesCS2D01G099500LC	TraesCS3A01G401900	TraesCS5B01G790300LC	TraesCS5B01G010600	TraesCS5D01G017500	TraesCS5D01G430900LC	TraesCS7D01G052600
TraesCS1A01G541600LC	TraesCS2A01G247800	TraesCS2B01G445200	TraesCS2B01G575000	TraesCS2D01G115300	TraesCS3A01G403500	TraesCS5D01G012000LC	TraesCS5B01G010900	TraesCS5D01G024300	TraesCS5D01G432500LC	TraesCS7D01G107100LC
TraesCS1A01G542000LC	TraesCS2A01G247900	TraesCS2B01G445300	TraesCS2B01G576100	TraesCS2D01G115400	TraesCS3A01G408900	TraesCS5D01G028800LC	TraesCS5B01G023900	TraesCS5D01G027600	TraesCS5D01G433000	TraesCS7D01G128200LC
TraesCS1A01G543700LC	TraesCS2A01G248200	TraesCS2B01G445500	TraesCS2B01G581100	TraesCS2D01G131800	TraesCS3A01G411000LC	TraesCS5D01G057000	TraesCS5B01G024400	TraesCS5D01G037200LC	TraesCS5D01G440300LC	TraesCS7D01G131700
TraesCS1A01G553000LC	TraesCS2A01G248300	TraesCS2B01G445600	TraesCS2B01G582800	TraesCS2D01G134200	TraesCS3A01G416800	TraesCS5D01G157600	TraesCS5B01G027300	TraesCS5D01G041100	TraesCS5D01G457000	TraesCS7D01G160400
TraesCS1A01G553100LC	TraesCS2A01G248400	TraesCS2B01G446100	TraesCS2B01G603200	TraesCS2D01G156800LC	TraesCS3A01G428300	TraesCS5D01G180300LC	TraesCS5B01G032600LC	TraesCS5D01G050000LC	TraesCS5D01G457100	TraesCS7D01G227500
TraesCS1A01G553700LC	TraesCS2A01G248500	TraesCS2B01G451000	TraesCS2B01G608200LC	TraesCS2D01G162600	TraesCS3A01G441100	TraesCS5D01G183900	TraesCS5B01G037200LC	TraesCS5D01G057600LC	TraesCS5D01G485100LC	TraesCS7D01G230000
TraesCS1A01G554700LC	TraesCS2A01G249100	TraesCS2B01G460700	TraesCS2B01G610000	TraesCS2D01G163300LC	TraesCS3A01G456300	TraesCS5D01G211900LC	TraesCS5B01G037300LC	TraesCS5D01G058800LC	TraesCS5D01G492300LC	TraesCS7D01G239400
TraesCS1A01G561000LC	TraesCS2A01G249300	TraesCS2B01G471800	TraesCS2B01G616300	TraesCS2D01G165500LC	TraesCS3A01G458400	TraesCS5D01G243700	TraesCS5B01G037400LC	TraesCS5D01G067500	TraesCS5D01G492400LC	TraesCS7D01G259900
TraesCS1A01G562900LC	TraesCS2A01G249600	TraesCS2B01G489700	TraesCS2B01G616600	TraesCS2D01G173500	TraesCS3A01G467700	TraesCS5D01G249000LC	TraesCS5B01G061600	TraesCS5D01G071200	TraesCS5D01G511700LC	TraesCS7D01G265000
TraesCS1A01G564000LC	TraesCS2A01G249700	TraesCS2B01G500400LC	TraesCS2B01G618000LC	TraesCS2D01G175500LC	TraesCS3A01G489700	TraesCS5D01G255800LC	TraesCS5B01G069100LC	TraesCS5D01G075500	TraesCS5D01G513000LC	TraesCS7D01G269400
TraesCS1A01G565200LC	TraesCS2A01G249800	TraesCS2B01G510900	TraesCS2B01G618100LC	TraesCS2D01G177100	TraesCS3A01G492100LC	TraesCS5D01G259300LC	TraesCS5B01G070400LC	TraesCS5D01G096700LC	TraesCS5D01G566300LC	TraesCS7D01G277700LC
TraesCS1A01G568400LC	TraesCS2A01G249900	TraesCS2B01G511200	TraesCS2B01G619900	TraesCS2D01G177800LC	TraesCS3A01G506700LC	TraesCS5D01G267600LC	TraesCS5B01G078200LC	TraesCS5D01G133400	TraesCS5D01G620900LC	TraesCS7D01G325500
TraesCS1A01G569000LC	TraesCS2A01G250000	TraesCS2B01G517400	TraesCS2B01G620800	TraesCS2D01G180000	TraesCS3A01G507900	TraesCS5D01G277800	TraesCS5B01G078400LC	TraesCS5D01G147000	TraesCS6A01G036000LC	TraesCS7D01G340400
TraesCS1A01G569100LC	TraesCS2A01G250200	TraesCS2B01G518900	TraesCS2B01G623800	TraesCS2D01G181900	TraesCS3A01G510700	TraesCS5D01G303100LC	TraesCS5B01G084400	TraesCS5D01G162900	TraesCS6A01G085200LC	TraesCS7D01G345600
TraesCS1A01G584800LC	TraesCS2A01G252200LC	TraesCS2B01G519000	TraesCS2B01G644800LC	TraesCS2D01G186600	TraesCS3A01G511800	TraesCS5D01G338600LC	TraesCS5B01G085700LC	TraesCS5D01G171600LC	TraesCS6A01G107400LC	TraesCS7D01G357900
TraesCS1A01G592200LC	TraesCS2A01G253200LC	TraesCS2B01G519100	TraesCS2B01G681200LC	TraesCS2D01G186700	TraesCS3A01G514100LC	TraesCS5D01G340100LC	TraesCS5B01G097900LC	TraesCS5D01G191700	TraesCS6A01G107600LC	TraesCS7D01G370400
TraesCS1A01G596300LC	TraesCS2A01G266500LC	TraesCS2B01G521100	TraesCS2B01G700700LC	TraesCS2D01G186800	TraesCS3A01G533500LC	TraesCS5D01G342700	TraesCS5B01G107600LC	TraesCS5D01G192900LC	TraesCS6A01G164000	TraesCS7D01G376700LC
TraesCS1A01G603100LC	TraesCS2A01G266600LC	TraesCS2B01G521200	TraesCS2B01G708800LC	TraesCS2D01G187700	TraesCS3A01G533600LC	TraesCS5D01G369300	TraesCS5B01G152600	TraesCS5D01G210000LC	TraesCS6A01G192100LC	TraesCS7D01G379000LC
TraesCS1A01G607000LC	TraesCS2A01G269700	TraesCS2B01G521300	TraesCS2B01G716000LC	TraesCS2D01G201200	TraesCS3A01G533700LC	TraesCS5D01G395100	TraesCS5B01G153200LC	TraesCS5D01G217700	TraesCS6A01G196900	TraesCS7D01G379100
TraesCS1A01G607200LC	TraesCS2A01G270300LC	TraesCS2B01G532400	TraesCS2B01G727800LC	TraesCS2D01G205400LC	TraesCS3A01G535100	TraesCS5D01G431100LC	TraesCS5B01G164900LC	TraesCS5D01G241000	TraesCS6A01G216100LC	TraesCS7D01G400600LC
TraesCS1A01G612100LC	TraesCS2A01G271400	TraesCS2B01G532500	TraesCS2B01G738700LC	TraesCS2D01G212000LC	TraesCS3A01G538600LC	TraesCS5D01G432900LC	TraesCS5B01G170100LC	TraesCS5D01G241100	TraesCS6A01G252500LC	TraesCS7D01G417600
TraesCS1A01G616300LC	TraesCS2A01G280200LC	TraesCS2B01G536200	TraesCS2B01G744000LC	TraesCS2D01G225400	TraesCS3A01G540300LC	TraesCS5D01G442500LC	TraesCS5B01G219900LC	TraesCS5D01G263100LC	TraesCS6A01G254500LC	TraesCS7D01G417800
TraesCS1A01G616400LC	TraesCS2A01G282600	TraesCS2B01G536500	TraesCS2B01G754500LC	TraesCS2D01G243900	TraesCS3A01G634300LC	TraesCS5D01G458400	TraesCS5B01G235200	TraesCS5D01G265000LC	TraesCS6A01G257900LC	TraesCS7D01G418600LC
TraesCS1A01G616800LC	TraesCS2A01G295500	TraesCS2B01G536700	TraesCS2B01G765100LC	TraesCS2D01G246300	TraesCS3A01G647000LC	TraesCS5D01G524400LC	TraesCS5B01G259700	TraesCS5D01G273400LC	TraesCS6A01G281600LC	TraesCS7D01G428800
TraesCS1A01G618700LC	TraesCS2A01G298800LC	TraesCS2B01G543900	TraesCS2B01G765800LC	TraesCS2D01G246500LC	TraesCS3A01G661200LC	TraesCS5D01G541400	TraesCS5B01G265500	TraesCS5D01G276300	TraesCS6A01G294700	TraesCS7D01G469200
TraesCS1A01G620200LC	TraesCS2A01G299400LC	TraesCS2B01G557100	TraesCS2B01G765900LC	TraesCS2D01G258000LC	TraesCS3A01G665600LC	TraesCS5D01G545600LC	TraesCS5B01G353500LC	TraesCS5D01G345800LC	TraesCS6A01G353700LC	TraesCS7D01G491200
TraesCS1A01G621300LC	TraesCS2A01G299500LC	TraesCS2B01G563100	TraesCS2B01G801500LC	TraesCS2D01G258800LC	TraesCS3A01G687700LC	TraesCS5D01G545900LC	TraesCS5B01G357200	TraesCS5D01G361800	TraesCS6A01G449800LC	TraesCS7D01G492500
TraesCS1A01G625200LC	TraesCS2A01G301600LC	TraesCS2B01G563700	TraesCS2B01G816600LC	TraesCS2D01G261700LC	TraesCS3A01G688500LC	TraesCS5D01G564300LC	TraesCS5B01G364700LC	TraesCS5D01G364000	TraesCS6A01G470400LC	TraesCS7D01G548400LC
TraesCS1B01G000100	TraesCS2A01G306800	TraesCS2B01G563800	TraesCS2B01G821400LC	TraesCS2D01G261800LC	TraesCS3A01G713100LC	TraesCS5D01G586100LC	TraesCS5B01G372900LC	TraesCS5D01G364100	TraesCS6A01G491800LC	TraesCS7D01G549900
TraesCS1B01G000300	TraesCS2A01G316500	TraesCS2B01G565100	TraesCS2B01G830000LC	TraesCS2D01G277100LC	TraesCS3B01G005000	TraesCS5D01G611400LC	TraesCS5B01G396600	TraesCS5D01G371400	TraesCS6A01G559500LC	TraesCS7D01G635600LC
TraesCS1B01G001900	TraesCS2A01G320100LC	TraesCS2B01G565300	TraesCS2B01G839400LC	TraesCS2D01G288900	TraesCS3B01G024500	TraesCS5D01G642600LC	TraesCS5B01G426800LC	TraesCS5D01G373700LC	TraesCS6A01G574300LC	TraesCS7D01G669600LC
TraesCS1B01G002900	TraesCS2A01G325000	TraesCS2B01G567700	TraesCS2B01G840400LC	TraesCS2D01G290000	TraesCS3B01G026700	TraesCS5D01G656100LC	TraesCS5B01G478100	TraesCS5D01G453500	TraesCS6A01G581900LC	TraesCS7D01G747000LC
TraesCS1B01G003300LC	TraesCS2A01G329000LC	TraesCS2B01G569100	TraesCS2B01G881900LC	TraesCS2D01G294500LC	TraesCS3B01G060400	TraesCS6A01G004600LC	TraesCS5B01G478200	TraesCS5D01G467100LC	TraesCS6B01G008800LC	TraesCSU01G023100
TraesCS1B01G007000LC	TraesCS2A01G338800	TraesCS2B01G569300	TraesCS2B01G902300LC	TraesCS2D01G294600LC	TraesCS3B01G061000	TraesCS6A01G012500LC	TraesCS5B01G481500LC	TraesCS5D01G479000LC	TraesCS6B01G043200LC	TraesCSU01G081800
TraesCS1B01G007700	TraesCS2A01G341600LC	TraesCS2B01G571500	TraesCS2B01G925500LC	TraesCS2D01G299600LC	TraesCS3B01G062600	TraesCS6A01G029800LC	TraesCS5B01G506300LC	TraesCS5D01G494000	TraesCS6B01G068200LC	TraesCSU01G096500
TraesCS1B01G008000LC	TraesCS2A01G341700LC	TraesCS2B01G574600	TraesCS2D01G008400LC	TraesCS2D01G313700	TraesCS3B01G062700	TraesCS6A01G032300LC	TraesCS5B01G523800LC	TraesCS5D01G504900	TraesCS6B01G117800	TraesCSU01G147500LC
TraesCS1B01G008300LC	TraesCS2A01G342000	TraesCS2B01G599500LC	TraesCS2D01G032200	TraesCS2D01G323900LC	TraesCS3B01G086400	TraesCS6A01G036200	TraesCS5B01G534500LC	TraesCS5D01G525400	TraesCS6B01G141400LC	TraesCSU01G168000
TraesCS1B01G008900LC	TraesCS2A01G342300LC	TraesCS2B01G609400	TraesCS2D01G033200	TraesCS2D01G339900	TraesCS3B01G098400LC	TraesCS6A01G037300	TraesCS5B01G540900	TraesCS5D01G532400	TraesCS6B01G144100	TraesCSU01G183900LC
TraesCS1B01G009300	TraesCS2A01G343300LC	TraesCS2B01G625000	TraesCS2D01G056900LC	TraesCS2D01G341000LC	TraesCS3B01G100000	TraesCS6A01G078400	TraesCS5B01G563700LC	TraesCS5D01G532500	TraesCS6B01G173300LC	TraesCSU01G221600
TraesCS1B01G009600LC	TraesCS2A01G343400LC	TraesCS2B01G625400	TraesCS2D01G072000	TraesCS2D01G346700LC	TraesCS3B01G107200	TraesCS6A01G090200	TraesCS5B01G626200LC	TraesCS5D01G538500LC	TraesCS6B01G173700LC	TraesCSU01G258100
TraesCS1B01G009800LC	TraesCS2A01G345300LC	TraesCS2B01G626400	TraesCS2D01G087800LC	TraesCS2D01G350600LC	TraesCS3B01G114300	TraesCS6A01G094200	TraesCS5B01G654800LC	TraesCS5D01G551600	TraesCS6B01G186500LC	TraesCSU01G269400
TraesCS1B01G010000LC	TraesCS2A01G346300LC	TraesCS2B01G627900	TraesCS2D01G093000	TraesCS2D01G352000LC	TraesCS3B01G122500	TraesCS6A01G108200LC	TraesCS5B01G700000LC	TraesCS5D01G558900LC	TraesCS6B01G188800LC	TraesCSU01G564500LC
TraesCS1B01G017700	TraesCS2A01G346400LC	TraesCS2B01G631800LC	TraesCS2D01G097300LC	TraesCS2D01G352100LC	TraesCS3B01G124200LC	TraesCS6A01G132200	TraesCS5B01G777200LC	TraesCS5D01G568400	TraesCS6B01G199400LC	TraesCSU01G656800LC
TraesCS1B01G018100	TraesCS2A01G356900LC	TraesCS2B01G696800LC	TraesCS2D01G097400LC	TraesCS2D01G360900LC	TraesCS3B01G136000	TraesCS6A01G132500	TraesCS5D01G009000LC	TraesCS5D01G617000LC	TraesCS6B01G234600
TraesCS1B01G018300LC	TraesCS2A01G376500LC	TraesCS2B01G748000LC	TraesCS2D01G100700LC	TraesCS2D01G376800LC	TraesCS3B01G136300LC	TraesCS6A01G141600LC	TraesCS5D01G010200	TraesCS5D01G617900LC	TraesCS6B01G250700
TraesCS1B01G018900	TraesCS2A01G386800LC	TraesCS2B01G772000LC	TraesCS2D01G101200LC	TraesCS2D01G380300LC	TraesCS3B01G144800	TraesCS6A01G153100	TraesCS5D01G011000LC	TraesCS5D01G663700LC	TraesCS6B01G250800
TraesCS1B01G020900	TraesCS2A01G391200LC	TraesCS2B01G796800LC	TraesCS2D01G103500LC	TraesCS2D01G383700	TraesCS3B01G144900	TraesCS6A01G162000LC	TraesCS5D01G013400	TraesCS6A01G008400	TraesCS6B01G250900
TraesCS1B01G022500	TraesCS2A01G393800	TraesCS2B01G822700LC	TraesCS2D01G104500LC	TraesCS2D01G394600	TraesCS3B01G146500	TraesCS6A01G163200LC	TraesCS5D01G065100LC	TraesCS6A01G023100	TraesCS6B01G301000LC
TraesCS1B01G023800	TraesCS2A01G394900	TraesCS2B01G839100LC	TraesCS2D01G104600LC	TraesCS2D01G415900	TraesCS3B01G153400	TraesCS6A01G184700LC	TraesCS5D01G073800	TraesCS6A01G023200	TraesCS6B01G317500LC
TraesCS1B01G023800LC	TraesCS2A01G395500	TraesCS2B01G840200LC	TraesCS2D01G104700LC	TraesCS2D01G436100LC	TraesCS3B01G163900	TraesCS6A01G197600	TraesCS5D01G078900LC	TraesCS6A01G051100LC	TraesCS6B01G353600LC
TraesCS1B01G024500	TraesCS2A01G396600LC	TraesCS2B01G840300LC	TraesCS2D01G147000LC	TraesCS2D01G448600LC	TraesCS3B01G168300	TraesCS6A01G209600LC	TraesCS5D01G080400LC	TraesCS6A01G068700LC	TraesCS6B01G480600LC
TraesCS1B01G024900	TraesCS2A01G399400LC	TraesCS2B01G842100LC	TraesCS2D01G156400LC	TraesCS2D01G454800	TraesCS3B01G178500	TraesCS6A01G209700LC	TraesCS5D01G095600	TraesCS6A01G084600LC	TraesCS6B01G483600LC
TraesCS1B01G030700	TraesCS2A01G399500LC	TraesCS2B01G843400LC	TraesCS2D01G157500	TraesCS2D01G467900	TraesCS3B01G179500	TraesCS6A01G235100	TraesCS5D01G100200	TraesCS6A01G127900	TraesCS6B01G484000LC
TraesCS1B01G031300LC	TraesCS2A01G402300LC	TraesCS2B01G843500LC	TraesCS2D01G157800	TraesCS2D01G468300	TraesCS3B01G189000	TraesCS6A01G259700	TraesCS5D01G107300	TraesCS6A01G143900	TraesCS6B01G484300LC
TraesCS1B01G031400LC	TraesCS2A01G418300	TraesCS2B01G851000LC	TraesCS2D01G157900	TraesCS2D01G471000	TraesCS3B01G193000	TraesCS6A01G262700	TraesCS5D01G111900	TraesCS6A01G147500LC	TraesCS6B01G486100LC
TraesCS1B01G032700LC	TraesCS2A01G421800LC	TraesCS2D01G003100LC	TraesCS2D01G162100LC	TraesCS2D01G481700	TraesCS3B01G203700	TraesCS6A01G263500	TraesCS5D01G124300	TraesCS6A01G151500	TraesCS6B01G493900LC
TraesCS1B01G033200	TraesCS2A01G441400LC	TraesCS2D01G006500	TraesCS2D01G175600LC	TraesCS2D01G506300LC	TraesCS3B01G213700	TraesCS6A01G290500LC	TraesCS5D01G133300	TraesCS6A01G156000LC	TraesCS6B01G551500LC
TraesCS1B01G033900	TraesCS2A01G442900	TraesCS2D01G011700	TraesCS2D01G178700LC	TraesCS2D01G507700	TraesCS3B01G218400	TraesCS6A01G317900	TraesCS5D01G145800	TraesCS6A01G195800LC	TraesCS6B01G553800LC
TraesCS1B01G034000	TraesCS2A01G443000	TraesCS2D01G013300	TraesCS2D01G183400LC	TraesCS2D01G508900	TraesCS3B01G220300LC	TraesCS6A01G391900	TraesCS5D01G159100	TraesCS6A01G234200	TraesCS6B01G569100LC
TraesCS1B01G034100	TraesCS2A01G454400	TraesCS2D01G015000LC	TraesCS2D01G194500	TraesCS2D01G511500	TraesCS3B01G222300	TraesCS6A01G414700	TraesCS5D01G166400	TraesCS6A01G239700LC	TraesCS6B01G583500LC
TraesCS1B01G035100	TraesCS2A01G454500	TraesCS2D01G015700LC	TraesCS2D01G219500LC	TraesCS2D01G511700	TraesCS3B01G226300LC	TraesCS6A01G474100LC	TraesCS5D01G182000	TraesCS6A01G240900	TraesCS6B01G641600LC
TraesCS1B01G037300LC	TraesCS2A01G462800LC	TraesCS2D01G016400	TraesCS2D01G226700LC	TraesCS2D01G512000	TraesCS3B01G257000	TraesCS6A01G477400LC	TraesCS5D01G184500LC	TraesCS6A01G304700	TraesCS6B01G694300LC
TraesCS1B01G042200	TraesCS2A01G466300	TraesCS2D01G017500	TraesCS2D01G228200LC	TraesCS2D01G537400LC	TraesCS3B01G261200	TraesCS6A01G503500LC	TraesCS5D01G187500	TraesCS6A01G322000	TraesCS6B01G735000LC
TraesCS1B01G042300	TraesCS2A01G466400	TraesCS2D01G017600	TraesCS2D01G229400LC	TraesCS2D01G567300	TraesCS3B01G281600	TraesCS6A01G537100LC	TraesCS5D01G187700	TraesCS6A01G385200	TraesCS6B01G779800LC
TraesCS1B01G043200	TraesCS2A01G476700	TraesCS2D01G018200	TraesCS2D01G231000LC	TraesCS2D01G572000	TraesCS3B01G286900LC	TraesCS6A01G564800LC	TraesCS5D01G221600	TraesCS6A01G391100	TraesCS6B01G795400LC
TraesCS1B01G043900	TraesCS2A01G476800	TraesCS2D01G018300	TraesCS2D01G237600LC	TraesCS2D01G573000LC	TraesCS3B01G299900	TraesCS6A01G579700LC	TraesCS5D01G232700	TraesCS6A01G413300	TraesCS6D01G061300LC
TraesCS1B01G044900LC	TraesCS2A01G494300LC	TraesCS2D01G020100LC	TraesCS2D01G246100LC	TraesCS2D01G575200LC	TraesCS3B01G310100	TraesCS6A01G586600LC	TraesCS5D01G239000	TraesCS6A01G424000LC	TraesCS6D01G131500LC
TraesCS1B01G047800	TraesCS2A01G494400LC	TraesCS2D01G021400	TraesCS2D01G246200LC	TraesCS2D01G580700	TraesCS3B01G311000	TraesCS6A01G586700LC	TraesCS5D01G246100LC	TraesCS6A01G425400LC	TraesCS6D01G157900LC
TraesCS1B01G048900	TraesCS2A01G497700LC	TraesCS2D01G021500	TraesCS2D01G248100LC	TraesCS2D01G583400	TraesCS3B01G314300	TraesCS6A01G597500LC	TraesCS5D01G276200	TraesCS6A01G584500LC	TraesCS6D01G158400LC
TraesCS1B01G049100	TraesCS2A01G498400LC	TraesCS2D01G025500	TraesCS2D01G259900	TraesCS2D01G583500	TraesCS3B01G334300	TraesCS6B01G011400	TraesCS5D01G308200LC	TraesCS6B01G010500LC	TraesCS6D01G176500
TraesCS1B01G049200	TraesCS2A01G500500LC	TraesCS2D01G025700	TraesCS2D01G264100LC	TraesCS2D01G592000	TraesCS3B01G339300	TraesCS6B01G024000LC	TraesCS5D01G317100	TraesCS6B01G019700	TraesCS6D01G222900LC
TraesCS1B01G049400LC	TraesCS2A01G500800	TraesCS2D01G026600	TraesCS2D01G272400	TraesCS2D01G595500LC	TraesCS3B01G347400	TraesCS6B01G024400LC	TraesCS5D01G317400	TraesCS6B01G025800LC	TraesCS6D01G226300LC
TraesCS1B01G051400	TraesCS2A01G507500	TraesCS2D01G028600	TraesCS2D01G273400LC	TraesCS2D01G595900	TraesCS3B01G353000	TraesCS6B01G025200LC	TraesCS5D01G317700	TraesCS6B01G030500LC	TraesCS6D01G306400LC
TraesCS1B01G058200LC	TraesCS2A01G510600LC	TraesCS2D01G029600	TraesCS2D01G274300LC	TraesCS2D01G600500LC	TraesCS3B01G376800	TraesCS6B01G039700LC	TraesCS5D01G339800LC	TraesCS6B01G031500	TraesCS6D01G319800LC
TraesCS1B01G058400LC	TraesCS2A01G515400	TraesCS2D01G029700	TraesCS2D01G275000	TraesCS2D01G600600LC	TraesCS3B01G379400LC	TraesCS6B01G057300	TraesCS5D01G364600	TraesCS6B01G031600	TraesCS6D01G338000LC
TraesCS1B01G060300	TraesCS2A01G522900LC	TraesCS2D01G029800	TraesCS2D01G278200LC	TraesCS2D01G603700LC	TraesCS3B01G389800LC	TraesCS6B01G062400	TraesCS5D01G398500LC	TraesCS6B01G035000	TraesCS6D01G343900
TraesCS1B01G061000LC	TraesCS2A01G523000	TraesCS2D01G029900	TraesCS2D01G302200LC	TraesCS2D01G610500LC	TraesCS3B01G390300LC	TraesCS6B01G070800LC	TraesCS5D01G399100	TraesCS6B01G065700LC	TraesCS6D01G373700LC
TraesCS1B01G062000	TraesCS2A01G525700LC	TraesCS2D01G030000	TraesCS2D01G311500LC	TraesCS2D01G646600LC	TraesCS3B01G390700	TraesCS6B01G072400LC	TraesCS5D01G432300LC	TraesCS6B01G087700LC	TraesCS6D01G385900LC
TraesCS1B01G062900LC	TraesCS2A01G531400	TraesCS2D01G030100	TraesCS2D01G320200	TraesCS2D01G651000LC	TraesCS3B01G408500	TraesCS6B01G115500LC	TraesCS5D01G450100	TraesCS6B01G135000LC	TraesCS6D01G392000LC
TraesCS1B01G063900LC	TraesCS2A01G535800LC	TraesCS2D01G031000	TraesCS2D01G324800LC	TraesCS2D01G651200LC	TraesCS3B01G413200	TraesCS6B01G147700	TraesCS5D01G454700LC	TraesCS6B01G142300LC	TraesCS6D01G446500LC
TraesCS1B01G064400	TraesCS2A01G537000	TraesCS2D01G031900LC	TraesCS2D01G331400LC	TraesCS2D01G678100LC	TraesCS3B01G415200	TraesCS6B01G171400	TraesCS5D01G488400	TraesCS6B01G157700LC	TraesCS6D01G459600LC
TraesCS1B01G064800	TraesCS2A01G539700LC	TraesCS2D01G039400	TraesCS2D01G333100	TraesCS2D01G683200LC	TraesCS3B01G435100	TraesCS6B01G171800LC	TraesCS5D01G530800	TraesCS6B01G170800	TraesCS6D01G476700LC
TraesCS1B01G066000	TraesCS2A01G544200	TraesCS2D01G046000	TraesCS2D01G336800	TraesCS2D01G683400LC	TraesCS3B01G449100	TraesCS6B01G184800LC	TraesCS5D01G550100	TraesCS6B01G198700LC	TraesCS7A01G004800LC
TraesCS1B01G067800	TraesCS2A01G544300	TraesCS2D01G050700	TraesCS2D01G336900	TraesCS2D01G695700LC	TraesCS3B01G451800	TraesCS6B01G193600LC	TraesCS5D01G553800LC	TraesCS6B01G245100	TraesCS7A01G006500LC
TraesCS1B01G068000	TraesCS2A01G545300	TraesCS2D01G051800	TraesCS2D01G340900LC	TraesCS2D01G698200LC	TraesCS3B01G457600LC	TraesCS6B01G197300	TraesCS5D01G559000	TraesCS6B01G281900	TraesCS7A01G041700LC
TraesCS1B01G068600	TraesCS2A01G547800LC	TraesCS2D01G055000	TraesCS2D01G349900LC	TraesCS2D01G711200LC	TraesCS3B01G462900LC	TraesCS6B01G203800	TraesCS6A01G024600LC	TraesCS6B01G287900	TraesCS7A01G043100LC
TraesCS1B01G070000LC	TraesCS2A01G550500LC	TraesCS2D01G055200	TraesCS2D01G350000LC	TraesCS2D01G714800LC	TraesCS3B01G483700	TraesCS6B01G204100	TraesCS6A01G154800	TraesCS6B01G311800LC	TraesCS7A01G080900LC
TraesCS1B01G070100LC	TraesCS2A01G558300	TraesCS2D01G057700	TraesCS2D01G366200LC	TraesCS2D01G718000LC	TraesCS3B01G483700LC	TraesCS6B01G204200	TraesCS6A01G162200LC	TraesCS6B01G317800	TraesCS7A01G130200LC
TraesCS1B01G070200LC	TraesCS2A01G566900LC	TraesCS2D01G067800	TraesCS2D01G376300	TraesCS2D01G726000LC	TraesCS3B01G495700	TraesCS6B01G211500LC	TraesCS6A01G175000LC	TraesCS6B01G328300LC	TraesCS7A01G161100LC
TraesCS1B01G071500	TraesCS2A01G567800LC	TraesCS2D01G068500	TraesCS2D01G377700LC	TraesCS2D01G730500LC	TraesCS3B01G495800LC	TraesCS6B01G220300LC	TraesCS6A01G248400LC	TraesCS6B01G332300LC	TraesCS7A01G176400LC
TraesCS1B01G073400	TraesCS2A01G581600	TraesCS2D01G086500LC	TraesCS2D01G378100LC	TraesCS2D01G730600LC	TraesCS3B01G496500	TraesCS6B01G231900	TraesCS6A01G248600LC	TraesCS6B01G337600LC	TraesCS7A01G240500LC
TraesCS1B01G073500LC	TraesCS2A01G582100	TraesCS2D01G087100LC	TraesCS2D01G378800LC	TraesCS2D01G736200LC	TraesCS3B01G512600	TraesCS6B01G235300	TraesCS6A01G303400LC	TraesCS6B01G385800	TraesCS7A01G249300LC
TraesCS1B01G073900	TraesCS2A01G582400	TraesCS2D01G088400	TraesCS2D01G413300	TraesCS2D01G736400LC	TraesCS3B01G540300LC	TraesCS6B01G241100	TraesCS6A01G305500LC	TraesCS6B01G399200LC	TraesCS7A01G266200LC
TraesCS1B01G074100	TraesCS2A01G586000	TraesCS2D01G103900LC	TraesCS2D01G417100LC	TraesCS3A01G000800	TraesCS3B01G549000	TraesCS6B01G253700	TraesCS6A01G333900	TraesCS6B01G411200	TraesCS7A01G269000
TraesCS1B01G074300	TraesCS2A01G597400LC	TraesCS2D01G104500	TraesCS2D01G431200LC	TraesCS3A01G026100	TraesCS3B01G549500	TraesCS6B01G255900LC	TraesCS6A01G366400LC	TraesCS6B01G411500LC	TraesCS7A01G339300LC
TraesCS1B01G075600	TraesCS2A01G599600LC	TraesCS2D01G107600	TraesCS2D01G432500LC	TraesCS3A01G027600LC	TraesCS3B01G578200	TraesCS6B01G256200LC	TraesCS6A01G392500	TraesCS6B01G430400	TraesCS7A01G342900LC
TraesCS1B01G076600	TraesCS2A01G602000LC	TraesCS2D01G107800	TraesCS2D01G440100LC	TraesCS3A01G039800	TraesCS3B01G578800	TraesCS6B01G263800	TraesCS6A01G393400	TraesCS6B01G469500LC	TraesCS7A01G343000LC
TraesCS1B01G077500	TraesCS2A01G606000LC	TraesCS2D01G107900	TraesCS2D01G446900LC	TraesCS3A01G044400	TraesCS3B01G579600	TraesCS6B01G265300	TraesCS6A01G395400LC	TraesCS6B01G474900LC	TraesCS7A01G353200LC
TraesCS1B01G079100	TraesCS2A01G614000LC	TraesCS2D01G115600LC	TraesCS2D01G448300	TraesCS3A01G055000LC	TraesCS3B01G586600	TraesCS6B01G267000LC	TraesCS6A01G509000LC	TraesCS6B01G488300LC	TraesCS7A01G388100
TraesCS1B01G079300	TraesCS2A01G617900LC	TraesCS2D01G123300LC	TraesCS2D01G467300	TraesCS3A01G055100LC	TraesCS3B01G586700	TraesCS6B01G267100LC	TraesCS6A01G584400LC	TraesCS6B01G631200LC	TraesCS7A01G422100LC
TraesCS1B01G079800	TraesCS2A01G632400LC	TraesCS2D01G123400LC	TraesCS2D01G470300LC	TraesCS3A01G057600LC	TraesCS3B01G594700	TraesCS6B01G285300	TraesCS6A01G595400LC	TraesCS6B01G675700LC	TraesCS7A01G433600
TraesCS1B01G080600	TraesCS2A01G642000LC	TraesCS2D01G129100	TraesCS2D01G474000LC	TraesCS3A01G072100	TraesCS3B01G602400	TraesCS6B01G287000	TraesCS6A01G595500LC	TraesCS6B01G703800LC	TraesCS7A01G502800LC
TraesCS1B01G081900	TraesCS2A01G649900LC	TraesCS2D01G131600	TraesCS2D01G477300	TraesCS3A01G078600LC	TraesCS3B01G606500	TraesCS6B01G289300	TraesCS6A01G619000LC	TraesCS6B01G714600LC	TraesCS7A01G531000
TraesCS1B01G082900	TraesCS2A01G654600LC	TraesCS2D01G137300	TraesCS2D01G483300	TraesCS3A01G081300	TraesCS3B01G612200	TraesCS6B01G302200LC	TraesCS6B01G006500	TraesCS6B01G720700LC	TraesCS7A01G566300
TraesCS1B01G083000	TraesCS2A01G660500LC	TraesCS2D01G140200	TraesCS2D01G496600LC	TraesCS3A01G099300LC	TraesCS3B01G622700LC	TraesCS6B01G305300LC	TraesCS6B01G024900	TraesCS6B01G736600LC	TraesCS7A01G576200LC
TraesCS1B01G083600	TraesCS2A01G675800LC	TraesCS2D01G162200	TraesCS2D01G505500	TraesCS3A01G104500LC	TraesCS3B01G628200LC	TraesCS6B01G319300LC	TraesCS6B01G050400LC	TraesCS6B01G744100LC	TraesCS7A01G578900LC
TraesCS1B01G084000	TraesCS2A01G677600LC	TraesCS2D01G162300	TraesCS2D01G507800	TraesCS3A01G112900	TraesCS3B01G635600LC	TraesCS6B01G322100LC	TraesCS6B01G063900	TraesCS6B01G768700LC	TraesCS7A01G623800LC
TraesCS1B01G084500	TraesCS2A01G695500LC	TraesCS2D01G168600	TraesCS2D01G509500	TraesCS3A01G113000	TraesCS3B01G635700LC	TraesCS6B01G323900LC	TraesCS6B01G074100	TraesCS6B01G768800LC	TraesCS7A01G661200LC
TraesCS1B01G087000	TraesCS2A01G723100LC	TraesCS2D01G169400LC	TraesCS2D01G511900	TraesCS3A01G113100	TraesCS3B01G808100LC	TraesCS6B01G324100LC	TraesCS6B01G090800	TraesCS6B01G805700LC	TraesCS7A01G666000LC
TraesCS1B01G087100	TraesCS2A01G730300LC	TraesCS2D01G199100	TraesCS2D01G543900	TraesCS3A01G119300LC	TraesCS3B01G812200LC	TraesCS6B01G324200LC	TraesCS6B01G091100	TraesCS6D01G001100	TraesCS7A01G669800LC
TraesCS1B01G088200	TraesCS2A01G744700LC	TraesCS2D01G201400	TraesCS2D01G544100LC	TraesCS3A01G124500LC	TraesCS3B01G827700LC	TraesCS6B01G329300	TraesCS6B01G092000	TraesCS6D01G014100	TraesCS7A01G735100LC
TraesCS1B01G088600	TraesCS2A01G746200LC	TraesCS2D01G203200	TraesCS2D01G545000	TraesCS3A01G127000LC	TraesCS3B01G828100LC	TraesCS6B01G332800LC	TraesCS6B01G100000	TraesCS6D01G017500	TraesCS7A01G740200LC
TraesCS1B01G089000	TraesCS2A01G754300LC	TraesCS2D01G204400	TraesCS2D01G545600	TraesCS3A01G150000	TraesCS3B01G901100LC	TraesCS6B01G344000LC	TraesCS6B01G130900	TraesCS6D01G025700LC	TraesCS7A01G743000LC
TraesCS1B01G089700LC	TraesCS2A01G756100LC	TraesCS2D01G204700	TraesCS2D01G570900	TraesCS3A01G153200LC	TraesCS3D01G001600	TraesCS6B01G345300LC	TraesCS6B01G136700	TraesCS6D01G026300	TraesCS7A01G773400LC
TraesCS1B01G090000	TraesCS2A01G763200LC	TraesCS2D01G217800LC	TraesCS2D01G571000	TraesCS3A01G190400LC	TraesCS3D01G002200	TraesCS6B01G352500LC	TraesCS6B01G142000LC	TraesCS6D01G026400	TraesCS7A01G773600LC
TraesCS1B01G090800	TraesCS2B01G008000	TraesCS2D01G223500	TraesCS2D01G585500LC	TraesCS3A01G208300LC	TraesCS3D01G012700LC	TraesCS6B01G353200	TraesCS6B01G147500LC	TraesCS6D01G026500	TraesCS7A01G782700LC
TraesCS1B01G091500	TraesCS2B01G009500LC	TraesCS2D01G224100	TraesCS2D01G587300LC	TraesCS3A01G211400LC	TraesCS3D01G012800	TraesCS6B01G365800LC	TraesCS6B01G172700	TraesCS6D01G036700LC	TraesCS7B01G027400
TraesCS1B01G091700	TraesCS2B01G037000LC	TraesCS2D01G227000	TraesCS2D01G587400LC	TraesCS3A01G230100	TraesCS3D01G014500	TraesCS6B01G378300LC	TraesCS6B01G172900LC	TraesCS6D01G067200	TraesCS7B01G080400LC
TraesCS1B01G092200LC	TraesCS2B01G037100LC	TraesCS2D01G264200	TraesCS2D01G589300	TraesCS3A01G230500LC	TraesCS3D01G015500LC	TraesCS6B01G384800	TraesCS6B01G182800	TraesCS6D01G073300LC	TraesCS7B01G116800LC
TraesCS1B01G094600LC	TraesCS2B01G038100	TraesCS2D01G315500	TraesCS2D01G589600	TraesCS3A01G246700	TraesCS3D01G019300	TraesCS6B01G402100	TraesCS6B01G198800LC	TraesCS6D01G139900LC	TraesCS7B01G139600LC
TraesCS1B01G095800	TraesCS2B01G044500LC	TraesCS2D01G328600LC	TraesCS2D01G625300LC	TraesCS3A01G262600	TraesCS3D01G019700LC	TraesCS6B01G408800LC	TraesCS6B01G227800LC	TraesCS6D01G142300LC	TraesCS7B01G141700LC
TraesCS1B01G096900	TraesCS2B01G046900	TraesCS2D01G329800	TraesCS2D01G625400LC	TraesCS3A01G279500	TraesCS3D01G027300	TraesCS6B01G427800LC	TraesCS6B01G228500LC	TraesCS6D01G143100	TraesCS7B01G146700LC
TraesCS1B01G097000	TraesCS2B01G052200LC	TraesCS2D01G330200	TraesCS2D01G625500LC	TraesCS3A01G287300	TraesCS3D01G027500	TraesCS6B01G441300	TraesCS6B01G229100	TraesCS6D01G190700	TraesCS7B01G148500LC
TraesCS1B01G097400	TraesCS2B01G053600	TraesCS2D01G340600	TraesCS2D01G651100LC	TraesCS3A01G287500	TraesCS3D01G028500	TraesCS6B01G441900LC	TraesCS6B01G229200	TraesCS6D01G212400	TraesCS7B01G148600LC
TraesCS1B01G097900	TraesCS2B01G054600	TraesCS2D01G344600	TraesCS2D01G655500LC	TraesCS3A01G297800LC	TraesCS3D01G033200	TraesCS6B01G442000LC	TraesCS6B01G239100LC	TraesCS6D01G223000LC	TraesCS7B01G175800LC
TraesCS1B01G098000	TraesCS2B01G054700	TraesCS2D01G346600	TraesCS2D01G664300LC	TraesCS3A01G299200LC	TraesCS3D01G034100	TraesCS6B01G442300	TraesCS6B01G261000	TraesCS6D01G223200	TraesCS7B01G223400
TraesCS1B01G098600	TraesCS2B01G060500	TraesCS2D01G348400LC	TraesCS2D01G706000LC	TraesCS3A01G299300LC	TraesCS3D01G039300	TraesCS6B01G444300	TraesCS6B01G274400LC	TraesCS6D01G251700	TraesCS7B01G271600LC
TraesCS1B01G098800	TraesCS2B01G076300	TraesCS2D01G348800	TraesCS2D01G706100LC	TraesCS3A01G314300	TraesCS3D01G089100	TraesCS6B01G463700	TraesCS6B01G284900	TraesCS6D01G277900LC	TraesCS7B01G305500
TraesCS1B01G099700LC	TraesCS2B01G077100	TraesCS2D01G349400	TraesCS3A01G013700	TraesCS3A01G340300	TraesCS3D01G103900	TraesCS6B01G463800	TraesCS6B01G289600LC	TraesCS6D01G291400LC	TraesCS7B01G305900LC
TraesCS1B01G099800LC	TraesCS2B01G077500LC	TraesCS2D01G356100	TraesCS3A01G015100	TraesCS3A01G346400	TraesCS3D01G107000LC	TraesCS6B01G466700LC	TraesCS6B01G289700LC	TraesCS6D01G353300	TraesCS7B01G321800LC
TraesCS1B01G099900	TraesCS2B01G082300	TraesCS2D01G364400	TraesCS3A01G015600LC	TraesCS3A01G348000	TraesCS3D01G110200	TraesCS6B01G494100LC	TraesCS6B01G289800LC	TraesCS6D01G355000LC	TraesCS7B01G329800
TraesCS1B01G099900LC	TraesCS2B01G084000	TraesCS2D01G375400	TraesCS3A01G016300LC	TraesCS3A01G358800LC	TraesCS3D01G113600LC	TraesCS6B01G494200LC	TraesCS6B01G289900LC	TraesCS6D01G379200LC	TraesCS7B01G331600
TraesCS1B01G100000LC	TraesCS2B01G084300LC	TraesCS2D01G377200	TraesCS3A01G016800	TraesCS3A01G360500	TraesCS3D01G114800	TraesCS6B01G512800LC	TraesCS6B01G302400	TraesCS6D01G386300	TraesCS7B01G331700
TraesCS1B01G100400	TraesCS2B01G085500LC	TraesCS2D01G377400	TraesCS3A01G017700	TraesCS3A01G362800	TraesCS3D01G124700	TraesCS6B01G535800LC	TraesCS6B01G306400LC	TraesCS6D01G459100LC	TraesCS7B01G333800
TraesCS1B01G100600	TraesCS2B01G085600LC	TraesCS2D01G392800	TraesCS3A01G018300	TraesCS3A01G373700	TraesCS3D01G128500	TraesCS6B01G539300LC	TraesCS6B01G312800LC	TraesCS6D01G459200LC	TraesCS7B01G396200
TraesCS1B01G101400LC	TraesCS2B01G085700LC	TraesCS2D01G398700LC	TraesCS3A01G019300LC	TraesCS3A01G380700LC	TraesCS3D01G130800	TraesCS6B01G539400LC	TraesCS6B01G329500	TraesCS6D01G517600LC	TraesCS7B01G396300
TraesCS1B01G102400	TraesCS2B01G085800LC	TraesCS2D01G418600	TraesCS3A01G019400LC	TraesCS3A01G400800	TraesCS3D01G135400	TraesCS6B01G571600LC	TraesCS6B01G333400LC	TraesCS7A01G019400	TraesCS7B01G402500LC
TraesCS1B01G106400	TraesCS2B01G088900LC	TraesCS2D01G419600	TraesCS3A01G020700LC	TraesCS3A01G406200	TraesCS3D01G139100	TraesCS6B01G643700LC	TraesCS6B01G340700LC	TraesCS7A01G039200	TraesCS7B01G402700LC
TraesCS1B01G106500	TraesCS2B01G091200	TraesCS2D01G423700	TraesCS3A01G023800LC	TraesCS3A01G416500LC	TraesCS3D01G167500LC	TraesCS6B01G652400LC	TraesCS6B01G343800LC	TraesCS7A01G040400	TraesCS7B01G436500LC
TraesCS1B01G110500LC	TraesCS2B01G093900LC	TraesCS2D01G442100	TraesCS3A01G026100LC	TraesCS3A01G421600LC	TraesCS3D01G188100	TraesCS6B01G675800LC	TraesCS6B01G392000LC	TraesCS7A01G045900	TraesCS7B01G439800LC
TraesCS1B01G111000LC	TraesCS2B01G099300LC	TraesCS2D01G449400	TraesCS3A01G026400	TraesCS3A01G422900LC	TraesCS3D01G192700	TraesCS6B01G704600LC	TraesCS6B01G484500LC	TraesCS7A01G053900	TraesCS7B01G449100
TraesCS1B01G111100LC	TraesCS2B01G101800	TraesCS2D01G459100LC	TraesCS3A01G027000	TraesCS3A01G435900LC	TraesCS3D01G195800LC	TraesCS6B01G728100LC	TraesCS6B01G561100LC	TraesCS7A01G092800LC	TraesCS7B01G460500LC
TraesCS1B01G111300LC	TraesCS2B01G103700LC	TraesCS2D01G466900	TraesCS3A01G034500	TraesCS3A01G459200	TraesCS3D01G208500	TraesCS6B01G760300LC	TraesCS6B01G568800LC	TraesCS7A01G100200	TraesCS7B01G460600LC
TraesCS1B01G112100LC	TraesCS2B01G106100	TraesCS2D01G474300	TraesCS3A01G066700LC	TraesCS3A01G463500LC	TraesCS3D01G221400	TraesCS6D01G005800	TraesCS6B01G647500LC	TraesCS7A01G111700LC	TraesCS7B01G461600
TraesCS1B01G112400	TraesCS2B01G109800	TraesCS2D01G486000LC	TraesCS3A01G072000	TraesCS3A01G497300LC	TraesCS3D01G225100	TraesCS6D01G012600	TraesCS6B01G728400LC	TraesCS7A01G116700LC	TraesCS7B01G467400LC
TraesCS1B01G113000LC	TraesCS2B01G112800LC	TraesCS2D01G486800	TraesCS3A01G075900	TraesCS3A01G502400LC	TraesCS3D01G242600LC	TraesCS6D01G021900LC	TraesCS6B01G729000LC	TraesCS7A01G147400	TraesCS7B01G489700
TraesCS1B01G114200LC	TraesCS2B01G113100	TraesCS2D01G489700	TraesCS3A01G077300LC	TraesCS3A01G515000LC	TraesCS3D01G252700	TraesCS6D01G041600LC	TraesCS6B01G812100LC	TraesCS7A01G150100	TraesCS7B01G489700LC
TraesCS1B01G118500	TraesCS2B01G113500	TraesCS2D01G491000	TraesCS3A01G085200	TraesCS3A01G531900LC	TraesCS3D01G255000	TraesCS6D01G042400	TraesCS6D01G001000	TraesCS7A01G158600	TraesCS7B01G489800
TraesCS1B01G120000	TraesCS2B01G113600	TraesCS2D01G492000	TraesCS3A01G104200	TraesCS3A01G532400	TraesCS3D01G264100	TraesCS6D01G051000	TraesCS6D01G002000	TraesCS7A01G226300	TraesCS7B01G522600LC
TraesCS1B01G120500	TraesCS2B01G121700	TraesCS2D01G493200	TraesCS3A01G108700LC	TraesCS3A01G540800LC	TraesCS3D01G272600	TraesCS6D01G054100LC	TraesCS6D01G003900	TraesCS7A01G335300LC	TraesCS7B01G529600LC
TraesCS1B01G120500LC	TraesCS2B01G125200	TraesCS2D01G504700	TraesCS3A01G109300	TraesCS3A01G541300LC	TraesCS3D01G281900	TraesCS6D01G061500LC	TraesCS6D01G020700LC	TraesCS7A01G339900	TraesCS7B01G551400LC
TraesCS1B01G120700	TraesCS2B01G127300LC	TraesCS2D01G509800	TraesCS3A01G111900LC	TraesCS3A01G547600LC	TraesCS3D01G284000	TraesCS6D01G065000	TraesCS6D01G021100	TraesCS7A01G355300	TraesCS7B01G556400LC
TraesCS1B01G123700	TraesCS2B01G134900LC	TraesCS2D01G512100	TraesCS3A01G112000LC	TraesCS3A01G578200LC	TraesCS3D01G300100	TraesCS6D01G065100	TraesCS6D01G042300	TraesCS7A01G425500LC	TraesCS7B01G556500LC
TraesCS1B01G126000	TraesCS2B01G135100LC	TraesCS2D01G512300	TraesCS3A01G112100LC	TraesCS3A01G582900LC	TraesCS3D01G300700	TraesCS6D01G085700	TraesCS6D01G047000	TraesCS7A01G438000	TraesCS7B01G596000LC
TraesCS1B01G127500	TraesCS2B01G138400LC	TraesCS2D01G514400LC	TraesCS3A01G119400LC	TraesCS3A01G583000LC	TraesCS3D01G312000	TraesCS6D01G199100LC	TraesCS6D01G103000LC	TraesCS7A01G452100	TraesCS7B01G619500LC
TraesCS1B01G128600	TraesCS2B01G146200LC	TraesCS2D01G514500LC	TraesCS3A01G125400	TraesCS3A01G596900LC	TraesCS3D01G312700	TraesCS6D01G221600LC	TraesCS6D01G103500	TraesCS7A01G524300	TraesCS7B01G664700LC
TraesCS1B01G129500	TraesCS2B01G158800	TraesCS2D01G529500	TraesCS3A01G127200LC	TraesCS3A01G631800LC	TraesCS3D01G317400	TraesCS6D01G221900LC	TraesCS6D01G107700LC	TraesCS7A01G540600	TraesCS7B01G736500LC
TraesCS1B01G131300LC	TraesCS2B01G159900LC	TraesCS2D01G533100	TraesCS3A01G128400LC	TraesCS3A01G675100LC	TraesCS3D01G322700	TraesCS6D01G242100LC	TraesCS6D01G121900	TraesCS7A01G561400	TraesCS7B01G739200LC
TraesCS1B01G131700	TraesCS2B01G168100	TraesCS2D01G534900	TraesCS3A01G131100LC	TraesCS3A01G722000LC	TraesCS3D01G338400	TraesCS6D01G246700LC	TraesCS6D01G122000	TraesCS7A01G622500LC	TraesCS7B01G744200LC
TraesCS1B01G132000	TraesCS2B01G168300	TraesCS2D01G535000	TraesCS3A01G150500	TraesCS3A01G723300LC	TraesCS3D01G341000	TraesCS6D01G251500	TraesCS6D01G127700	TraesCS7A01G719100LC	TraesCS7B01G750700LC
TraesCS1B01G132400	TraesCS2B01G168500	TraesCS2D01G537800LC	TraesCS3A01G165100	TraesCS3A01G733100LC	TraesCS3D01G351900	TraesCS6D01G261800LC	TraesCS6D01G190400	TraesCS7B01G030600	TraesCS7B01G774900LC
TraesCS1B01G133200	TraesCS2B01G168700	TraesCS2D01G538400	TraesCS3A01G174900LC	TraesCS3B01G000800	TraesCS3D01G352400LC	TraesCS6D01G302300	TraesCS6D01G192700	TraesCS7B01G042100	TraesCS7D01G007800
TraesCS1B01G134200	TraesCS2B01G170700LC	TraesCS2D01G538500	TraesCS3A01G175200LC	TraesCS3B01G001000	TraesCS3D01G368800	TraesCS6D01G322500LC	TraesCS6D01G199600LC	TraesCS7B01G084300LC	TraesCS7D01G023600LC
TraesCS1B01G134300	TraesCS2B01G171200	TraesCS2D01G540000	TraesCS3A01G181600	TraesCS3B01G002000	TraesCS3D01G373700	TraesCS6D01G324200LC	TraesCS6D01G219000	TraesCS7B01G093800LC	TraesCS7D01G025100LC
TraesCS1B01G134300LC	TraesCS2B01G173300LC	TraesCS2D01G540100	TraesCS3A01G191900LC	TraesCS3B01G002700	TraesCS3D01G385600	TraesCS6D01G343600LC	TraesCS6D01G255200	TraesCS7B01G138800LC	TraesCS7D01G038200
TraesCS1B01G134600	TraesCS2B01G178400	TraesCS2D01G540400	TraesCS3A01G209100	TraesCS3B01G003900LC	TraesCS3D01G396700	TraesCS6D01G386800LC	TraesCS6D01G265000LC	TraesCS7B01G154300LC	TraesCS7D01G046000LC
TraesCS1B01G135600	TraesCS2B01G181900	TraesCS2D01G541000	TraesCS3A01G216100LC	TraesCS3B01G006600	TraesCS3D01G396800	TraesCS6D01G386900LC	TraesCS6D01G265700LC	TraesCS7B01G213500	TraesCS7D01G058600
TraesCS1B01G135800	TraesCS2B01G187800	TraesCS2D01G542500	TraesCS3A01G225600LC	TraesCS3B01G007600LC	TraesCS3D01G404500LC	TraesCS6D01G387400LC	TraesCS6D01G265800LC	TraesCS7B01G244600	TraesCS7D01G073700LC
TraesCS1B01G136000	TraesCS2B01G200600LC	TraesCS2D01G544600	TraesCS3A01G242200LC	TraesCS3B01G011700	TraesCS3D01G412300	TraesCS6D01G391600LC	TraesCS6D01G282300LC	TraesCS7B01G246400	TraesCS7D01G086600
TraesCS1B01G136000LC	TraesCS2B01G212400	TraesCS2D01G548100	TraesCS3A01G242500LC	TraesCS3B01G013600LC	TraesCS3D01G414600LC	TraesCS6D01G392000	TraesCS6D01G308500LC	TraesCS7B01G251600	TraesCS7D01G097800LC
TraesCS1B01G136100LC	TraesCS2B01G220700LC	TraesCS2D01G548300	TraesCS3A01G246400LC	TraesCS3B01G014700	TraesCS3D01G426600LC	TraesCS6D01G396600	TraesCS6D01G323900	TraesCS7B01G272500	TraesCS7D01G118600LC
TraesCS1B01G136200	TraesCS2B01G231300	TraesCS2D01G548400	TraesCS3A01G264600LC	TraesCS3B01G014800	TraesCS3D01G430200	TraesCS6D01G402500	TraesCS6D01G343500	TraesCS7B01G333400	TraesCS7D01G119100
TraesCS1B01G136200LC	TraesCS2B01G232700LC	TraesCS2D01G556100	TraesCS3A01G270100LC	TraesCS3B01G015000LC	TraesCS3D01G445200LC	TraesCS6D01G455500LC	TraesCS6D01G370000	TraesCS7B01G337700LC	TraesCS7D01G119400
TraesCS1B01G136400LC	TraesCS2B01G239000	TraesCS2D01G569200LC	TraesCS3A01G285200	TraesCS3B01G021900LC	TraesCS3D01G445300LC	TraesCS6D01G459500LC	TraesCS6D01G376800	TraesCS7B01G338700LC	TraesCS7D01G138000
TraesCS1B01G136500LC	TraesCS2B01G242000LC	TraesCS2D01G572400LC	TraesCS3A01G288000	TraesCS3B01G023700LC	TraesCS3D01G464300	TraesCS7A01G010200	TraesCS6D01G431000LC	TraesCS7B01G338800LC	TraesCS7D01G138300
TraesCS1B01G136700LC	TraesCS2B01G244600	TraesCS2D01G597900LC	TraesCS3A01G288800	TraesCS3B01G059700	TraesCS3D01G476300	TraesCS7A01G013800LC	TraesCS7A01G006500	TraesCS7B01G385600LC	TraesCS7D01G142300LC
TraesCS1B01G136900	TraesCS2B01G245100	TraesCS2D01G599800	TraesCS3A01G289600LC	TraesCS3B01G066100	TraesCS3D01G480400LC	TraesCS7A01G014300	TraesCS7A01G012000	TraesCS7B01G399900LC	TraesCS7D01G147400LC
TraesCS1B01G137200	TraesCS2B01G248900LC	TraesCS2D01G610000LC	TraesCS3A01G297200	TraesCS3B01G077400LC	TraesCS3D01G482100LC	TraesCS7A01G015200	TraesCS7A01G012900	TraesCS7B01G441100	TraesCS7D01G147600LC
TraesCS1B01G137700	TraesCS2B01G256800LC	TraesCS2D01G630000LC	TraesCS3A01G301900	TraesCS3B01G091000LC	TraesCS3D01G486100	TraesCS7A01G021000	TraesCS7A01G055800	TraesCS7B01G449000LC	TraesCS7D01G147900LC
TraesCS1B01G140400LC	TraesCS2B01G275500LC	TraesCS2D01G630300LC	TraesCS3A01G310600LC	TraesCS3B01G094500	TraesCS3D01G497600LC	TraesCS7A01G021700	TraesCS7A01G056800	TraesCS7B01G453400	TraesCS7D01G148000LC
TraesCS1B01G142000	TraesCS2B01G278100	TraesCS2D01G632200LC	TraesCS3A01G316400LC	TraesCS3B01G125800	TraesCS3D01G499700	TraesCS7A01G021800	TraesCS7A01G064600LC	TraesCS7B01G454000	TraesCS7D01G148100LC
TraesCS1B01G142100	TraesCS2B01G278500LC	TraesCS2D01G646700LC	TraesCS3A01G321200LC	TraesCS3B01G130300	TraesCS3D01G510800LC	TraesCS7A01G022900LC	TraesCS7A01G079000	TraesCS7B01G460300	TraesCS7D01G148300LC
TraesCS1B01G142700LC	TraesCS2B01G283200LC	TraesCS2D01G646900LC	TraesCS3A01G327900LC	TraesCS3B01G130500	TraesCS3D01G517500	TraesCS7A01G023000LC	TraesCS7A01G090200	TraesCS7B01G460500	TraesCS7D01G158900
TraesCS1B01G143500	TraesCS2B01G288500	TraesCS2D01G667400LC	TraesCS3A01G329500	TraesCS3B01G130900	TraesCS3D01G518300	TraesCS7A01G023100LC	TraesCS7A01G130000	TraesCS7B01G466900LC	TraesCS7D01G172100LC
TraesCS1B01G143600	TraesCS2B01G293200LC	TraesCS2D01G681800LC	TraesCS3A01G335600LC	TraesCS3B01G152500	TraesCS3D01G522200	TraesCS7A01G023600LC	TraesCS7A01G151200	TraesCS7B01G467100LC	TraesCS7D01G177800LC
TraesCS1B01G144700	TraesCS2B01G300700	TraesCS3A01G006700	TraesCS3A01G347000LC	TraesCS3B01G159800	TraesCS3D01G527000	TraesCS7A01G023700LC	TraesCS7A01G159100LC	TraesCS7B01G467200	TraesCS7D01G187200LC
TraesCS1B01G144800	TraesCS2B01G301700	TraesCS3A01G006800	TraesCS3A01G350700LC	TraesCS3B01G162600LC	TraesCS3D01G528900	TraesCS7A01G038100LC	TraesCS7A01G160900	TraesCS7B01G467200LC	TraesCS7D01G233200LC
TraesCS1B01G145300	TraesCS2B01G307200	TraesCS3A01G006900	TraesCS3A01G351400	TraesCS3B01G176500	TraesCS3D01G542600	TraesCS7A01G057000	TraesCS7A01G164800LC	TraesCS7B01G489300LC	TraesCS7D01G280500
TraesCS1B01G146200	TraesCS2B01G311500LC	TraesCS3A01G007000	TraesCS3A01G352300	TraesCS3B01G186700	TraesCS3D01G543700LC	TraesCS7A01G064500LC	TraesCS7A01G211300	TraesCS7B01G489900	TraesCS7D01G295900LC
TraesCS1B01G148100LC	TraesCS2B01G317900LC	TraesCS3A01G009000	TraesCS3A01G356600	TraesCS3B01G191600LC	TraesCS3D01G544500LC	TraesCS7A01G106200	TraesCS7A01G234200	TraesCS7B01G552500LC	TraesCS7D01G334800LC
TraesCS1B01G150200LC	TraesCS2B01G319400	TraesCS3A01G010600	TraesCS3A01G363600LC	TraesCS3B01G197100	TraesCS3D01G621700LC	TraesCS7A01G117200	TraesCS7A01G241000	TraesCS7B01G565100LC	TraesCS7D01G350600
TraesCS1B01G152000	TraesCS2B01G321800LC	TraesCS3A01G011400	TraesCS3A01G372800LC	TraesCS3B01G200900	TraesCS3D01G631700LC	TraesCS7A01G126700LC	TraesCS7A01G338400LC	TraesCS7B01G750200LC	TraesCS7D01G362500LC
TraesCS1B01G154500	TraesCS2B01G323500	TraesCS3A01G011600	TraesCS3A01G373700LC	TraesCS3B01G204400LC	TraesCS3D01G643000LC	TraesCS7A01G130500LC	TraesCS7A01G350500	TraesCS7B01G765300LC	TraesCS7D01G412800LC
TraesCS1B01G155500	TraesCS2B01G325500LC	TraesCS3A01G011900LC	TraesCS3A01G389800LC	TraesCS3B01G222700LC	TraesCS3D01G646800LC	TraesCS7A01G162300	TraesCS7A01G371800	TraesCS7B01G772600LC	TraesCS7D01G414800
TraesCS1B01G155800	TraesCS2B01G330600	TraesCS3A01G012000	TraesCS3A01G391200LC	TraesCS3B01G247500LC	TraesCS4A01G007400	TraesCS7A01G181900LC	TraesCS7A01G404200	TraesCS7B01G772700LC	TraesCS7D01G422400LC
TraesCS1B01G156200	TraesCS2B01G338000	TraesCS3A01G014000LC	TraesCS3A01G400900	TraesCS3B01G248300LC	TraesCS4A01G017400	TraesCS7A01G198500	TraesCS7A01G418900	TraesCS7B01G792300LC	TraesCS7D01G434700LC
TraesCS1B01G156500	TraesCS2B01G353200LC	TraesCS3A01G014700	TraesCS3A01G409500	TraesCS3B01G248400LC	TraesCS4A01G036700	TraesCS7A01G216000	TraesCS7A01G427300	TraesCS7B01G824300LC	TraesCS7D01G456800
TraesCS1B01G157500	TraesCS2B01G354000LC	TraesCS3A01G016200	TraesCS3A01G419100LC	TraesCS3B01G248500LC	TraesCS4A01G041800LC	TraesCS7A01G237100LC	TraesCS7A01G506200LC	TraesCS7D01G000300LC	TraesCS7D01G456800LC
TraesCS1B01G161000	TraesCS2B01G362500	TraesCS3A01G017100	TraesCS3A01G449100LC	TraesCS3B01G249600LC	TraesCS4A01G045700LC	TraesCS7A01G286100LC	TraesCS7A01G559300LC	TraesCS7D01G001300	TraesCS7D01G460700LC
TraesCS1B01G161100	TraesCS2B01G364900LC	TraesCS3A01G021600	TraesCS3A01G453700LC	TraesCS3B01G260400	TraesCS4A01G066200	TraesCS7A01G323100LC	TraesCS7A01G588900LC	TraesCS7D01G048000	TraesCS7D01G483000LC
TraesCS1B01G162200LC	TraesCS2B01G369200	TraesCS3A01G024100LC	TraesCS3A01G480200	TraesCS3B01G266700	TraesCS4A01G066900LC	TraesCS7A01G325200LC	TraesCS7A01G718200LC	TraesCS7D01G049300	TraesCS7D01G506700
TraesCS1B01G162300LC	TraesCS2B01G374700	TraesCS3A01G033000	TraesCS3A01G481400	TraesCS3B01G267800LC	TraesCS4A01G068300	TraesCS7A01G325300LC	TraesCS7A01G786800LC	TraesCS7D01G097100	TraesCS7D01G527800LC
TraesCS1B01G162400LC	TraesCS2B01G384000LC	TraesCS3A01G037700	TraesCS3A01G488200	TraesCS3B01G267900LC	TraesCS4A01G071700	TraesCS7A01G325400LC	TraesCS7B01G013100	TraesCS7D01G137500	TraesCS7D01G549900LC
TraesCS1B01G162500	TraesCS2B01G385200	TraesCS3A01G038000LC	TraesCS3A01G496400LC	TraesCS3B01G272600	TraesCS4A01G071900LC	TraesCS7A01G336100LC	TraesCS7B01G053100	TraesCS7D01G149200	TraesCS7D01G570700LC
TraesCS1B01G162600LC	TraesCS2B01G405400	TraesCS3A01G039900	TraesCS3A01G524300LC	TraesCS3B01G289400	TraesCS4A01G078200	TraesCS7A01G351200LC	TraesCS7B01G064600LC	TraesCS7D01G180600	TraesCS7D01G574500LC
TraesCS1B01G164000LC	TraesCS2B01G409300	TraesCS3A01G040000	TraesCS3A01G528200	TraesCS3B01G294000	TraesCS4A01G086300	TraesCS7A01G415900	TraesCS7B01G084100	TraesCS7D01G187000	TraesCS7D01G587800LC
TraesCS1B01G164100LC	TraesCS2B01G411000LC	TraesCS3A01G040100	TraesCS3A01G528800	TraesCS3B01G308100	TraesCS4A01G092100	TraesCS7A01G433700	TraesCS7B01G118300	TraesCS7D01G205300	TraesCS7D01G626900LC
TraesCS1B01G166600LC	TraesCS2B01G411100LC	TraesCS3A01G046500	TraesCS3A01G539300LC	TraesCS3B01G318000	TraesCS4A01G103700	TraesCS7A01G436900LC	TraesCS7B01G243200LC	TraesCS7D01G206100	TraesCS7D01G641700LC
TraesCS1B01G167200	TraesCS2B01G411300LC	TraesCS3A01G048800	TraesCS3A01G540000LC	TraesCS3B01G319700	TraesCS4A01G110100	TraesCS7A01G439200	TraesCS7B01G286300	TraesCS7D01G215100	TraesCS7D01G689800LC
TraesCS1B01G169200	TraesCS2B01G411400LC	TraesCS3A01G049500	TraesCS3A01G551000LC	TraesCS3B01G319800	TraesCS4A01G118400	TraesCS7A01G500800	TraesCS7B01G303400LC	TraesCS7D01G228100	TraesCS7D01G692900LC
TraesCS1B01G169500	TraesCS2B01G411500LC	TraesCS3A01G049600	TraesCS3A01G558300LC	TraesCS3B01G319900	TraesCS4A01G123000	TraesCS7A01G526800LC	TraesCS7B01G312800	TraesCS7D01G317400LC	TraesCS7D01G701800LC
TraesCS1B01G173000	TraesCS2B01G411600LC	TraesCS3A01G050100	TraesCS3A01G564100LC	TraesCS3B01G320000	TraesCS4A01G131000	TraesCS7A01G540400	TraesCS7B01G313000	TraesCS7D01G321700LC	TraesCS7D01G704800LC
TraesCS1B01G174200	TraesCS2B01G415100LC	TraesCS3A01G052800LC	TraesCS3A01G572100LC	TraesCS3B01G320200	TraesCS4A01G143700LC	TraesCS7A01G540500	TraesCS7B01G316800LC	TraesCS7D01G367700LC	TraesCS7D01G725700LC
TraesCS1B01G175100	TraesCS2B01G423700LC	TraesCS3A01G053600LC	TraesCS3A01G597100LC	TraesCS3B01G321200LC	TraesCS4A01G150900LC	TraesCS7A01G572400LC	TraesCS7B01G334400LC	TraesCS7D01G412400LC	TraesCS7D01G732500LC
TraesCS1B01G176300	TraesCS2B01G425800	TraesCS3A01G053700LC	TraesCS3A01G615200LC	TraesCS3B01G321700	TraesCS4A01G157800LC	TraesCS7A01G575800LC	TraesCS7B01G371200LC	TraesCS7D01G415500LC	TraesCSU01G009400LC
TraesCS1B01G177900	TraesCS2B01G426000	TraesCS3A01G061700	TraesCS3A01G646400LC	TraesCS3B01G322000	TraesCS4A01G177600	TraesCS7A01G575900LC	TraesCS7B01G373900LC	TraesCS7D01G431600	TraesCSU01G047900LC
TraesCS1B01G179600	TraesCS2B01G434400LC	TraesCS3A01G069100	TraesCS3A01G657100LC	TraesCS3B01G322100	TraesCS4A01G177900	TraesCS7A01G587800LC	TraesCS7B01G385400LC	TraesCS7D01G442100LC	TraesCSU01G078100LC
TraesCS1B01G180100LC	TraesCS2B01G437100LC	TraesCS3A01G072300	TraesCS3A01G661500LC	TraesCS3B01G337800LC	TraesCS4A01G194800	TraesCS7A01G714800LC	TraesCS7B01G385500LC	TraesCS7D01G465400	TraesCSU01G096600LC
TraesCS1B01G184300	TraesCS2B01G441700LC	TraesCS3A01G074800	TraesCS3A01G667500LC	TraesCS3B01G352200LC	TraesCS4A01G196400	TraesCS7A01G733100LC	TraesCS7B01G385700LC	TraesCS7D01G526600	TraesCSU01G184600LC
TraesCS1B01G186600LC	TraesCS2B01G446000LC	TraesCS3A01G076100	TraesCS3A01G682200LC	TraesCS3B01G359800	TraesCS4A01G204800	TraesCS7A01G780200LC	TraesCS7B01G385800LC	TraesCS7D01G549400LC	TraesCSU01G208600
TraesCS1B01G186800	TraesCS2B01G449800LC	TraesCS3A01G081900LC	TraesCS3A01G688900LC	TraesCS3B01G370500	TraesCS4A01G213400	TraesCS7A01G789200LC	TraesCS7B01G385900LC	TraesCSU01G012700	TraesCSU01G228300
TraesCS1B01G188400	TraesCS2B01G450800	TraesCS3A01G083200LC	TraesCS3A01G694900LC	TraesCS3B01G376600LC	TraesCS4A01G213900	TraesCS7A01G803300LC	TraesCS7B01G386000LC	TraesCSU01G023500LC	TraesCSU01G243900
TraesCS1B01G188600	TraesCS2B01G458900LC	TraesCS3A01G087900	TraesCS3A01G723400LC	TraesCS3B01G378500	TraesCS4A01G218400	TraesCS7B01G048800	TraesCS7B01G386100LC	TraesCSU01G024000	TraesCSU01G263200
TraesCS1B01G189100	TraesCS2B01G459500LC	TraesCS3A01G091600LC	TraesCS3A01G733900LC	TraesCS3B01G379900	TraesCS4A01G226800	TraesCS7B01G063600LC	TraesCS7B01G386200LC	TraesCSU01G026800	TraesCSU01G270800
TraesCS1B01G189600	TraesCS2B01G459600LC	TraesCS3A01G098700LC	TraesCS3A01G739200LC	TraesCS3B01G395200	TraesCS4A01G232400	TraesCS7B01G108900LC	TraesCS7B01G386300LC	TraesCSU01G036500LC	TraesCSU01G271100
TraesCS1B01G189700	TraesCS2B01G462600LC	TraesCS3A01G102800	TraesCS3B01G002500LC	TraesCS3B01G428100	TraesCS4A01G236000	TraesCS7B01G109000LC	TraesCS7B01G414400LC	TraesCSU01G042900	TraesCSU01G271400
TraesCS1B01G189800LC	TraesCS2B01G465600LC	TraesCS3A01G110200LC	TraesCS3B01G010000	TraesCS3B01G435900LC	TraesCS4A01G238500	TraesCS7B01G116600LC	TraesCS7B01G417900LC	TraesCSU01G044100	TraesCSU01G307800LC
TraesCS1B01G190000	TraesCS2B01G465700LC	TraesCS3A01G111200	TraesCS3B01G011700LC	TraesCS3B01G445400LC	TraesCS4A01G241400	TraesCS7B01G134400LC	TraesCS7B01G446100	TraesCSU01G044400	TraesCSU01G322600LC
TraesCS1B01G191900	TraesCS2B01G465800LC	TraesCS3A01G112500LC	TraesCS3B01G012500LC	TraesCS3B01G446900LC	TraesCS4A01G264500	TraesCS7B01G140900LC	TraesCS7B01G446500	TraesCSU01G046400	TraesCSU01G328300LC
TraesCS1B01G192300	TraesCS2B01G465900LC	TraesCS3A01G123500LC	TraesCS3B01G013300LC	TraesCS3B01G468000	TraesCS4A01G290800	TraesCS7B01G205400LC	TraesCS7B01G451700	TraesCSU01G046500	TraesCSU01G400100LC
TraesCS1B01G192400LC	TraesCS2B01G466000LC	TraesCS3A01G130800	TraesCS3B01G018100LC	TraesCS3B01G475600LC	TraesCS4A01G296400	TraesCS7B01G205500LC	TraesCS7B01G451800	TraesCSU01G056700	TraesCSU01G438700LC
TraesCS1B01G192500	TraesCS2B01G466500LC	TraesCS3A01G131200	TraesCS3B01G021400LC	TraesCS3B01G488500LC	TraesCS4A01G301600	TraesCS7B01G237200LC	TraesCS7B01G480700	TraesCSU01G068800LC	TraesCSU01G453100LC
TraesCS1B01G193000	TraesCS2B01G468700LC	TraesCS3A01G139900	TraesCS3B01G022700	TraesCS3B01G489400LC	TraesCS4A01G303900	TraesCS7B01G245700	TraesCS7B01G521000LC	TraesCSU01G074700LC	TraesCSU01G497900LC
TraesCS1B01G195100	TraesCS2B01G470200	TraesCS3A01G140000	TraesCS3B01G023000LC	TraesCS3B01G489500	TraesCS4A01G304300LC	TraesCS7B01G250100LC	TraesCS7B01G671700LC	TraesCSU01G080400	TraesCSU01G509300LC
TraesCS1B01G195300	TraesCS2B01G473700	TraesCS3A01G142700	TraesCS3B01G024600LC	TraesCS3B01G489700LC	TraesCS4A01G307800LC	TraesCS7B01G251100	TraesCS7B01G765400LC	TraesCSU01G081200LC	TraesCSU01G535000LC
TraesCS1B01G195600	TraesCS2B01G482100LC	TraesCS3A01G153000	TraesCS3B01G030100LC	TraesCS3B01G491600LC	TraesCS4A01G309200LC	TraesCS7B01G258200LC	TraesCS7B01G783700LC	TraesCSU01G101300	TraesCSU01G557100LC
TraesCS1B01G196900	TraesCS2B01G482500	TraesCS3A01G154900	TraesCS3B01G030300LC	TraesCS3B01G492200LC	TraesCS4A01G312500LC	TraesCS7B01G265400LC	TraesCS7D01G000200LC	TraesCSU01G102100LC	TraesCSU01G566000LC
TraesCS1B01G197000	TraesCS2B01G484400	TraesCS3A01G158200LC	TraesCS3B01G037400	TraesCS3B01G492500LC	TraesCS4A01G313100	TraesCS7B01G272600	TraesCS7D01G020100	TraesCSU01G114600LC	TraesCSU01G566800LC
TraesCS1B01G199500	TraesCS2B01G486200LC	TraesCS3A01G165400	TraesCS3B01G054800LC	TraesCS3B01G492600LC	TraesCS4A01G321800	TraesCS7B01G296000	TraesCS7D01G050400	TraesCSU01G132700LC	TraesCSU01G574800LC
TraesCS1B01G199700LC	TraesCS2B01G487800LC	TraesCS3A01G166500	TraesCS3B01G057700	TraesCS3B01G493500LC	TraesCS4A01G325600LC	TraesCS7B01G329400	TraesCS7D01G053800	TraesCSU01G138800	TraesCSU01G615300LC
TraesCS1B01G200600	TraesCS2B01G489600	TraesCS3A01G169600	TraesCS3B01G058500	TraesCS3B01G493600LC	TraesCS4A01G336400	TraesCS7B01G351900LC	TraesCS7D01G054400LC	TraesCSU01G153700	TraesCSU01G617900LC
TraesCS1B01G202700	TraesCS2B01G490000	TraesCS3A01G204800	TraesCS3B01G059000	TraesCS3B01G493800LC	TraesCS4A01G342300	TraesCS7B01G403200LC	TraesCS7D01G110800LC	TraesCSU01G156100	TraesCSU01G619700LC
TraesCS1B01G203200	TraesCS2B01G490000LC	TraesCS3A01G209800	TraesCS3B01G063700	TraesCS3B01G524700	TraesCS4A01G343400LC	TraesCS7B01G410600LC	TraesCS7D01G162100	TraesCSU01G156300	TraesCSU01G621700LC
TraesCS1B01G203300	TraesCS2B01G490400LC	TraesCS3A01G211800	TraesCS3B01G073700LC	TraesCS3B01G528700	TraesCS4A01G345700	TraesCS7B01G441700	TraesCS7D01G238900LC	TraesCSU01G156400	TraesCSU01G630300LC
TraesCS1B01G203800	TraesCS2B01G506400	TraesCS3A01G216200	TraesCS3B01G082000	TraesCS3B01G547300	TraesCS4A01G349700	TraesCS7B01G449900	TraesCS7D01G255800	TraesCSU01G164700	TraesCSU01G649400LC
TraesCS1B01G204100	TraesCS2B01G506700LC	TraesCS3A01G218000	TraesCS3B01G082100	TraesCS3B01G563700	TraesCS4A01G365500	TraesCS7B01G468200LC	TraesCS7D01G261900	TraesCSU01G172400LC	TraesCSU01G656300LC
TraesCS1B01G205100	TraesCS2B01G514600LC	TraesCS3A01G248700	TraesCS3B01G082300	TraesCS3B01G575000LC	TraesCS4A01G367500LC	TraesCS7B01G478800	TraesCS7D01G287600LC	TraesCSU01G245300LC	TraesCSU01G661100LC
TraesCS1B01G205700LC	TraesCS2B01G519600	TraesCS3A01G257400LC	TraesCS3B01G090000	TraesCS3B01G575600LC	TraesCS4A01G373800	TraesCS7B01G479000	TraesCS7D01G290400	TraesCSU01G245400LC	TraesCSU01G662600LC
TraesCS1B01G206800	TraesCS2B01G536800	TraesCS3A01G257500LC	TraesCS3B01G096500	TraesCS3B01G601600	TraesCS4A01G384000	TraesCS7B01G480800	TraesCS7D01G328700LC	TraesCSU01G251500	TraesCSU01G664000LC
TraesCS1B01G208400	TraesCS2B01G544300	TraesCS3A01G257600LC	TraesCS3B01G098300LC	TraesCS3B01G611800	TraesCS4A01G384900	TraesCS7B01G481500	TraesCS7D01G385200	TraesCSU01G261900
TraesCS1B01G208800	TraesCS2B01G545100LC	TraesCS3A01G259900	TraesCS3B01G101100LC	TraesCS3B01G614900LC	TraesCS4A01G393700	TraesCS7B01G481600	TraesCS7D01G385700LC	TraesCSU01G278600LC
TraesCS1B01G209500LC	TraesCS2B01G547300LC	TraesCS3A01G260100	TraesCS3B01G102900LC	TraesCS3B01G641300LC	TraesCS4A01G407500	TraesCS7B01G483400	TraesCS7D01G397600	TraesCSU01G309700LC
TraesCS1B01G210600	TraesCS2B01G550100LC	TraesCS3A01G261800	TraesCS3B01G108000LC	TraesCS3B01G653500LC	TraesCS4A01G416000LC	TraesCS7B01G483600LC	TraesCS7D01G458100LC	TraesCSU01G348200LC
TraesCS1B01G212400	TraesCS2B01G553000	TraesCS3A01G262000	TraesCS3B01G109100LC	TraesCS3B01G677600LC	TraesCS4A01G431300	TraesCS7B01G488200	TraesCS7D01G464600	TraesCSU01G349800LC
TraesCS1B01G213600	TraesCS2B01G566000	TraesCS3A01G264800LC	TraesCS3B01G115900LC	TraesCS3B01G710800LC	TraesCS4A01G441900	TraesCS7B01G605600LC	TraesCS7D01G523900	TraesCSU01G423200LC
TraesCS1B01G213900	TraesCS2B01G574200LC	TraesCS3A01G264900LC	TraesCS3B01G122900LC	TraesCS3B01G714300LC	TraesCS4A01G442400	TraesCS7B01G614700LC	TraesCS7D01G527500	TraesCSU01G439700LC
TraesCS1B01G214100LC	TraesCS2B01G575900LC	TraesCS3A01G268300LC	TraesCS3B01G126700LC	TraesCS3B01G717100LC	TraesCS4A01G442800	TraesCS7B01G632400LC	TraesCS7D01G535400LC	TraesCSU01G439800LC
TraesCS1B01G214500LC	TraesCS2B01G586000	TraesCS3A01G268800	TraesCS3B01G131000	TraesCS3B01G751300LC	TraesCS4A01G451000LC	TraesCS7B01G636000LC	TraesCS7D01G554400	TraesCSU01G444400LC
TraesCS1B01G214900	TraesCS2B01G589100LC	TraesCS3A01G270900	TraesCS3B01G131200	TraesCS3B01G783300LC	TraesCS4A01G464200	TraesCS7B01G663600LC	TraesCS7D01G618000LC	TraesCSU01G472000LC
TraesCS1B01G216000	TraesCS2B01G591100LC	TraesCS3A01G272800	TraesCS3B01G131300	TraesCS3B01G803100LC	TraesCS4A01G469900	TraesCS7B01G692600LC	TraesCS7D01G650800LC	TraesCSU01G548600LC
TraesCS1B01G217700	TraesCS2B01G592700	TraesCS3A01G276200	TraesCS3B01G137400	TraesCS3B01G812700LC	TraesCS4A01G483200	TraesCS7B01G749100LC	TraesCS7D01G681700LC	TraesCSU01G558800LC
TraesCS1B01G218300	TraesCS2B01G596700	TraesCS3A01G279100	TraesCS3B01G149200LC	TraesCS3B01G816500LC	TraesCS4A01G495500LC	TraesCS7B01G749800LC	TraesCS7D01G704500LC	TraesCSU01G569000LC
TraesCS1B01G218700	TraesCS2B01G603500	TraesCS3A01G279700	TraesCS3B01G155500LC	TraesCS3B01G816800LC	TraesCS4A01G509000LC	TraesCS7B01G776400LC	TraesCS7D01G706700LC	TraesCSU01G575100LC
TraesCS1B01G221200	TraesCS2B01G605800	TraesCS3A01G307100	TraesCS3B01G164000LC	TraesCS3B01G834400LC	TraesCS4A01G511800LC	TraesCS7B01G801500LC	TraesCS7D01G724600LC	TraesCSU01G590900LC
TraesCS1B01G221500LC	TraesCS2B01G610400	TraesCS3A01G307500	TraesCS3B01G165600	TraesCS3B01G835300LC	TraesCS4A01G570000LC	TraesCS7B01G801600LC	TraesCSU01G000700	TraesCSU01G594600LC
TraesCS1B01G224500LC	TraesCS2B01G610600	TraesCS3A01G307600	TraesCS3B01G167900	TraesCS3B01G835500LC	TraesCS4A01G597600LC	TraesCS7B01G801700LC	TraesCSU01G000800	TraesCSU01G612800LC
TraesCS1B01G225200	TraesCS2B01G615900LC	TraesCS3A01G308200	TraesCS3B01G168000	TraesCS3B01G835600LC	TraesCS4A01G603600LC	TraesCS7B01G801800LC	TraesCSU01G001100	TraesCSU01G643400LC
TraesCS1B01G225900	TraesCS2B01G624500LC	TraesCS3A01G308400LC	TraesCS3B01G168500LC	TraesCS3B01G858600LC	TraesCS4A01G618000LC	TraesCS7B01G801900LC	TraesCSU01G002900	TraesCSU01G644200LC
TraesCS1B01G226000	TraesCS2B01G626300LC	TraesCS3A01G315100	TraesCS3B01G181800	TraesCS3B01G865200LC	TraesCS4A01G622100LC	TraesCS7B01G802200LC	TraesCSU01G005200LC	TraesCSU01G647300LC
TraesCS1B01G226100	TraesCS2B01G627200LC	TraesCS3A01G325300	TraesCS3B01G185200LC	TraesCS3B01G869800LC	TraesCS4A01G628600LC	TraesCS7B01G802300LC	TraesCSU01G007600	TraesCSU01G664500LC
TraesCS1B01G229200LC	TraesCS2B01G636300LC	TraesCS3A01G327400	TraesCS3B01G185900LC	TraesCS3D01G010700	TraesCS4A01G703000LC	TraesCS7B01G802400LC	TraesCSU01G019300LC	TraesCSU01G667100LC
TraesCS1B01G229400	TraesCS2B01G648900LC	TraesCS3A01G339600	TraesCS3B01G186100LC	TraesCS3D01G012500	TraesCS4A01G710200LC	TraesCS7B01G803600LC	TraesCSU01G029400
TraesCS1B01G230100	TraesCS2B01G654800LC	TraesCS3A01G359400LC	TraesCS3B01G193500	TraesCS3D01G025100LC	TraesCS4B01G009300	TraesCS7B01G810600LC	TraesCSU01G061800
TraesCS1B01G230500LC	TraesCS2B01G671200LC	TraesCS3A01G368900LC	TraesCS3B01G194800	TraesCS3D01G028100LC	TraesCS4B01G010000	TraesCS7D01G008500	TraesCSU01G064400LC
TraesCS1B01G230600LC	TraesCS2B01G679400LC	TraesCS3A01G371800LC	TraesCS3B01G196400	TraesCS3D01G034900LC	TraesCS4B01G010100	TraesCS7D01G011500LC	TraesCSU01G071400
TraesCS1B01G233300	TraesCS2B01G687000LC	TraesCS3A01G376100	TraesCS3B01G196700	TraesCS3D01G041400LC	TraesCS4B01G037900	TraesCS7D01G020600	TraesCSU01G087500LC
TraesCS1B01G234800	TraesCS2B01G689000LC	TraesCS3A01G387300LC	TraesCS3B01G201500LC	TraesCS3D01G044100LC	TraesCS4B01G055300	TraesCS7D01G023900	TraesCSU01G133300
TraesCS1B01G235800	TraesCS2B01G694900LC	TraesCS3A01G401200	TraesCS3B01G204100	TraesCS3D01G044300LC	TraesCS4B01G055400	TraesCS7D01G068000LC	TraesCSU01G138400
TraesCS1B01G237700	TraesCS2B01G722800LC	TraesCS3A01G407100	TraesCS3B01G205600LC	TraesCS3D01G045500	TraesCS4B01G056300	TraesCS7D01G076200	TraesCSU01G146000LC
TraesCS1B01G238100	TraesCS2B01G728200LC	TraesCS3A01G419800	TraesCS3B01G213200	TraesCS3D01G050100LC	TraesCS4B01G060600	TraesCS7D01G086500	TraesCSU01G172600LC
TraesCS1B01G238400LC	TraesCS2B01G730400LC	TraesCS3A01G421100	TraesCS3B01G224100	TraesCS3D01G051200	TraesCS4B01G061000	TraesCS7D01G100800LC	TraesCSU01G173500LC
TraesCS1B01G238900	TraesCS2B01G745200LC	TraesCS3A01G423600	TraesCS3B01G227900	TraesCS3D01G055000	TraesCS4B01G061500	TraesCS7D01G137300LC	TraesCSU01G173600LC
TraesCS1B01G240400	TraesCS2B01G746200LC	TraesCS3A01G441000	TraesCS3B01G231600LC	TraesCS3D01G055400	TraesCS4B01G065000	TraesCS7D01G178600LC	TraesCSU01G173700LC
TraesCS1B01G240700	TraesCS2B01G765700LC	TraesCS3A01G441400	TraesCS3B01G231700LC	TraesCS3D01G068000LC	TraesCS4B01G069900LC	TraesCS7D01G207000	TraesCSU01G177000
TraesCS1B01G241500	TraesCS2B01G776600LC	TraesCS3A01G444800	TraesCS3B01G235200	TraesCS3D01G082200LC	TraesCS4B01G102200LC	TraesCS7D01G243000	TraesCSU01G184500LC
TraesCS1B01G242000	TraesCS2B01G781900LC	TraesCS3A01G444900	TraesCS3B01G236200LC	TraesCS3D01G082300LC	TraesCS4B01G102400	TraesCS7D01G265700LC	TraesCSU01G198900LC
TraesCS1B01G242600	TraesCS2B01G789200LC	TraesCS3A01G445900	TraesCS3B01G238400	TraesCS3D01G088400LC	TraesCS4B01G106500	TraesCS7D01G322800LC	TraesCSU01G200800
TraesCS1B01G243300	TraesCS2B01G809600LC	TraesCS3A01G452300	TraesCS3B01G242600LC	TraesCS3D01G097100	TraesCS4B01G107000LC	TraesCS7D01G331600LC	TraesCSU01G207500
TraesCS1B01G243400LC	TraesCS2B01G814100LC	TraesCS3A01G453000	TraesCS3B01G247900LC	TraesCS3D01G101800	TraesCS4B01G120400	TraesCS7D01G366900LC	TraesCSU01G207700
TraesCS1B01G243900	TraesCS2B01G846000LC	TraesCS3A01G455800LC	TraesCS3B01G249900LC	TraesCS3D01G106700LC	TraesCS4B01G140200	TraesCS7D01G376800LC	TraesCSU01G213600
TraesCS1B01G244900	TraesCS2B01G848700LC	TraesCS3A01G456000	TraesCS3B01G250200LC	TraesCS3D01G114900	TraesCS4B01G167700	TraesCS7D01G405800	TraesCSU01G216800LC
TraesCS1B01G245000	TraesCS2B01G857900LC	TraesCS3A01G466200	TraesCS3B01G251500LC	TraesCS3D01G115100	TraesCS4B01G168200	TraesCS7D01G421400	TraesCSU01G247100
TraesCS1B01G245200	TraesCS2B01G877400LC	TraesCS3A01G477300	TraesCS3B01G254700	TraesCS3D01G115200	TraesCS4B01G171600	TraesCS7D01G465900LC	TraesCSU01G250100LC
TraesCS1B01G245300	TraesCS2B01G885900LC	TraesCS3A01G478500	TraesCS3B01G254700LC	TraesCS3D01G120200	TraesCS4B01G183800	TraesCS7D01G497700LC	TraesCSU01G251400
TraesCS1B01G246700LC	TraesCS2B01G890200LC	TraesCS3A01G478600	TraesCS3B01G256300	TraesCS3D01G127900LC	TraesCS4B01G186000	TraesCS7D01G518500LC	TraesCSU01G331800LC
TraesCS1B01G246900	TraesCS2B01G920700LC	TraesCS3A01G478700	TraesCS3B01G259600LC	TraesCS3D01G128000LC	TraesCS4B01G187400	TraesCS7D01G527000	TraesCSU01G334600LC
TraesCS1B01G247300LC	TraesCS2D01G032300LC	TraesCS3A01G480300	TraesCS3B01G259700LC	TraesCS3D01G132000	TraesCS4B01G190200	TraesCS7D01G548100	TraesCSU01G383200LC
TraesCS1B01G247400	TraesCS2D01G039900	TraesCS3A01G480400	TraesCS3B01G260300	TraesCS3D01G138200LC	TraesCS4B01G193500	TraesCS7D01G569500LC	TraesCSU01G438600LC
TraesCS1B01G247800	TraesCS2D01G041700	TraesCS3A01G481500	TraesCS3B01G261600LC	TraesCS3D01G150100LC	TraesCS4B01G197200	TraesCS7D01G607500LC	TraesCSU01G506900LC
TraesCS1B01G248100LC	TraesCS2D01G047800LC	TraesCS3A01G482200	TraesCS3B01G261800LC	TraesCS3D01G153000LC	TraesCS4B01G198000	TraesCS7D01G612600LC	TraesCSU01G553900LC
TraesCS1B01G248500	TraesCS2D01G050300LC	TraesCS3A01G483000	TraesCS3B01G261900LC	TraesCS3D01G171900LC	TraesCS4B01G225400	TraesCS7D01G615900LC	TraesCSU01G561300LC
TraesCS1B01G251100LC	TraesCS2D01G053100	TraesCS3A01G484600	TraesCS3B01G272300LC	TraesCS3D01G172000LC	TraesCS4B01G227600	TraesCS7D01G628300LC	TraesCSU01G582400LC
TraesCS1B01G251500	TraesCS2D01G058400	TraesCS3A01G498800LC	TraesCS3B01G272700LC	TraesCS3D01G186100LC	TraesCS4B01G234100	TraesCS7D01G635400LC	TraesCSU01G602500LC
TraesCS1B01G252300	TraesCS2D01G075600LC	TraesCS3A01G501200	TraesCS3B01G275300LC	TraesCS3D01G194600	TraesCS4B01G275200LC	TraesCS7D01G682200LC	TraesCSU01G612400LC
TraesCS1B01G254700	TraesCS2D01G087200	TraesCS3A01G501600	TraesCS3B01G275900LC	TraesCS3D01G202900	TraesCS4B01G297500	TraesCSU01G002200LC	TraesCSU01G643900LC
TraesCS1B01G255700	TraesCS2D01G102500LC	TraesCS3A01G501700	TraesCS3B01G276500LC	TraesCS3D01G206500	TraesCS4B01G298600LC	TraesCSU01G009900	TraesCSU01G668300LC
TraesCS1B01G256100	TraesCS2D01G119100	TraesCS3A01G501900	TraesCS3B01G282500	TraesCS3D01G228400	TraesCS4B01G305300LC	TraesCSU01G055900
TraesCS1B01G257100LC	TraesCS2D01G136800LC	TraesCS3A01G504700	TraesCS3B01G284400	TraesCS3D01G230000LC	TraesCS4B01G307100LC	TraesCSU01G075500LC
TraesCS1B01G257200LC	TraesCS2D01G147100LC	TraesCS3A01G507600LC	TraesCS3B01G294300	TraesCS3D01G231500LC	TraesCS4B01G307200LC	TraesCSU01G075600LC
TraesCS1B01G257300LC	TraesCS2D01G147400LC	TraesCS3A01G510100	TraesCS3B01G295000LC	TraesCS3D01G232300LC	TraesCS4B01G311900	TraesCSU01G085300
TraesCS1B01G258100	TraesCS2D01G152700LC	TraesCS3A01G517100	TraesCS3B01G295200LC	TraesCS3D01G239700LC	TraesCS4B01G318100LC	TraesCSU01G106200LC
TraesCS1B01G258600	TraesCS2D01G160500LC	TraesCS3A01G521900	TraesCS3B01G296900LC	TraesCS3D01G239900LC	TraesCS4B01G323300LC	TraesCSU01G139100LC
TraesCS1B01G259800	TraesCS2D01G168900	TraesCS3A01G529300	TraesCS3B01G306400LC	TraesCS3D01G256500	TraesCS4B01G332300	TraesCSU01G140200
TraesCS1B01G260300	TraesCS2D01G180900	TraesCS3A01G531200	TraesCS3B01G308300LC	TraesCS3D01G273600	TraesCS4B01G334700	TraesCSU01G143100LC
TraesCS1B01G261100	TraesCS2D01G185100LC	TraesCS3A01G605900LC	TraesCS3B01G310900	TraesCS3D01G280600LC	TraesCS4B01G344100	TraesCSU01G144600
TraesCS1B01G263500	TraesCS2D01G187000LC	TraesCS3A01G606100LC	TraesCS3B01G311600LC	TraesCS3D01G287000	TraesCS4B01G354300	TraesCSU01G150600LC
TraesCS1B01G265700	TraesCS2D01G187600LC	TraesCS3A01G606300LC	TraesCS3B01G314100LC	TraesCS3D01G287100	TraesCS4B01G359100LC	TraesCSU01G183400LC
TraesCS1B01G267900	TraesCS2D01G194300	TraesCS3A01G659000LC	TraesCS3B01G315000	TraesCS3D01G287300	TraesCS4B01G365600	TraesCSU01G211400LC
TraesCS1B01G268800LC	TraesCS2D01G204600LC	TraesCS3A01G683500LC	TraesCS3B01G320500	TraesCS3D01G288600	TraesCS4B01G367100LC	TraesCSU01G234800
TraesCS1B01G269100	TraesCS2D01G207800LC	TraesCS3A01G696300LC	TraesCS3B01G324600LC	TraesCS3D01G294900LC	TraesCS4B01G393600LC	TraesCSU01G237900
TraesCS1B01G269400	TraesCS2D01G220400LC	TraesCS3A01G710300LC	TraesCS3B01G325800LC	TraesCS3D01G310200	TraesCS4B01G397100	TraesCSU01G246100
TraesCS1B01G270100	TraesCS2D01G229900LC	TraesCS3A01G712600LC	TraesCS3B01G335300	TraesCS3D01G327400LC	TraesCS4B01G447600LC	TraesCSU01G251300
TraesCS1B01G271100	TraesCS2D01G232200LC	TraesCS3A01G712800LC	TraesCS3B01G345800	TraesCS3D01G341600	TraesCS4B01G464700LC	TraesCSU01G254900LC
TraesCS1B01G272500LC	TraesCS2D01G235500LC	TraesCS3B01G004800LC	TraesCS3B01G348600LC	TraesCS3D01G342300	TraesCS4B01G493200LC	TraesCSU01G264000LC
TraesCS1B01G273500	TraesCS2D01G248500LC	TraesCS3B01G005100	TraesCS3B01G348700	TraesCS3D01G356500	TraesCS4B01G565100LC	TraesCSU01G265400
TraesCS1B01G274100	TraesCS2D01G255300LC	TraesCS3B01G006800	TraesCS3B01G352800LC	TraesCS3D01G377300LC	TraesCS4B01G603200LC	TraesCSU01G267200
TraesCS1B01G274600	TraesCS2D01G257800	TraesCS3B01G008900LC	TraesCS3B01G352900LC	TraesCS3D01G378500LC	TraesCS4D01G005000LC	TraesCSU01G269100LC
TraesCS1B01G275500	TraesCS2D01G270100LC	TraesCS3B01G010100	TraesCS3B01G356800	TraesCS3D01G390800	TraesCS4D01G006600	TraesCSU01G270800LC
TraesCS1B01G275500LC	TraesCS2D01G270800	TraesCS3B01G010200	TraesCS3B01G360400LC	TraesCS3D01G395600LC	TraesCS4D01G021000	TraesCSU01G271900LC
TraesCS1B01G275600LC	TraesCS2D01G273700LC	TraesCS3B01G013500LC	TraesCS3B01G363800LC	TraesCS3D01G401400	TraesCS4D01G034800	TraesCSU01G272300LC
TraesCS1B01G275700LC	TraesCS2D01G273900LC	TraesCS3B01G014600	TraesCS3B01G364000LC	TraesCS3D01G425900	TraesCS4D01G044400LC	TraesCSU01G273700LC
TraesCS1B01G275800LC	TraesCS2D01G275700	TraesCS3B01G015000	TraesCS3B01G365600LC	TraesCS3D01G446600LC	TraesCS4D01G050100LC	TraesCSU01G279300LC
TraesCS1B01G276200	TraesCS2D01G278800LC	TraesCS3B01G016400	TraesCS3B01G375800LC	TraesCS3D01G447600	TraesCS4D01G050700	TraesCSU01G390600LC
TraesCS1B01G276300	TraesCS2D01G282500	TraesCS3B01G023000	TraesCS3B01G378900	TraesCS3D01G449200LC	TraesCS4D01G055700	TraesCSU01G462900LC
TraesCS1B01G277500	TraesCS2D01G286400LC	TraesCS3B01G024100	TraesCS3B01G384900	TraesCS3D01G475000	TraesCS4D01G063200	TraesCSU01G484800LC
TraesCS1B01G278100	TraesCS2D01G286500LC	TraesCS3B01G024200	TraesCS3B01G392900LC	TraesCS3D01G475100	TraesCS4D01G063500	TraesCSU01G488900LC
TraesCS1B01G278300	TraesCS2D01G294700LC	TraesCS3B01G024800LC	TraesCS3B01G400100LC	TraesCS3D01G476600	TraesCS4D01G064800	TraesCSU01G527000LC
TraesCS1B01G278500	TraesCS2D01G300100	TraesCS3B01G030000	TraesCS3B01G400800	TraesCS3D01G483200	TraesCS4D01G086300	TraesCSU01G535500LC
TraesCS1B01G278800	TraesCS2D01G301400LC	TraesCS3B01G043300	TraesCS3B01G404000LC	TraesCS3D01G511000	TraesCS4D01G089200LC	TraesCSU01G560700LC
TraesCS1B01G279100	TraesCS2D01G305300	TraesCS3B01G043400	TraesCS3B01G410200	TraesCS3D01G511300	TraesCS4D01G093000LC	TraesCSU01G580300LC
TraesCS1B01G279200	TraesCS2D01G310600LC	TraesCS3B01G043500	TraesCS3B01G420200LC	TraesCS3D01G513300	TraesCS4D01G093600	TraesCSU01G620500LC
TraesCS1B01G279400	TraesCS2D01G311800LC	TraesCS3B01G043600	TraesCS3B01G424300	TraesCS3D01G534200	TraesCS4D01G097000LC	TraesCSU01G622300LC
TraesCS1B01G280400	TraesCS2D01G315200LC	TraesCS3B01G049500	TraesCS3B01G438400	TraesCS3D01G534500LC	TraesCS4D01G106400LC	TraesCSU01G630600LC
TraesCS1B01G281500LC	TraesCS2D01G320400LC	TraesCS3B01G051300LC	TraesCS3B01G449100LC	TraesCS3D01G539600LC	TraesCS4D01G134900	TraesCSU01G638100LC
TraesCS1B01G282100	TraesCS2D01G324500	TraesCS3B01G051400LC	TraesCS3B01G449200LC	TraesCS3D01G552100LC	TraesCS4D01G170300	TraesCSU01G644500LC
TraesCS1B01G282400LC	TraesCS2D01G328700LC	TraesCS3B01G055700	TraesCS3B01G451500LC	TraesCS3D01G580600LC	TraesCS4D01G173700
TraesCS1B01G283700	TraesCS2D01G337000LC	TraesCS3B01G056000	TraesCS3B01G459600LC	TraesCS3D01G625500LC	TraesCS4D01G175700
TraesCS1B01G284300	TraesCS2D01G340800LC	TraesCS3B01G056500	TraesCS3B01G461400LC	TraesCS3D01G640400LC	TraesCS4D01G178300
TraesCS1B01G284900	TraesCS2D01G347500LC	TraesCS3B01G056600	TraesCS3B01G467800	TraesCS4A01G003700	TraesCS4D01G182900
TraesCS1B01G287600LC	TraesCS2D01G347800	TraesCS3B01G057900	TraesCS3B01G485100	TraesCS4A01G011300LC	TraesCS4D01G184300LC
TraesCS1B01G287800	TraesCS2D01G348200LC	TraesCS3B01G064000	TraesCS3B01G485200	TraesCS4A01G012400LC	TraesCS4D01G187100
TraesCS1B01G288900	TraesCS2D01G356600LC	TraesCS3B01G064400LC	TraesCS3B01G485300	TraesCS4A01G034700LC	TraesCS4D01G188700
TraesCS1B01G289700	TraesCS2D01G375300	TraesCS3B01G064500LC	TraesCS3B01G488700LC	TraesCS4A01G034800LC	TraesCS4D01G191600
TraesCS1B01G289900	TraesCS2D01G377200LC	TraesCS3B01G067100LC	TraesCS3B01G489500LC	TraesCS4A01G066100	TraesCS4D01G195200
TraesCS1B01G290400	TraesCS2D01G377800LC	TraesCS3B01G067900LC	TraesCS3B01G490700	TraesCS4A01G077900LC	TraesCS4D01G206600
TraesCS1B01G291500	TraesCS2D01G378800	TraesCS3B01G068400LC	TraesCS3B01G492900	TraesCS4A01G078500	TraesCS4D01G215000
TraesCS1B01G291500LC	TraesCS2D01G379000	TraesCS3B01G081500	TraesCS3B01G494200LC	TraesCS4A01G078700	TraesCS4D01G221500
TraesCS1B01G291900LC	TraesCS2D01G380700LC	TraesCS3B01G103300	TraesCS3B01G502000	TraesCS4A01G084500LC	TraesCS4D01G226100
TraesCS1B01G292500	TraesCS2D01G392900	TraesCS3B01G116100	TraesCS3B01G502100	TraesCS4A01G084900LC	TraesCS4D01G242200
TraesCS1B01G292600	TraesCS2D01G404600LC	TraesCS3B01G117900	TraesCS3B01G509900LC	TraesCS4A01G085000LC	TraesCS4D01G254500
TraesCS1B01G292800	TraesCS2D01G405800LC	TraesCS3B01G120300	TraesCS3B01G514600LC	TraesCS4A01G089900LC	TraesCS4D01G260000
TraesCS1B01G293100	TraesCS2D01G413700LC	TraesCS3B01G122800	TraesCS3B01G522300LC	TraesCS4A01G092900	TraesCS4D01G263500
TraesCS1B01G293400	TraesCS2D01G418800LC	TraesCS3B01G122900	TraesCS3B01G525500LC	TraesCS4A01G094200	TraesCS4D01G265100
TraesCS1B01G293800	TraesCS2D01G419800	TraesCS3B01G123800	TraesCS3B01G525600LC	TraesCS4A01G098000LC	TraesCS4D01G268800LC
TraesCS1B01G296300LC	TraesCS2D01G421000LC	TraesCS3B01G128900LC	TraesCS3B01G525700LC	TraesCS4A01G098900LC	TraesCS4D01G270200LC
TraesCS1B01G297100	TraesCS2D01G424200LC	TraesCS3B01G129900	TraesCS3B01G536100	TraesCS4A01G101500LC	TraesCS4D01G280800
TraesCS1B01G297200	TraesCS2D01G424300LC	TraesCS3B01G144400	TraesCS3B01G538300	TraesCS4A01G105100LC	TraesCS4D01G282500
TraesCS1B01G299100	TraesCS2D01G426700LC	TraesCS3B01G148100	TraesCS3B01G542800LC	TraesCS4A01G105200LC	TraesCS4D01G285800
TraesCS1B01G299200	TraesCS2D01G428800LC	TraesCS3B01G150200	TraesCS3B01G545300LC	TraesCS4A01G105300LC	TraesCS4D01G287200
TraesCS1B01G301000	TraesCS2D01G428900LC	TraesCS3B01G166500	TraesCS3B01G551000	TraesCS4A01G105400LC	TraesCS4D01G296400
TraesCS1B01G301100	TraesCS2D01G432600LC	TraesCS3B01G180000	TraesCS3B01G553700	TraesCS4A01G109200	TraesCS4D01G297800LC
TraesCS1B01G303900	TraesCS2D01G454700	TraesCS3B01G196900	TraesCS3B01G555100LC	TraesCS4A01G128000LC	TraesCS4D01G303600
TraesCS1B01G304700	TraesCS2D01G456400LC	TraesCS3B01G199000	TraesCS3B01G560400LC	TraesCS4A01G141800LC	TraesCS4D01G325500
TraesCS1B01G306400	TraesCS2D01G460800	TraesCS3B01G200300	TraesCS3B01G571800	TraesCS4A01G157900	TraesCS4D01G330300
TraesCS1B01G309000LC	TraesCS2D01G464600LC	TraesCS3B01G236900	TraesCS3B01G587200LC	TraesCS4A01G164400	TraesCS4D01G330400
TraesCS1B01G309200	TraesCS2D01G473300	TraesCS3B01G240200	TraesCS3B01G597900	TraesCS4A01G169900LC	TraesCS4D01G335600
TraesCS1B01G309300	TraesCS2D01G474900LC	TraesCS3B01G246000	TraesCS3B01G598400	TraesCS4A01G176700LC	TraesCS4D01G348600LC
TraesCS1B01G309600	TraesCS2D01G478900LC	TraesCS3B01G246300	TraesCS3B01G600000LC	TraesCS4A01G183100	TraesCS4D01G352100LC
TraesCS1B01G312100	TraesCS2D01G489500LC	TraesCS3B01G267700	TraesCS3B01G600200	TraesCS4A01G190700	TraesCS4D01G357900
TraesCS1B01G312400	TraesCS2D01G493800LC	TraesCS3B01G270800	TraesCS3B01G600600	TraesCS4A01G193700LC	TraesCS4D01G476000LC
TraesCS1B01G316700	TraesCS2D01G497500LC	TraesCS3B01G293200	TraesCS3B01G601100	TraesCS4A01G211300LC	TraesCS4D01G476800LC
TraesCS1B01G317300	TraesCS2D01G501300	TraesCS3B01G295000	TraesCS3B01G601800	TraesCS4A01G212800	TraesCS5A01G004500
TraesCS1B01G319800LC	TraesCS2D01G515500	TraesCS3B01G295300	TraesCS3B01G604200LC	TraesCS4A01G217400LC	TraesCS5A01G017900
TraesCS1B01G320200	TraesCS2D01G524900	TraesCS3B01G295600	TraesCS3B01G609200	TraesCS4A01G220600	TraesCS5A01G025600
TraesCS1B01G320300	TraesCS2D01G533500LC	TraesCS3B01G302000LC	TraesCS3B01G611100LC	TraesCS4A01G221000LC	TraesCS5A01G031700LC
TraesCS1B01G320500	TraesCS2D01G536600LC	TraesCS3B01G306400	TraesCS3B01G612400LC	TraesCS4A01G222300	TraesCS5A01G031800LC
TraesCS1B01G320600	TraesCS2D01G536700LC	TraesCS3B01G310000	TraesCS3B01G625300LC	TraesCS4A01G226700	TraesCS5A01G044800
TraesCS1B01G320800	TraesCS2D01G537500	TraesCS3B01G317300	TraesCS3B01G662500LC	TraesCS4A01G228500	TraesCS5A01G045000
TraesCS1B01G320900	TraesCS2D01G540900LC	TraesCS3B01G320300LC	TraesCS3B01G671600LC	TraesCS4A01G236800LC	TraesCS5A01G048500LC
TraesCS1B01G321000	TraesCS2D01G545600LC	TraesCS3B01G332800	TraesCS3B01G677500LC	TraesCS4A01G239900LC	TraesCS5A01G049600
TraesCS1B01G324500LC	TraesCS2D01G549500LC	TraesCS3B01G334200LC	TraesCS3B01G727600LC	TraesCS4A01G243700LC	TraesCS5A01G067200LC
TraesCS1B01G326400	TraesCS2D01G549700LC	TraesCS3B01G347600	TraesCS3B01G727800LC	TraesCS4A01G249100LC	TraesCS5A01G069100
TraesCS1B01G328000	TraesCS2D01G552100LC	TraesCS3B01G351500	TraesCS3B01G732700LC	TraesCS4A01G249700	TraesCS5A01G069500
TraesCS1B01G330400	TraesCS2D01G552700	TraesCS3B01G356900	TraesCS3B01G732800LC	TraesCS4A01G256700LC	TraesCS5A01G087100
TraesCS1B01G331300	TraesCS2D01G564900	TraesCS3B01G362800	TraesCS3B01G732900LC	TraesCS4A01G263600	TraesCS5A01G120300
TraesCS1B01G333600	TraesCS2D01G566400	TraesCS3B01G362900	TraesCS3B01G740100LC	TraesCS4A01G281900LC	TraesCS5A01G127200
TraesCS1B01G333800	TraesCS2D01G566500	TraesCS3B01G371200	TraesCS3B01G740400LC	TraesCS4A01G309500	TraesCS5A01G143500
TraesCS1B01G336200	TraesCS2D01G567100	TraesCS3B01G380100LC	TraesCS3B01G756900LC	TraesCS4A01G309600	TraesCS5A01G148200
TraesCS1B01G343700	TraesCS2D01G567400	TraesCS3B01G386000	TraesCS3B01G771500LC	TraesCS4A01G313000LC	TraesCS5A01G154600
TraesCS1B01G345200	TraesCS2D01G567500	TraesCS3B01G391400	TraesCS3B01G788400LC	TraesCS4A01G317500	TraesCS5A01G184300
TraesCS1B01G345500LC	TraesCS2D01G567900LC	TraesCS3B01G392200	TraesCS3B01G794100LC	TraesCS4A01G318200LC	TraesCS5A01G185600
TraesCS1B01G346200	TraesCS2D01G569700	TraesCS3B01G393400LC	TraesCS3B01G812100LC	TraesCS4A01G338200LC	TraesCS5A01G187300
TraesCS1B01G347000	TraesCS2D01G570300	TraesCS3B01G395000	TraesCS3B01G816000LC	TraesCS4A01G340300	TraesCS5A01G191700
TraesCS1B01G347400	TraesCS2D01G570400	TraesCS3B01G397200	TraesCS3B01G830000LC	TraesCS4A01G340700	TraesCS5A01G205600
TraesCS1B01G347600	TraesCS2D01G571200	TraesCS3B01G413700LC	TraesCS3B01G846400LC	TraesCS4A01G358100LC	TraesCS5A01G206000
TraesCS1B01G347700	TraesCS2D01G572300	TraesCS3B01G420100LC	TraesCS3B01G850000LC	TraesCS4A01G358300LC	TraesCS5A01G206600
TraesCS1B01G348600LC	TraesCS2D01G572700	TraesCS3B01G434200	TraesCS3B01G861900LC	TraesCS4A01G366600LC	TraesCS5A01G208700LC
TraesCS1B01G348900	TraesCS2D01G573300	TraesCS3B01G436200	TraesCS3B01G870600LC	TraesCS4A01G368700	TraesCS5A01G209500LC
TraesCS1B01G349500	TraesCS2D01G573400	TraesCS3B01G455200	TraesCS3B01G872600LC	TraesCS4A01G368700LC	TraesCS5A01G209800LC
TraesCS1B01G349800	TraesCS2D01G576000	TraesCS3B01G457000	TraesCS3B01G888900LC	TraesCS4A01G390000	TraesCS5A01G217300
TraesCS1B01G349900	TraesCS2D01G576300	TraesCS3B01G470600	TraesCS3B01G890300LC	TraesCS4A01G404800	TraesCS5A01G229000
TraesCS1B01G351100	TraesCS2D01G576400	TraesCS3B01G475000	TraesCS3D01G000100	TraesCS4A01G405100	TraesCS5A01G235600LC
TraesCS1B01G351700	TraesCS2D01G576500	TraesCS3B01G479400	TraesCS3D01G001400	TraesCS4A01G405400	TraesCS5A01G237900
TraesCS1B01G353400	TraesCS2D01G576600	TraesCS3B01G480000	TraesCS3D01G001500	TraesCS4A01G418000LC	TraesCS5A01G238900
TraesCS1B01G354500	TraesCS2D01G577000	TraesCS3B01G481000	TraesCS3D01G001900	TraesCS4A01G440400LC	TraesCS5A01G239000
TraesCS1B01G354600	TraesCS2D01G578600	TraesCS3B01G486000LC	TraesCS3D01G003200	TraesCS4A01G444500	TraesCS5A01G253800
TraesCS1B01G357400	TraesCS2D01G579000	TraesCS3B01G510100	TraesCS3D01G003500	TraesCS4A01G444600	TraesCS5A01G255200LC
TraesCS1B01G357600	TraesCS2D01G579900	TraesCS3B01G522000	TraesCS3D01G004600	TraesCS4A01G445500	TraesCS5A01G261400
TraesCS1B01G360900	TraesCS2D01G580900	TraesCS3B01G524800	TraesCS3D01G005400	TraesCS4A01G457400LC	TraesCS5A01G262500
TraesCS1B01G361800	TraesCS2D01G582600	TraesCS3B01G525000	TraesCS3D01G006700	TraesCS4A01G460100LC	TraesCS5A01G263400
TraesCS1B01G362600	TraesCS2D01G583000	TraesCS3B01G526000	TraesCS3D01G007300LC	TraesCS4A01G461600	TraesCS5A01G268300
TraesCS1B01G365000	TraesCS2D01G583200	TraesCS3B01G526700	TraesCS3D01G007700LC	TraesCS4A01G462000	TraesCS5A01G270000
TraesCS1B01G366800	TraesCS2D01G584900	TraesCS3B01G529700	TraesCS3D01G008600	TraesCS4A01G463100	TraesCS5A01G271800LC
TraesCS1B01G369600LC	TraesCS2D01G585100	TraesCS3B01G539300	TraesCS3D01G009200	TraesCS4A01G463400	TraesCS5A01G275600
TraesCS1B01G370200LC	TraesCS2D01G585500	TraesCS3B01G549200	TraesCS3D01G010300	TraesCS4A01G466900LC	TraesCS5A01G277900LC
TraesCS1B01G370600	TraesCS2D01G586100	TraesCS3B01G552100	TraesCS3D01G010600	TraesCS4A01G467200LC	TraesCS5A01G281600
TraesCS1B01G371000	TraesCS2D01G586200	TraesCS3B01G553500	TraesCS3D01G013000	TraesCS4A01G471100	TraesCS5A01G307200
TraesCS1B01G371600	TraesCS2D01G587100	TraesCS3B01G555800	TraesCS3D01G013600	TraesCS4A01G475200	TraesCS5A01G307900LC
TraesCS1B01G372200LC	TraesCS2D01G587700	TraesCS3B01G565700	TraesCS3D01G013700	TraesCS4A01G481900	TraesCS5A01G312000
TraesCS1B01G372900LC	TraesCS2D01G587800	TraesCS3B01G567500	TraesCS3D01G013900	TraesCS4A01G482100	TraesCS5A01G318000
TraesCS1B01G373200	TraesCS2D01G587900	TraesCS3B01G580500LC	TraesCS3D01G014300	TraesCS4A01G489800	TraesCS5A01G320000
TraesCS1B01G374100	TraesCS2D01G588000	TraesCS3B01G584300LC	TraesCS3D01G046300	TraesCS4A01G489900	TraesCS5A01G321300
TraesCS1B01G375900	TraesCS2D01G588100	TraesCS3B01G584400LC	TraesCS3D01G071900	TraesCS4A01G491500	TraesCS5A01G321800
TraesCS1B01G376100	TraesCS2D01G588300	TraesCS3B01G584700	TraesCS3D01G077200LC	TraesCS4A01G493400	TraesCS5A01G325200
TraesCS1B01G376200	TraesCS2D01G589100	TraesCS3B01G588200	TraesCS3D01G084600	TraesCS4A01G496600	TraesCS5A01G338100
TraesCS1B01G376300	TraesCS2D01G590200	TraesCS3B01G591700	TraesCS3D01G087500LC	TraesCS4A01G510700LC	TraesCS5A01G344100LC
TraesCS1B01G376400	TraesCS2D01G593400	TraesCS3B01G598900LC	TraesCS3D01G087600LC	TraesCS4A01G538500LC	TraesCS5A01G354400
TraesCS1B01G376500	TraesCS2D01G594200	TraesCS3B01G630800LC	TraesCS3D01G090500	TraesCS4A01G600900LC	TraesCS5A01G355700
TraesCS1B01G376600	TraesCS2D01G594300	TraesCS3B01G693100LC	TraesCS3D01G093100LC	TraesCS4A01G603100LC	TraesCS5A01G357200LC
TraesCS1B01G376700	TraesCS2D01G595000	TraesCS3B01G739500LC	TraesCS3D01G106200LC	TraesCS4A01G621600LC	TraesCS5A01G362400
TraesCS1B01G378300	TraesCS2D01G595100	TraesCS3B01G755900LC	TraesCS3D01G111000LC	TraesCS4A01G652000LC	TraesCS5A01G362800
TraesCS1B01G378400	TraesCS2D01G596000	TraesCS3B01G774900LC	TraesCS3D01G129500	TraesCS4A01G664100LC	TraesCS5A01G372400LC
TraesCS1B01G378500	TraesCS2D01G596200	TraesCS3B01G788500LC	TraesCS3D01G131800LC	TraesCS4A01G666000LC	TraesCS5A01G375000
TraesCS1B01G378600	TraesCS2D01G596300	TraesCS3B01G806400LC	TraesCS3D01G138100LC	TraesCS4A01G666300LC	TraesCS5A01G393900
TraesCS1B01G378700	TraesCS2D01G596400	TraesCS3B01G815600LC	TraesCS3D01G165300LC	TraesCS4A01G699200LC	TraesCS5A01G394800
TraesCS1B01G379700	TraesCS2D01G596600	TraesCS3B01G859800LC	TraesCS3D01G167200	TraesCS4A01G704300LC	TraesCS5A01G401200
TraesCS1B01G380200	TraesCS2D01G597200	TraesCS3B01G862500LC	TraesCS3D01G173100	TraesCS4A01G716100LC	TraesCS5A01G408100LC
TraesCS1B01G381300LC	TraesCS2D01G597600	TraesCS3B01G863100LC	TraesCS3D01G187500LC	TraesCS4A01G727200LC	TraesCS5A01G408200LC
TraesCS1B01G382700	TraesCS2D01G597900	TraesCS3B01G865600LC	TraesCS3D01G190500LC	TraesCS4A01G728300LC	TraesCS5A01G408400LC
TraesCS1B01G382800	TraesCS2D01G598500	TraesCS3B01G877900LC	TraesCS3D01G201500LC	TraesCS4A01G730600LC	TraesCS5A01G409900LC
TraesCS1B01G383500LC	TraesCS2D01G599400	TraesCS3D01G000900	TraesCS3D01G206500LC	TraesCS4A01G733200LC	TraesCS5A01G418400
TraesCS1B01G383700	TraesCS2D01G600400LC	TraesCS3D01G002000LC	TraesCS3D01G212000	TraesCS4A01G738600LC	TraesCS5A01G420100LC
TraesCS1B01G383800	TraesCS2D01G600700LC	TraesCS3D01G002100	TraesCS3D01G229700LC	TraesCS4A01G743900LC	TraesCS5A01G433200
TraesCS1B01G386200	TraesCS2D01G602200LC	TraesCS3D01G003900	TraesCS3D01G244800	TraesCS4B01G005300LC	TraesCS5A01G433300
TraesCS1B01G386400	TraesCS2D01G613700LC	TraesCS3D01G010400LC	TraesCS3D01G292500LC	TraesCS4B01G008500LC	TraesCS5A01G444700LC
TraesCS1B01G386500	TraesCS2D01G617600LC	TraesCS3D01G012800LC	TraesCS3D01G294000LC	TraesCS4B01G017300	TraesCS5A01G454200
TraesCS1B01G386600	TraesCS2D01G618000LC	TraesCS3D01G014600	TraesCS3D01G299300LC	TraesCS4B01G018000LC	TraesCS5A01G460500
TraesCS1B01G386700	TraesCS2D01G619500LC	TraesCS3D01G018200LC	TraesCS3D01G305300	TraesCS4B01G021000	TraesCS5A01G463700
TraesCS1B01G386700LC	TraesCS2D01G625700LC	TraesCS3D01G020600	TraesCS3D01G320200	TraesCS4B01G023200	TraesCS5A01G475100
TraesCS1B01G387100	TraesCS2D01G638500LC	TraesCS3D01G022200	TraesCS3D01G320800	TraesCS4B01G024300	TraesCS5A01G486400LC
TraesCS1B01G387600LC	TraesCS2D01G647000LC	TraesCS3D01G024200	TraesCS3D01G320900LC	TraesCS4B01G026400LC	TraesCS5A01G497800LC
TraesCS1B01G388200	TraesCS2D01G665900LC	TraesCS3D01G025100	TraesCS3D01G323100	TraesCS4B01G026500LC	TraesCS5A01G500000LC
TraesCS1B01G388300	TraesCS2D01G678200LC	TraesCS3D01G025200	TraesCS3D01G324700	TraesCS4B01G050100LC	TraesCS5A01G501400
TraesCS1B01G388500	TraesCS2D01G705100LC	TraesCS3D01G027200LC	TraesCS3D01G330400LC	TraesCS4B01G064300	TraesCS5A01G503800
TraesCS1B01G388700	TraesCS2D01G707500LC	TraesCS3D01G027900	TraesCS3D01G336900LC	TraesCS4B01G065700	TraesCS5A01G506900
TraesCS1B01G393300	TraesCS2D01G717700LC	TraesCS3D01G031700LC	TraesCS3D01G341500LC	TraesCS4B01G079800LC	TraesCS5A01G513700
TraesCS1B01G393700	TraesCS2D01G725200LC	TraesCS3D01G032100	TraesCS3D01G352400	TraesCS4B01G103000	TraesCS5A01G597100LC
TraesCS1B01G394100	TraesCS2D01G725300LC	TraesCS3D01G033600	TraesCS3D01G363400LC	TraesCS4B01G106200LC	TraesCS5A01G632900LC
TraesCS1B01G394400	TraesCS2D01G725400LC	TraesCS3D01G033800	TraesCS3D01G377700LC	TraesCS4B01G110300LC	TraesCS5A01G670500LC
TraesCS1B01G394500	TraesCS2D01G728400LC	TraesCS3D01G034900	TraesCS3D01G386300LC	TraesCS4B01G125300	TraesCS5B01G000200LC
TraesCS1B01G394700	TraesCS2D01G735900LC	TraesCS3D01G035100	TraesCS3D01G399600LC	TraesCS4B01G133900	TraesCS5B01G007100
TraesCS1B01G395800	TraesCS3A01G000400	TraesCS3D01G038700LC	TraesCS3D01G399700LC	TraesCS4B01G139400LC	TraesCS5B01G013700
TraesCS1B01G397400	TraesCS3A01G000600LC	TraesCS3D01G038800LC	TraesCS3D01G435300LC	TraesCS4B01G163900LC	TraesCS5B01G014700
TraesCS1B01G399500LC	TraesCS3A01G008800	TraesCS3D01G038900LC	TraesCS3D01G438700LC	TraesCS4B01G181900	TraesCS5B01G016000
TraesCS1B01G401700	TraesCS3A01G012700	TraesCS3D01G039600	TraesCS3D01G445800	TraesCS4B01G212200	TraesCS5B01G016100
TraesCS1B01G402700LC	TraesCS3A01G015000LC	TraesCS3D01G040000	TraesCS3D01G448800	TraesCS4B01G215300LC	TraesCS5B01G021000LC
TraesCS1B01G403000	TraesCS3A01G016200LC	TraesCS3D01G040700	TraesCS3D01G450000LC	TraesCS4B01G224800	TraesCS5B01G024900
TraesCS1B01G403900	TraesCS3A01G018400LC	TraesCS3D01G041800	TraesCS3D01G450300LC	TraesCS4B01G232200LC	TraesCS5B01G035400LC
TraesCS1B01G404600	TraesCS3A01G021600LC	TraesCS3D01G047100	TraesCS3D01G451500	TraesCS4B01G233000LC	TraesCS5B01G036600
TraesCS1B01G406100	TraesCS3A01G023000	TraesCS3D01G048800	TraesCS3D01G453500LC	TraesCS4B01G240700	TraesCS5B01G036600LC
TraesCS1B01G412100	TraesCS3A01G024300	TraesCS3D01G049500	TraesCS3D01G456200	TraesCS4B01G264700LC	TraesCS5B01G040700
TraesCS1B01G412400LC	TraesCS3A01G027500	TraesCS3D01G061000LC	TraesCS3D01G483000	TraesCS4B01G295600	TraesCS5B01G046900
TraesCS1B01G413100	TraesCS3A01G039900LC	TraesCS3D01G061300LC	TraesCS3D01G494500LC	TraesCS4B01G305000	TraesCS5B01G047000
TraesCS1B01G413100LC	TraesCS3A01G047500	TraesCS3D01G061500	TraesCS3D01G499900	TraesCS4B01G305100	TraesCS5B01G048400
TraesCS1B01G416300LC	TraesCS3A01G052200	TraesCS3D01G061700	TraesCS3D01G500100	TraesCS4B01G313000LC	TraesCS5B01G049100
TraesCS1B01G416700	TraesCS3A01G063400	TraesCS3D01G063000	TraesCS3D01G504400	TraesCS4B01G319000LC	TraesCS5B01G057100
TraesCS1B01G418000	TraesCS3A01G063500LC	TraesCS3D01G063100	TraesCS3D01G505100LC	TraesCS4B01G320800LC	TraesCS5B01G060900LC
TraesCS1B01G420800LC	TraesCS3A01G070100	TraesCS3D01G072100	TraesCS3D01G517700	TraesCS4B01G320900LC	TraesCS5B01G085600
TraesCS1B01G422400	TraesCS3A01G071700LC	TraesCS3D01G072500	TraesCS3D01G518100	TraesCS4B01G340200LC	TraesCS5B01G095100LC
TraesCS1B01G422800	TraesCS3A01G072300LC	TraesCS3D01G072600	TraesCS3D01G520300	TraesCS4B01G343200LC	TraesCS5B01G097600
TraesCS1B01G422900LC	TraesCS3A01G074800LC	TraesCS3D01G089000LC	TraesCS3D01G521200LC	TraesCS4B01G354900	TraesCS5B01G100600
TraesCS1B01G423700LC	TraesCS3A01G075000LC	TraesCS3D01G090700	TraesCS3D01G521400	TraesCS4B01G363100	TraesCS5B01G108700LC
TraesCS1B01G424800LC	TraesCS3A01G083400LC	TraesCS3D01G094200	TraesCS3D01G523400LC	TraesCS4B01G373500	TraesCS5B01G116100
TraesCS1B01G425000	TraesCS3A01G086000	TraesCS3D01G101700	TraesCS3D01G534100	TraesCS4B01G376200	TraesCS5B01G122800LC
TraesCS1B01G426300	TraesCS3A01G087500LC	TraesCS3D01G105000	TraesCS3D01G536700	TraesCS4B01G380600	TraesCS5B01G145800
TraesCS1B01G428000	TraesCS3A01G093400LC	TraesCS3D01G105700LC	TraesCS3D01G577000LC	TraesCS4B01G390100LC	TraesCS5B01G152800
TraesCS1B01G435400	TraesCS3A01G106100	TraesCS3D01G107600LC	TraesCS3D01G606000LC	TraesCS4B01G393000	TraesCS5B01G183800
TraesCS1B01G435400LC	TraesCS3A01G107000	TraesCS3D01G109700LC	TraesCS3D01G606100LC	TraesCS4B01G394800	TraesCS5B01G184400LC
TraesCS1B01G436000LC	TraesCS3A01G109300LC	TraesCS3D01G113200	TraesCS3D01G631800LC	TraesCS4B01G417500LC	TraesCS5B01G189200
TraesCS1B01G436400LC	TraesCS3A01G109600LC	TraesCS3D01G113900LC	TraesCS4A01G003000LC	TraesCS4B01G436900LC	TraesCS5B01G195300
TraesCS1B01G436500	TraesCS3A01G111500LC	TraesCS3D01G114000LC	TraesCS4A01G003100LC	TraesCS4B01G447700LC	TraesCS5B01G202800
TraesCS1B01G436600	TraesCS3A01G118300	TraesCS3D01G126300	TraesCS4A01G007800	TraesCS4B01G494700LC	TraesCS5B01G215300
TraesCS1B01G437100	TraesCS3A01G119000LC	TraesCS3D01G126900LC	TraesCS4A01G010300	TraesCS4B01G502100LC	TraesCS5B01G217000
TraesCS1B01G437600LC	TraesCS3A01G119500LC	TraesCS3D01G131500	TraesCS4A01G011800LC	TraesCS4B01G503100LC	TraesCS5B01G227700
TraesCS1B01G438400LC	TraesCS3A01G122000	TraesCS3D01G131900	TraesCS4A01G015200LC	TraesCS4B01G515600LC	TraesCS5B01G232400
TraesCS1B01G445600	TraesCS3A01G126000	TraesCS3D01G132400	TraesCS4A01G015800LC	TraesCS4B01G578900LC	TraesCS5B01G236000
TraesCS1B01G446000	TraesCS3A01G129600	TraesCS3D01G132500	TraesCS4A01G036800LC	TraesCS4B01G585600LC	TraesCS5B01G242400
TraesCS1B01G446400	TraesCS3A01G131700LC	TraesCS3D01G136500LC	TraesCS4A01G037100LC	TraesCS4B01G585700LC	TraesCS5B01G252100
TraesCS1B01G446600LC	TraesCS3A01G148000	TraesCS3D01G145900	TraesCS4A01G038300LC	TraesCS4B01G605700LC	TraesCS5B01G257000
TraesCS1B01G449200	TraesCS3A01G150800	TraesCS3D01G172200	TraesCS4A01G042700	TraesCS4B01G608000LC	TraesCS5B01G268100
TraesCS1B01G449700	TraesCS3A01G151100	TraesCS3D01G175300	TraesCS4A01G045300LC	TraesCS4D01G058400LC	TraesCS5B01G268300
TraesCS1B01G451200	TraesCS3A01G159100LC	TraesCS3D01G175600	TraesCS4A01G050100LC	TraesCS4D01G066500LC	TraesCS5B01G270600
TraesCS1B01G452800	TraesCS3A01G166400	TraesCS3D01G176200	TraesCS4A01G051100	TraesCS4D01G076300LC	TraesCS5B01G280900
TraesCS1B01G454400	TraesCS3A01G175100	TraesCS3D01G180800	TraesCS4A01G063400LC	TraesCS4D01G076800LC	TraesCS5B01G285400
TraesCS1B01G455500	TraesCS3A01G178300LC	TraesCS3D01G195000LC	TraesCS4A01G063600	TraesCS4D01G077600	TraesCS5B01G307600
TraesCS1B01G455600	TraesCS3A01G181400	TraesCS3D01G206700LC	TraesCS4A01G077900	TraesCS4D01G091100	TraesCS5B01G307800
TraesCS1B01G456600	TraesCS3A01G200000LC	TraesCS3D01G210600	TraesCS4A01G079900LC	TraesCS4D01G097300	TraesCS5B01G317600LC
TraesCS1B01G457900LC	TraesCS3A01G215800	TraesCS3D01G212700	TraesCS4A01G087700LC	TraesCS4D01G099600	TraesCS5B01G318700LC
TraesCS1B01G459600	TraesCS3A01G219200	TraesCS3D01G217800	TraesCS4A01G088900LC	TraesCS4D01G122600	TraesCS5B01G318800LC
TraesCS1B01G460600	TraesCS3A01G220500LC	TraesCS3D01G218100	TraesCS4A01G090000LC	TraesCS4D01G123400LC	TraesCS5B01G321800
TraesCS1B01G461200	TraesCS3A01G223600	TraesCS3D01G218300LC	TraesCS4A01G090200	TraesCS4D01G127900LC	TraesCS5B01G338800LC
TraesCS1B01G461900LC	TraesCS3A01G225200LC	TraesCS3D01G234300	TraesCS4A01G097900	TraesCS4D01G128500LC	TraesCS5B01G371600
TraesCS1B01G462100	TraesCS3A01G227100LC	TraesCS3D01G235600	TraesCS4A01G101700	TraesCS4D01G145600	TraesCS5B01G380800
TraesCS1B01G462300	TraesCS3A01G227200	TraesCS3D01G236700LC	TraesCS4A01G102900	TraesCS4D01G171300LC	TraesCS5B01G381700LC
TraesCS1B01G465000	TraesCS3A01G230400LC	TraesCS3D01G238300	TraesCS4A01G103900	TraesCS4D01G179100LC	TraesCS5B01G392500
TraesCS1B01G465900	TraesCS3A01G231100	TraesCS3D01G242700	TraesCS4A01G110400LC	TraesCS4D01G188000LC	TraesCS5B01G396300LC
TraesCS1B01G466200	TraesCS3A01G238900LC	TraesCS3D01G260300	TraesCS4A01G111700LC	TraesCS4D01G197900LC	TraesCS5B01G396500LC
TraesCS1B01G466900	TraesCS3A01G259100	TraesCS3D01G262000	TraesCS4A01G112800	TraesCS4D01G202100LC	TraesCS5B01G403000LC
TraesCS1B01G467400	TraesCS3A01G260200	TraesCS3D01G262200	TraesCS4A01G113300LC	TraesCS4D01G202200LC	TraesCS5B01G413100LC
TraesCS1B01G467700LC	TraesCS3A01G272700LC	TraesCS3D01G266600	TraesCS4A01G113500LC	TraesCS4D01G203400LC	TraesCS5B01G413800LC
TraesCS1B01G468000LC	TraesCS3A01G272800LC	TraesCS3D01G268900	TraesCS4A01G114400LC	TraesCS4D01G204400LC	TraesCS5B01G418500LC
TraesCS1B01G468400	TraesCS3A01G272900LC	TraesCS3D01G270600	TraesCS4A01G116500LC	TraesCS4D01G204500LC	TraesCS5B01G419900
TraesCS1B01G469500	TraesCS3A01G280100LC	TraesCS3D01G272200	TraesCS4A01G122900LC	TraesCS4D01G204600LC	TraesCS5B01G426300
TraesCS1B01G470200LC	TraesCS3A01G281200	TraesCS3D01G276200	TraesCS4A01G123100	TraesCS4D01G204700LC	TraesCS5B01G430900LC
TraesCS1B01G471800	TraesCS3A01G286000	TraesCS3D01G310300LC	TraesCS4A01G126900LC	TraesCS4D01G206300LC	TraesCS5B01G436300
TraesCS1B01G471900	TraesCS3A01G288300	TraesCS3D01G316400	TraesCS4A01G127700	TraesCS4D01G225400	TraesCS5B01G447200
TraesCS1B01G472100LC	TraesCS3A01G294000	TraesCS3D01G320400	TraesCS4A01G131300LC	TraesCS4D01G234400LC	TraesCS5B01G450200LC
TraesCS1B01G476100LC	TraesCS3A01G296400	TraesCS3D01G326200	TraesCS4A01G144000	TraesCS4D01G234500LC	TraesCS5B01G458800LC
TraesCS1B01G477000LC	TraesCS3A01G300500LC	TraesCS3D01G328700	TraesCS4A01G155400LC	TraesCS4D01G235100	TraesCS5B01G464700
TraesCS1B01G477900	TraesCS3A01G302100LC	TraesCS3D01G331300LC	TraesCS4A01G164700LC	TraesCS4D01G240400	TraesCS5B01G465300
TraesCS1B01G478400	TraesCS3A01G310100LC	TraesCS3D01G332500LC	TraesCS4A01G164800LC	TraesCS4D01G249400LC	TraesCS5B01G474900
TraesCS1B01G479400LC	TraesCS3A01G318600LC	TraesCS3D01G352900	TraesCS4A01G166000LC	TraesCS4D01G251900	TraesCS5B01G475000
TraesCS1B01G480800LC	TraesCS3A01G324400LC	TraesCS3D01G368600	TraesCS4A01G166800	TraesCS4D01G256700LC	TraesCS5B01G479700
TraesCS1B01G491900LC	TraesCS3A01G349500LC	TraesCS3D01G376000LC	TraesCS4A01G173600LC	TraesCS4D01G264500LC	TraesCS5B01G485200
TraesCS1B01G499900LC	TraesCS3A01G353100LC	TraesCS3D01G376500LC	TraesCS4A01G175100	TraesCS4D01G264600LC	TraesCS5B01G488900
TraesCS1B01G504100LC	TraesCS3A01G355400	TraesCS3D01G395800	TraesCS4A01G175200	TraesCS4D01G264700LC	TraesCS5B01G504100
TraesCS1B01G508100LC	TraesCS3A01G355900	TraesCS3D01G396100	TraesCS4A01G175300	TraesCS4D01G269400	TraesCS5B01G507500
TraesCS1B01G508700LC	TraesCS3A01G356300	TraesCS3D01G411300	TraesCS4A01G177200LC	TraesCS4D01G271300LC	TraesCS5B01G517200
TraesCS1B01G509300LC	TraesCS3A01G358800	TraesCS3D01G415400	TraesCS4A01G178300	TraesCS4D01G300900LC	TraesCS5B01G520800
TraesCS1B01G516000LC	TraesCS3A01G363700	TraesCS3D01G416800	TraesCS4A01G181400	TraesCS4D01G301000LC	TraesCS5B01G520900
TraesCS1B01G518600LC	TraesCS3A01G364300	TraesCS3D01G424000	TraesCS4A01G182200	TraesCS4D01G301100LC	TraesCS5B01G527800
TraesCS1B01G526500LC	TraesCS3A01G364500LC	TraesCS3D01G425100LC	TraesCS4A01G182600	TraesCS4D01G302800	TraesCS5B01G535600
TraesCS1B01G527200LC	TraesCS3A01G366400LC	TraesCS3D01G426200LC	TraesCS4A01G182900LC	TraesCS4D01G303100	TraesCS5B01G536200
TraesCS1B01G527400LC	TraesCS3A01G366600LC	TraesCS3D01G426300LC	TraesCS4A01G203000	TraesCS4D01G348400	TraesCS5B01G540400LC
TraesCS1B01G528000LC	TraesCS3A01G368100LC	TraesCS3D01G428800	TraesCS4A01G234100	TraesCS4D01G404900LC	TraesCS5B01G558600
TraesCS1B01G535300LC	TraesCS3A01G378700	TraesCS3D01G433100	TraesCS4A01G250500	TraesCS4D01G438600LC	TraesCS5B01G560300
TraesCS1B01G551200LC	TraesCS3A01G388700LC	TraesCS3D01G437300	TraesCS4A01G254100LC	TraesCS5A01G009300LC	TraesCS5B01G560500LC
TraesCS1B01G551600LC	TraesCS3A01G405300LC	TraesCS3D01G437400	TraesCS4A01G257100LC	TraesCS5A01G033500LC	TraesCS5B01G561000
TraesCS1B01G551700LC	TraesCS3A01G409100LC	TraesCS3D01G438600	TraesCS4A01G261100LC	TraesCS5A01G034600LC	TraesCS5B01G586800LC
TraesCS1B01G551800LC	TraesCS3A01G414900	TraesCS3D01G438700	TraesCS4A01G264200	TraesCS5A01G049400	TraesCS5B01G602700LC
TraesCS1B01G551900LC	TraesCS3A01G415500	TraesCS3D01G440400	TraesCS4A01G265100	TraesCS5A01G064300LC	TraesCS5B01G615800LC
TraesCS1B01G552000LC	TraesCS3A01G418300LC	TraesCS3D01G461200	TraesCS4A01G278000	TraesCS5A01G064600	TraesCS5B01G615900LC
TraesCS1B01G552100LC	TraesCS3A01G420600	TraesCS3D01G463800	TraesCS4A01G279300LC	TraesCS5A01G068600LC	TraesCS5B01G633200LC
TraesCS1B01G552200LC	TraesCS3A01G422300	TraesCS3D01G465700LC	TraesCS4A01G279700LC	TraesCS5A01G070300	TraesCS5B01G705700LC
TraesCS1B01G552300LC	TraesCS3A01G425700LC	TraesCS3D01G472000	TraesCS4A01G305900	TraesCS5A01G076900LC	TraesCS5B01G725000LC
TraesCS1B01G552400LC	TraesCS3A01G431400	TraesCS3D01G472100LC	TraesCS4A01G306000	TraesCS5A01G080500	TraesCS5B01G730600LC
TraesCS1B01G554600LC	TraesCS3A01G439500LC	TraesCS3D01G473100	TraesCS4A01G312100LC	TraesCS5A01G082400	TraesCS5B01G743600LC
TraesCS1B01G555300LC	TraesCS3A01G447700	TraesCS3D01G473200	TraesCS4A01G318300LC	TraesCS5A01G084000LC	TraesCS5D01G012500
TraesCS1B01G556900LC	TraesCS3A01G449600LC	TraesCS3D01G475200	TraesCS4A01G344900	TraesCS5A01G085300LC	TraesCS5D01G017600
TraesCS1B01G557200LC	TraesCS3A01G452100	TraesCS3D01G476100	TraesCS4A01G365600LC	TraesCS5A01G097000LC	TraesCS5D01G024200
TraesCS1B01G557800LC	TraesCS3A01G455000LC	TraesCS3D01G476500	TraesCS4A01G365800LC	TraesCS5A01G120000LC	TraesCS5D01G037000
TraesCS1B01G559200LC	TraesCS3A01G459400	TraesCS3D01G476700LC	TraesCS4A01G369600	TraesCS5A01G133200LC	TraesCS5D01G044100
TraesCS1B01G559600LC	TraesCS3A01G464500LC	TraesCS3D01G477300	TraesCS4A01G370400	TraesCS5A01G186200	TraesCS5D01G045200
TraesCS1B01G570900LC	TraesCS3A01G466700	TraesCS3D01G478000	TraesCS4A01G377500LC	TraesCS5A01G212800LC	TraesCS5D01G046300
TraesCS1B01G571500LC	TraesCS3A01G466700LC	TraesCS3D01G478200	TraesCS4A01G419500LC	TraesCS5A01G212900LC	TraesCS5D01G054200
TraesCS1B01G573100LC	TraesCS3A01G473400LC	TraesCS3D01G478300	TraesCS4A01G425200	TraesCS5A01G213800LC	TraesCS5D01G054400
TraesCS1B01G579200LC	TraesCS3A01G476700LC	TraesCS3D01G478700	TraesCS4A01G425800	TraesCS5A01G218200LC	TraesCS5D01G054900
TraesCS1B01G579900LC	TraesCS3A01G479500	TraesCS3D01G480100	TraesCS4A01G425900	TraesCS5A01G219000	TraesCS5D01G055000
TraesCS1B01G580300LC	TraesCS3A01G481500LC	TraesCS3D01G482400LC	TraesCS4A01G437800LC	TraesCS5A01G219300	TraesCS5D01G055100
TraesCS1B01G580800LC	TraesCS3A01G505800LC	TraesCS3D01G485700	TraesCS4A01G438600	TraesCS5A01G219400	TraesCS5D01G057200LC
TraesCS1B01G580900LC	TraesCS3A01G512400	TraesCS3D01G486800	TraesCS4A01G451300	TraesCS5A01G219500	TraesCS5D01G060300
TraesCS1B01G581000LC	TraesCS3A01G512600	TraesCS3D01G493700	TraesCS4A01G457800LC	TraesCS5A01G219600	TraesCS5D01G061200
TraesCS1B01G581100LC	TraesCS3A01G512700	TraesCS3D01G500000	TraesCS4A01G462300	TraesCS5A01G219700	TraesCS5D01G067100
TraesCS1B01G586300LC	TraesCS3A01G526600LC	TraesCS3D01G500800	TraesCS4A01G463200	TraesCS5A01G220600LC	TraesCS5D01G076400
TraesCS1B01G586400LC	TraesCS3A01G526700LC	TraesCS3D01G506900	TraesCS4A01G465900LC	TraesCS5A01G220800	TraesCS5D01G090600
TraesCS1B01G588700LC	TraesCS3A01G526800LC	TraesCS3D01G508500	TraesCS4A01G467600LC	TraesCS5A01G230200	TraesCS5D01G099100
TraesCS1B01G588800LC	TraesCS3A01G531300	TraesCS3D01G508600	TraesCS4A01G471400	TraesCS5A01G242200LC	TraesCS5D01G104300LC
TraesCS1B01G595100LC	TraesCS3A01G531400	TraesCS3D01G508700	TraesCS4A01G471900	TraesCS5A01G247800LC	TraesCS5D01G114500
TraesCS1B01G596000LC	TraesCS3A01G542700LC	TraesCS3D01G508800	TraesCS4A01G472000	TraesCS5A01G256000LC	TraesCS5D01G130000LC
TraesCS1B01G596700LC	TraesCS3A01G548900LC	TraesCS3D01G508900	TraesCS4A01G475000	TraesCS5A01G256100LC	TraesCS5D01G141900
TraesCS1B01G600300LC	TraesCS3A01G554700LC	TraesCS3D01G511100	TraesCS4A01G476600	TraesCS5A01G261000	TraesCS5D01G142300
TraesCS1B01G608400LC	TraesCS3A01G555500LC	TraesCS3D01G518200	TraesCS4A01G477800	TraesCS5A01G265500	TraesCS5D01G159500
TraesCS1B01G608500LC	TraesCS3A01G563700LC	TraesCS3D01G522300	TraesCS4A01G477900	TraesCS5A01G273300	TraesCS5D01G176400
TraesCS1B01G613400LC	TraesCS3A01G575400LC	TraesCS3D01G524700	TraesCS4A01G478000LC	TraesCS5A01G276300	TraesCS5D01G189800LC
TraesCS1B01G618200LC	TraesCS3A01G582300LC	TraesCS3D01G525200LC	TraesCS4A01G479400	TraesCS5A01G284800LC	TraesCS5D01G190700
TraesCS1B01G620800LC	TraesCS3A01G588400LC	TraesCS3D01G526900	TraesCS4A01G481300	TraesCS5A01G290900LC	TraesCS5D01G190800
TraesCS1B01G626600LC	TraesCS3A01G600000LC	TraesCS3D01G527100	TraesCS4A01G481600	TraesCS5A01G314700	TraesCS5D01G204600
TraesCS1B01G630000LC	TraesCS3A01G619600LC	TraesCS3D01G527200	TraesCS4A01G483000	TraesCS5A01G320400LC	TraesCS5D01G216600
TraesCS1B01G634000LC	TraesCS3A01G623900LC	TraesCS3D01G527400	TraesCS4A01G483900	TraesCS5A01G323300LC	TraesCS5D01G228300
TraesCS1B01G635700LC	TraesCS3A01G628500LC	TraesCS3D01G528800	TraesCS4A01G488100	TraesCS5A01G323400LC	TraesCS5D01G235600
TraesCS1B01G637500LC	TraesCS3A01G659600LC	TraesCS3D01G534600	TraesCS4A01G493800	TraesCS5A01G323500LC	TraesCS5D01G237600
TraesCS1B01G642200LC	TraesCS3A01G704900LC	TraesCS3D01G536600	TraesCS4A01G495300LC	TraesCS5A01G338500	TraesCS5D01G238700
TraesCS1B01G646500LC	TraesCS3A01G718200LC	TraesCS3D01G617400LC	TraesCS4A01G498000	TraesCS5A01G348500	TraesCS5D01G246000
TraesCS1B01G646700LC	TraesCS3A01G728600LC	TraesCS3D01G617600LC	TraesCS4A01G499800	TraesCS5A01G363700LC	TraesCS5D01G246100
TraesCS1B01G646800LC	TraesCS3A01G732200LC	TraesCS3D01G617700LC	TraesCS4A01G504600LC	TraesCS5A01G371400LC	TraesCS5D01G257400
TraesCS1B01G653500LC	TraesCS3A01G738200LC	TraesCS3D01G618500LC	TraesCS4A01G531800LC	TraesCS5A01G376500	TraesCS5D01G261000
TraesCS1B01G662800LC	TraesCS3A01G742100LC	TraesCS3D01G620300LC	TraesCS4A01G536000LC	TraesCS5A01G379800	TraesCS5D01G264600
TraesCS1B01G667600LC	TraesCS3B01G001500	TraesCS3D01G637600LC	TraesCS4A01G550100LC	TraesCS5A01G384000LC	TraesCS5D01G265700
TraesCS1B01G675800LC	TraesCS3B01G003500	TraesCS3D01G644500LC	TraesCS4A01G556600LC	TraesCS5A01G384700	TraesCS5D01G278200
TraesCS1B01G679000LC	TraesCS3B01G006700	TraesCS4A01G001300	TraesCS4A01G612200LC	TraesCS5A01G387600	TraesCS5D01G283800
TraesCS1B01G679900LC	TraesCS3B01G007200	TraesCS4A01G006200LC	TraesCS4A01G628500LC	TraesCS5A01G412600	TraesCS5D01G288700
TraesCS1B01G680800LC	TraesCS3B01G007500	TraesCS4A01G010000	TraesCS4A01G649100LC	TraesCS5A01G419600	TraesCS5D01G291000LC
TraesCS1B01G682000LC	TraesCS3B01G008500	TraesCS4A01G021500	TraesCS4A01G672000LC	TraesCS5A01G421800	TraesCS5D01G299400
TraesCS1B01G682100LC	TraesCS3B01G010700LC	TraesCS4A01G029900LC	TraesCS4A01G706000LC	TraesCS5A01G428700	TraesCS5D01G302200
TraesCS1B01G689300LC	TraesCS3B01G011200	TraesCS4A01G033500	TraesCS4A01G707400LC	TraesCS5A01G432900	TraesCS5D01G314300
TraesCS1B01G694000LC	TraesCS3B01G011500	TraesCS4A01G033600	TraesCS4A01G708800LC	TraesCS5A01G438300	TraesCS5D01G321100
TraesCS1B01G695100LC	TraesCS3B01G011800	TraesCS4A01G042000	TraesCS4A01G712300LC	TraesCS5A01G444500	TraesCS5D01G323500LC
TraesCS1B01G697100LC	TraesCS3B01G012100	TraesCS4A01G044000	TraesCS4A01G718000LC	TraesCS5A01G459100LC	TraesCS5D01G324300
TraesCS1B01G699200LC	TraesCS3B01G012700	TraesCS4A01G044100LC	TraesCS4A01G719900LC	TraesCS5A01G459300	TraesCS5D01G328100
TraesCS1B01G700100LC	TraesCS3B01G013100	TraesCS4A01G045800	TraesCS4A01G720700LC	TraesCS5A01G471600LC	TraesCS5D01G328800
TraesCS1B01G700200LC	TraesCS3B01G013700LC	TraesCS4A01G056500	TraesCS4A01G724000LC	TraesCS5A01G471700LC	TraesCS5D01G339200LC
TraesCS1B01G700400LC	TraesCS3B01G015700LC	TraesCS4A01G061700LC	TraesCS4A01G726400LC	TraesCS5A01G484800	TraesCS5D01G339300LC
TraesCS1B01G713800LC	TraesCS3B01G015900LC	TraesCS4A01G069100	TraesCS4A01G743800LC	TraesCS5A01G489000LC	TraesCS5D01G342600
TraesCS1B01G718200LC	TraesCS3B01G016300	TraesCS4A01G070600	TraesCS4B01G000200	TraesCS5A01G512600	TraesCS5D01G371300
TraesCS1B01G718500LC	TraesCS3B01G024700LC	TraesCS4A01G084200	TraesCS4B01G020500LC	TraesCS5A01G517400	TraesCS5D01G372300
TraesCS1B01G719700LC	TraesCS3B01G030500	TraesCS4A01G099000	TraesCS4B01G034800LC	TraesCS5A01G519900LC	TraesCS5D01G396100LC
TraesCS1B01G719900LC	TraesCS3B01G035300LC	TraesCS4A01G111000LC	TraesCS4B01G059200LC	TraesCS5A01G521900LC	TraesCS5D01G402500
TraesCS1B01G722200LC	TraesCS3B01G039700	TraesCS4A01G114000	TraesCS4B01G061200LC	TraesCS5A01G524200	TraesCS5D01G403400
TraesCS1B01G729800LC	TraesCS3B01G042400	TraesCS4A01G120500	TraesCS4B01G064400	TraesCS5A01G545000	TraesCS5D01G403800LC
TraesCS1B01G731300LC	TraesCS3B01G043700LC	TraesCS4A01G126400	TraesCS4B01G074200LC	TraesCS5A01G557100	TraesCS5D01G404200
TraesCS1B01G732900LC	TraesCS3B01G046800LC	TraesCS4A01G130300	TraesCS4B01G081200	TraesCS5A01G561900LC	TraesCS5D01G407300
TraesCS1B01G742900LC	TraesCS3B01G057000	TraesCS4A01G131500	TraesCS4B01G089800	TraesCS5A01G567900LC	TraesCS5D01G407400
TraesCS1B01G750000LC	TraesCS3B01G063000	TraesCS4A01G135000	TraesCS4B01G096000LC	TraesCS5A01G587900LC	TraesCS5D01G407500
TraesCS1B01G761500LC	TraesCS3B01G063100	TraesCS4A01G143500LC	TraesCS4B01G099300	TraesCS5A01G593200LC	TraesCS5D01G408400LC
TraesCS1B01G766200LC	TraesCS3B01G063600	TraesCS4A01G151600LC	TraesCS4B01G102100LC	TraesCS5A01G599300LC	TraesCS5D01G421800
TraesCS1B01G768400LC	TraesCS3B01G064100	TraesCS4A01G168900LC	TraesCS4B01G106300LC	TraesCS5A01G606600LC	TraesCS5D01G426500
TraesCS1B01G769500LC	TraesCS3B01G072500LC	TraesCS4A01G169500	TraesCS4B01G121300LC	TraesCS5A01G616300LC	TraesCS5D01G436000
TraesCS1B01G781100LC	TraesCS3B01G073100LC	TraesCS4A01G173300	TraesCS4B01G127600LC	TraesCS5A01G623200LC	TraesCS5D01G463000
TraesCS1B01G781200LC	TraesCS3B01G073600LC	TraesCS4A01G174100	TraesCS4B01G144100LC	TraesCS5A01G625400LC	TraesCS5D01G476200
TraesCS1B01G781300LC	TraesCS3B01G077500	TraesCS4A01G201900	TraesCS4B01G153200LC	TraesCS5A01G639400LC	TraesCS5D01G485900
TraesCS1B01G783000LC	TraesCS3B01G080200	TraesCS4A01G207800	TraesCS4B01G153300LC	TraesCS5A01G645200LC	TraesCS5D01G495700LC
TraesCS1B01G783400LC	TraesCS3B01G081800LC	TraesCS4A01G213500	TraesCS4B01G163700	TraesCS5A01G650500LC	TraesCS5D01G495800LC
TraesCS1B01G789200LC	TraesCS3B01G088000	TraesCS4A01G217900LC	TraesCS4B01G165500	TraesCS5A01G650700LC	TraesCS5D01G507800
TraesCS1D01G000500	TraesCS3B01G089000LC	TraesCS4A01G219500	TraesCS4B01G170600	TraesCS5A01G663000LC	TraesCS5D01G519800LC
TraesCS1D01G000500LC	TraesCS3B01G095400LC	TraesCS4A01G223600	TraesCS4B01G182900	TraesCS5A01G663100LC	TraesCS5D01G521100LC
TraesCS1D01G000600	TraesCS3B01G101300	TraesCS4A01G223800	TraesCS4B01G200200	TraesCS5A01G677300LC	TraesCS5D01G526800
TraesCS1D01G001700LC	TraesCS3B01G106700LC	TraesCS4A01G224400	TraesCS4B01G202900	TraesCS5A01G684100LC	TraesCS5D01G533700
TraesCS1D01G002600	TraesCS3B01G108400LC	TraesCS4A01G225400LC	TraesCS4B01G206700	TraesCS5A01G686600LC	TraesCS5D01G543300
TraesCS1D01G002600LC	TraesCS3B01G109200	TraesCS4A01G230500	TraesCS4B01G211700	TraesCS5A01G693400LC	TraesCS5D01G548700
TraesCS1D01G003900LC	TraesCS3B01G112700LC	TraesCS4A01G249800	TraesCS4B01G212300	TraesCS5A01G708400LC	TraesCS5D01G618100LC
TraesCS1D01G005800	TraesCS3B01G113700LC	TraesCS4A01G251900	TraesCS4B01G225200	TraesCS5A01G717000LC	TraesCS5D01G618400LC
TraesCS1D01G007700	TraesCS3B01G113800LC	TraesCS4A01G269700	TraesCS4B01G229400LC	TraesCS5A01G725100LC	TraesCS5D01G662300LC
TraesCS1D01G007900LC	TraesCS3B01G119300LC	TraesCS4A01G273400	TraesCS4B01G237300	TraesCS5B01G030800LC	TraesCS6A01G029200
TraesCS1D01G008200LC	TraesCS3B01G120200LC	TraesCS4A01G279200LC	TraesCS4B01G248600	TraesCS5B01G043500	TraesCS6A01G029300
TraesCS1D01G012000	TraesCS3B01G122100LC	TraesCS4A01G291800	TraesCS4B01G254000LC	TraesCS5B01G052700	TraesCS6A01G047500
TraesCS1D01G012600	TraesCS3B01G123700	TraesCS4A01G296300	TraesCS4B01G260100LC	TraesCS5B01G053200LC	TraesCS6A01G056100
TraesCS1D01G012600LC	TraesCS3B01G126400LC	TraesCS4A01G297000	TraesCS4B01G263800LC	TraesCS5B01G054600	TraesCS6A01G057400
TraesCS1D01G013300	TraesCS3B01G133900LC	TraesCS4A01G309000LC	TraesCS4B01G270100	TraesCS5B01G059300	TraesCS6A01G058600
TraesCS1D01G014400	TraesCS3B01G142900	TraesCS4A01G309900	TraesCS4B01G277600LC	TraesCS5B01G061400	TraesCS6A01G059600
TraesCS1D01G015600LC	TraesCS3B01G153500	TraesCS4A01G310000	TraesCS4B01G282400LC	TraesCS5B01G064000	TraesCS6A01G060100LC
TraesCS1D01G016700	TraesCS3B01G156200LC	TraesCS4A01G310100	TraesCS4B01G294600LC	TraesCS5B01G073900LC	TraesCS6A01G063900
TraesCS1D01G017500	TraesCS3B01G158600LC	TraesCS4A01G315100	TraesCS4B01G296700LC	TraesCS5B01G074000LC	TraesCS6A01G065900
TraesCS1D01G017600	TraesCS3B01G158700	TraesCS4A01G318400	TraesCS4B01G304300	TraesCS5B01G084900LC	TraesCS6A01G071000
TraesCS1D01G018000LC	TraesCS3B01G165100	TraesCS4A01G319200	TraesCS4B01G304600LC	TraesCS5B01G088800LC	TraesCS6A01G076900
TraesCS1D01G018400LC	TraesCS3B01G166100	TraesCS4A01G320400	TraesCS4B01G304700LC	TraesCS5B01G088900LC	TraesCS6A01G094300
TraesCS1D01G019100LC	TraesCS3B01G168700LC	TraesCS4A01G323400	TraesCS4B01G304900	TraesCS5B01G091700LC	TraesCS6A01G094400
TraesCS1D01G019600	TraesCS3B01G168800LC	TraesCS4A01G323500	TraesCS4B01G307600LC	TraesCS5B01G091800LC	TraesCS6A01G097400
TraesCS1D01G019700	TraesCS3B01G169400	TraesCS4A01G327000	TraesCS4B01G314900LC	TraesCS5B01G091900LC	TraesCS6A01G108300
TraesCS1D01G019800	TraesCS3B01G173400	TraesCS4A01G331100	TraesCS4B01G339000LC	TraesCS5B01G096400	TraesCS6A01G153700
TraesCS1D01G020000	TraesCS3B01G177000	TraesCS4A01G331200LC	TraesCS4B01G341600LC	TraesCS5B01G100200LC	TraesCS6A01G156200
TraesCS1D01G021800	TraesCS3B01G180500LC	TraesCS4A01G342500	TraesCS4B01G358700LC	TraesCS5B01G113800	TraesCS6A01G159300
TraesCS1D01G021900LC	TraesCS3B01G185800LC	TraesCS4A01G346400LC	TraesCS4B01G364800	TraesCS5B01G115100LC	TraesCS6A01G162900
TraesCS1D01G022900	TraesCS3B01G186100	TraesCS4A01G349500	TraesCS4B01G365900LC	TraesCS5B01G118300LC	TraesCS6A01G165000
TraesCS1D01G023300	TraesCS3B01G187700	TraesCS4A01G352900	TraesCS4B01G368300	TraesCS5B01G129900LC	TraesCS6A01G168500
TraesCS1D01G023400	TraesCS3B01G188800	TraesCS4A01G355500	TraesCS4B01G379900	TraesCS5B01G141100	TraesCS6A01G202000LC
TraesCS1D01G024200LC	TraesCS3B01G191400LC	TraesCS4A01G359900	TraesCS4B01G384900LC	TraesCS5B01G180300	TraesCS6A01G232500
TraesCS1D01G024700	TraesCS3B01G191500LC	TraesCS4A01G362200LC	TraesCS4B01G395400	TraesCS5B01G187200	TraesCS6A01G238200
TraesCS1D01G024800	TraesCS3B01G192700LC	TraesCS4A01G365600	TraesCS4B01G455600LC	TraesCS5B01G188100	TraesCS6A01G240000
TraesCS1D01G024800LC	TraesCS3B01G193400LC	TraesCS4A01G384600	TraesCS4B01G465100LC	TraesCS5B01G192000LC	TraesCS6A01G244400LC
TraesCS1D01G025100	TraesCS3B01G198700LC	TraesCS4A01G384700	TraesCS4B01G493100LC	TraesCS5B01G200000	TraesCS6A01G253800LC
TraesCS1D01G026100LC	TraesCS3B01G203300LC	TraesCS4A01G384800	TraesCS4B01G592700LC	TraesCS5B01G206600LC	TraesCS6A01G278100
TraesCS1D01G026200LC	TraesCS3B01G205100	TraesCS4A01G385100	TraesCS4B01G593100LC	TraesCS5B01G211200LC	TraesCS6A01G283700
TraesCS1D01G026300	TraesCS3B01G205300LC	TraesCS4A01G389300LC	TraesCS4B01G595700LC	TraesCS5B01G216300LC	TraesCS6A01G288300
TraesCS1D01G026300LC	TraesCS3B01G225800	TraesCS4A01G389400	TraesCS4B01G602900LC	TraesCS5B01G216400	TraesCS6A01G292800
TraesCS1D01G026500	TraesCS3B01G234500LC	TraesCS4A01G394200	TraesCS4B01G604600LC	TraesCS5B01G217900	TraesCS6A01G301300
TraesCS1D01G027300	TraesCS3B01G238100	TraesCS4A01G396200	TraesCS4D01G026700LC	TraesCS5B01G217900LC	TraesCS6A01G310400
TraesCS1D01G027400	TraesCS3B01G255300LC	TraesCS4A01G396300	TraesCS4D01G037700LC	TraesCS5B01G218200	TraesCS6A01G313200LC
TraesCS1D01G027900	TraesCS3B01G256400LC	TraesCS4A01G396400	TraesCS4D01G045900LC	TraesCS5B01G218500	TraesCS6A01G320700
TraesCS1D01G028100LC	TraesCS3B01G256600LC	TraesCS4A01G412100	TraesCS4D01G055500	TraesCS5B01G218600	TraesCS6A01G337400
TraesCS1D01G029700	TraesCS3B01G257800	TraesCS4A01G429000	TraesCS4D01G057000LC	TraesCS5B01G221900	TraesCS6A01G338200
TraesCS1D01G030000	TraesCS3B01G259000	TraesCS4A01G430300	TraesCS4D01G059800	TraesCS5B01G227700LC	TraesCS6A01G350400
TraesCS1D01G031600LC	TraesCS3B01G269600	TraesCS4A01G446500	TraesCS4D01G068800	TraesCS5B01G228800	TraesCS6A01G355900LC
TraesCS1D01G031900	TraesCS3B01G274300	TraesCS4A01G453100LC	TraesCS4D01G081300LC	TraesCS5B01G234800LC	TraesCS6A01G356400
TraesCS1D01G034800	TraesCS3B01G282900	TraesCS4A01G454300	TraesCS4D01G086200	TraesCS5B01G239000	TraesCS6A01G367300
TraesCS1D01G038700LC	TraesCS3B01G284600	TraesCS4A01G455100	TraesCS4D01G097200LC	TraesCS5B01G239300	TraesCS6A01G411900
TraesCS1D01G039200	TraesCS3B01G284900LC	TraesCS4A01G457000LC	TraesCS4D01G097800LC	TraesCS5B01G242200LC	TraesCS6A01G420900
TraesCS1D01G039800	TraesCS3B01G290300	TraesCS4A01G457200LC	TraesCS4D01G100400LC	TraesCS5B01G264900	TraesCS6A01G421100LC
TraesCS1D01G039900	TraesCS3B01G298400	TraesCS4A01G470200LC	TraesCS4D01G142000LC	TraesCS5B01G265200	TraesCS6A01G435000LC
TraesCS1D01G040000	TraesCS3B01G300400LC	TraesCS4A01G482600LC	TraesCS4D01G143700	TraesCS5B01G275700	TraesCS6A01G463300LC
TraesCS1D01G042300	TraesCS3B01G307800	TraesCS4A01G482800	TraesCS4D01G145500	TraesCS5B01G277400LC	TraesCS6A01G468800LC
TraesCS1D01G043000	TraesCS3B01G314600	TraesCS4A01G486800	TraesCS4D01G147300	TraesCS5B01G279700LC	TraesCS6A01G471900LC
TraesCS1D01G044200LC	TraesCS3B01G316900LC	TraesCS4A01G490700	TraesCS4D01G156100LC	TraesCS5B01G283300	TraesCS6A01G479500LC
TraesCS1D01G047700	TraesCS3B01G317000LC	TraesCS4A01G491400	TraesCS4D01G157900LC	TraesCS5B01G296000LC	TraesCS6A01G504300LC
TraesCS1D01G050100	TraesCS3B01G322300LC	TraesCS4A01G492900	TraesCS4D01G170100	TraesCS5B01G296900LC	TraesCS6A01G515700LC
TraesCS1D01G050600	TraesCS3B01G329500LC	TraesCS4A01G493700	TraesCS4D01G177300	TraesCS5B01G300600LC	TraesCS6A01G527200LC
TraesCS1D01G052900	TraesCS3B01G333500LC	TraesCS4A01G520600LC	TraesCS4D01G182800	TraesCS5B01G300700LC	TraesCS6A01G562700LC
TraesCS1D01G053000	TraesCS3B01G339100LC	TraesCS4A01G520700LC	TraesCS4D01G198800	TraesCS5B01G302500LC	TraesCS6B01G000100LC
TraesCS1D01G055200	TraesCS3B01G346100	TraesCS4A01G571200LC	TraesCS4D01G200300LC	TraesCS5B01G311300LC	TraesCS6B01G007900LC
TraesCS1D01G055300LC	TraesCS3B01G358700	TraesCS4A01G571500LC	TraesCS4D01G205500	TraesCS5B01G315600	TraesCS6B01G022400
TraesCS1D01G057100	TraesCS3B01G362200LC	TraesCS4A01G602300LC	TraesCS4D01G207500	TraesCS5B01G318400LC	TraesCS6B01G022500
TraesCS1D01G057600	TraesCS3B01G367900	TraesCS4A01G602500LC	TraesCS4D01G212300	TraesCS5B01G321300	TraesCS6B01G039900
TraesCS1D01G058700	TraesCS3B01G370300	TraesCS4A01G603400LC	TraesCS4D01G223900LC	TraesCS5B01G321400	TraesCS6B01G046900
TraesCS1D01G060500	TraesCS3B01G372500LC	TraesCS4A01G668000LC	TraesCS4D01G226000	TraesCS5B01G321700	TraesCS6B01G047900
TraesCS1D01G061800	TraesCS3B01G378600	TraesCS4A01G678800LC	TraesCS4D01G240400LC	TraesCS5B01G330700LC	TraesCS6B01G056800
TraesCS1D01G061900	TraesCS3B01G378700	TraesCS4A01G681800LC	TraesCS4D01G265600LC	TraesCS5B01G331700	TraesCS6B01G065200LC
TraesCS1D01G062000	TraesCS3B01G391000	TraesCS4A01G703300LC	TraesCS4D01G281200	TraesCS5B01G336000	TraesCS6B01G085600
TraesCS1D01G062100	TraesCS3B01G395900	TraesCS4A01G713400LC	TraesCS4D01G296000	TraesCS5B01G344200LC	TraesCS6B01G098300
TraesCS1D01G062200	TraesCS3B01G397400	TraesCS4A01G725800LC	TraesCS4D01G341700LC	TraesCS5B01G351200	TraesCS6B01G122600
TraesCS1D01G062400LC	TraesCS3B01G402400LC	TraesCS4A01G729700LC	TraesCS4D01G373400LC	TraesCS5B01G353200	TraesCS6B01G125800
TraesCS1D01G063700LC	TraesCS3B01G406200	TraesCS4A01G731900LC	TraesCS4D01G390400LC	TraesCS5B01G359100LC	TraesCS6B01G128000
TraesCS1D01G064500	TraesCS3B01G409600LC	TraesCS4A01G736100LC	TraesCS4D01G394600LC	TraesCS5B01G362200LC	TraesCS6B01G165200LC
TraesCS1D01G066800	TraesCS3B01G421900	TraesCS4B01G000200LC	TraesCS4D01G409700LC	TraesCS5B01G363000LC	TraesCS6B01G175500
TraesCS1D01G066800LC	TraesCS3B01G422700LC	TraesCS4B01G007600	TraesCS4D01G427700LC	TraesCS5B01G368300	TraesCS6B01G181400
TraesCS1D01G067200	TraesCS3B01G428800	TraesCS4B01G008000LC	TraesCS4D01G427800LC	TraesCS5B01G372600LC	TraesCS6B01G196500
TraesCS1D01G071200	TraesCS3B01G430900LC	TraesCS4B01G009500	TraesCS4D01G432900LC	TraesCS5B01G379300LC	TraesCS6B01G196600
TraesCS1D01G071400	TraesCS3B01G431000LC	TraesCS4B01G016400LC	TraesCS4D01G433000LC	TraesCS5B01G389600LC	TraesCS6B01G210400
TraesCS1D01G071600LC	TraesCS3B01G434800	TraesCS4B01G016700	TraesCS4D01G440800LC	TraesCS5B01G396900LC	TraesCS6B01G227900
TraesCS1D01G071700LC	TraesCS3B01G437000	TraesCS4B01G028500	TraesCS4D01G471500LC	TraesCS5B01G398800	TraesCS6B01G246400
TraesCS1D01G073300	TraesCS3B01G438700LC	TraesCS4B01G037700	TraesCS5A01G011500LC	TraesCS5B01G400100	TraesCS6B01G248100LC
TraesCS1D01G075600	TraesCS3B01G438900LC	TraesCS4B01G044000LC	TraesCS5A01G018100LC	TraesCS5B01G407800	TraesCS6B01G252800
TraesCS1D01G075700	TraesCS3B01G439000LC	TraesCS4B01G044400	TraesCS5A01G044100	TraesCS5B01G409800LC	TraesCS6B01G281000LC
TraesCS1D01G078700	TraesCS3B01G443200LC	TraesCS4B01G044500	TraesCS5A01G044400	TraesCS5B01G416400LC	TraesCS6B01G282700
TraesCS1D01G079800	TraesCS3B01G448200	TraesCS4B01G045800LC	TraesCS5A01G063000	TraesCS5B01G416500LC	TraesCS6B01G283800
TraesCS1D01G079900	TraesCS3B01G448300	TraesCS4B01G059300	TraesCS5A01G067100LC	TraesCS5B01G443000LC	TraesCS6B01G294100
TraesCS1D01G081600	TraesCS3B01G450600	TraesCS4B01G064000LC	TraesCS5A01G068900LC	TraesCS5B01G454300LC	TraesCS6B01G298700
TraesCS1D01G081700	TraesCS3B01G452500	TraesCS4B01G064900	TraesCS5A01G070500LC	TraesCS5B01G454700	TraesCS6B01G298800
TraesCS1D01G082200	TraesCS3B01G455800LC	TraesCS4B01G070800	TraesCS5A01G070600	TraesCS5B01G458300	TraesCS6B01G303800
TraesCS1D01G083800	TraesCS3B01G456000	TraesCS4B01G092200	TraesCS5A01G076400	TraesCS5B01G490300LC	TraesCS6B01G306400
TraesCS1D01G084200	TraesCS3B01G456100	TraesCS4B01G092400	TraesCS5A01G079200	TraesCS5B01G500200LC	TraesCS6B01G309700LC
TraesCS1D01G084400	TraesCS3B01G468600	TraesCS4B01G092500	TraesCS5A01G084400LC	TraesCS5B01G503200LC	TraesCS6B01G331600LC
TraesCS1D01G085400LC	TraesCS3B01G468700	TraesCS4B01G092700	TraesCS5A01G114700	TraesCS5B01G532400	TraesCS6B01G340300
TraesCS1D01G085800	TraesCS3B01G468800	TraesCS4B01G096200LC	TraesCS5A01G115200	TraesCS5B01G545200	TraesCS6B01G348900
TraesCS1D01G087200	TraesCS3B01G472700	TraesCS4B01G106200	TraesCS5A01G115500LC	TraesCS5B01G546200	TraesCS6B01G362000
TraesCS1D01G087800LC	TraesCS3B01G478200	TraesCS4B01G111300	TraesCS5A01G115600LC	TraesCS5B01G550900LC	TraesCS6B01G366500
TraesCS1D01G089600LC	TraesCS3B01G480100LC	TraesCS4B01G115800LC	TraesCS5A01G115700LC	TraesCS5B01G556000LC	TraesCS6B01G377100
TraesCS1D01G089900LC	TraesCS3B01G489000	TraesCS4B01G131000LC	TraesCS5A01G115800LC	TraesCS5B01G556900LC	TraesCS6B01G406100
TraesCS1D01G092000LC	TraesCS3B01G492400	TraesCS4B01G136300	TraesCS5A01G119800	TraesCS5B01G558000LC	TraesCS6B01G410400
TraesCS1D01G094800	TraesCS3B01G498200LC	TraesCS4B01G143700	TraesCS5A01G120000	TraesCS5B01G566000	TraesCS6B01G432300
TraesCS1D01G095000LC	TraesCS3B01G501700LC	TraesCS4B01G162400	TraesCS5A01G123800LC	TraesCS5B01G584400LC	TraesCS6B01G436300LC
TraesCS1D01G099100LC	TraesCS3B01G504000LC	TraesCS4B01G170100	TraesCS5A01G130100LC	TraesCS5B01G584500LC	TraesCS6B01G442500LC
TraesCS1D01G101500	TraesCS3B01G509400	TraesCS4B01G173400LC	TraesCS5A01G149800LC	TraesCS5B01G586000LC	TraesCS6B01G442700LC
TraesCS1D01G103000	TraesCS3B01G517700	TraesCS4B01G184500	TraesCS5A01G152400	TraesCS5B01G588100LC	TraesCS6B01G454900
TraesCS1D01G103200	TraesCS3B01G527400LC	TraesCS4B01G190100	TraesCS5A01G154900	TraesCS5B01G617000LC	TraesCS6B01G459100
TraesCS1D01G105900LC	TraesCS3B01G528600LC	TraesCS4B01G202000	TraesCS5A01G157100	TraesCS5B01G625700LC	TraesCS6B01G469600LC
TraesCS1D01G107900LC	TraesCS3B01G530000LC	TraesCS4B01G205300	TraesCS5A01G161000LC	TraesCS5B01G634500LC	TraesCS6B01G494300LC
TraesCS1D01G108100	TraesCS3B01G534400	TraesCS4B01G207900	TraesCS5A01G164800	TraesCS5B01G634600LC	TraesCS6B01G503900LC
TraesCS1D01G109200	TraesCS3B01G537300	TraesCS4B01G220000	TraesCS5A01G172200LC	TraesCS5B01G641000LC	TraesCS6B01G571300LC
TraesCS1D01G110900LC	TraesCS3B01G542100LC	TraesCS4B01G226300	TraesCS5A01G172300LC	TraesCS5B01G650700LC	TraesCS6B01G585000LC
TraesCS1D01G111300LC	TraesCS3B01G542300LC	TraesCS4B01G226700	TraesCS5A01G175600LC	TraesCS5B01G653000LC	TraesCS6B01G597200LC
TraesCS1D01G111400LC	TraesCS3B01G542400LC	TraesCS4B01G232000	TraesCS5A01G180800LC	TraesCS5B01G656400LC	TraesCS6B01G630800LC
TraesCS1D01G111600	TraesCS3B01G545400LC	TraesCS4B01G243500	TraesCS5A01G183900	TraesCS5B01G662500LC	TraesCS6B01G640600LC
TraesCS1D01G112900	TraesCS3B01G545500LC	TraesCS4B01G243700LC	TraesCS5A01G190800LC	TraesCS5B01G665500LC	TraesCS6B01G641200LC
TraesCS1D01G113200	TraesCS3B01G545600LC	TraesCS4B01G265100	TraesCS5A01G191800LC	TraesCS5B01G679600LC	TraesCS6B01G652000LC
TraesCS1D01G113900	TraesCS3B01G556500LC	TraesCS4B01G271800	TraesCS5A01G192700	TraesCS5B01G683400LC	TraesCS6B01G684800LC
TraesCS1D01G114500	TraesCS3B01G560100LC	TraesCS4B01G271900	TraesCS5A01G199000	TraesCS5B01G684000LC	TraesCS6D01G015100LC
TraesCS1D01G115500	TraesCS3B01G563200	TraesCS4B01G282100	TraesCS5A01G202400	TraesCS5B01G693600LC	TraesCS6D01G018500
TraesCS1D01G116000	TraesCS3B01G572000LC	TraesCS4B01G286600	TraesCS5A01G206100LC	TraesCS5B01G696300LC	TraesCS6D01G031600
TraesCS1D01G116200	TraesCS3B01G572700LC	TraesCS4B01G306900	TraesCS5A01G206900LC	TraesCS5B01G796800LC	TraesCS6D01G031900
TraesCS1D01G117400	TraesCS3B01G573800	TraesCS4B01G311800	TraesCS5A01G208600	TraesCS5D01G008500LC	TraesCS6D01G051200
TraesCS1D01G118100	TraesCS3B01G578200LC	TraesCS4B01G312300	TraesCS5A01G210500	TraesCS5D01G023700	TraesCS6D01G061000
TraesCS1D01G118500	TraesCS3B01G587300LC	TraesCS4B01G317500	TraesCS5A01G210600	TraesCS5D01G027800LC	TraesCS6D01G070300LC
TraesCS1D01G118800	TraesCS3B01G592200LC	TraesCS4B01G329100	TraesCS5A01G210700	TraesCS5D01G027900LC	TraesCS6D01G071600
TraesCS1D01G119100	TraesCS3B01G593500	TraesCS4B01G344200	TraesCS5A01G212700	TraesCS5D01G028000LC	TraesCS6D01G082300
TraesCS1D01G119100LC	TraesCS3B01G629900LC	TraesCS4B01G346900	TraesCS5A01G218700LC	TraesCS5D01G049500LC	TraesCS6D01G085100
TraesCS1D01G120500	TraesCS3B01G636000LC	TraesCS4B01G353800	TraesCS5A01G220700LC	TraesCS5D01G052000LC	TraesCS6D01G088600
TraesCS1D01G122400	TraesCS3B01G656900LC	TraesCS4B01G354800LC	TraesCS5A01G221500LC	TraesCS5D01G060200	TraesCS6D01G088800
TraesCS1D01G122600	TraesCS3B01G663500LC	TraesCS4B01G356800	TraesCS5A01G226500LC	TraesCS5D01G066700	TraesCS6D01G091600LC
TraesCS1D01G123700LC	TraesCS3B01G666300LC	TraesCS4B01G378300	TraesCS5A01G230300	TraesCS5D01G122100	TraesCS6D01G092000LC
TraesCS1D01G123800	TraesCS3B01G670000LC	TraesCS4B01G385900LC	TraesCS5A01G252400LC	TraesCS5D01G122200	TraesCS6D01G096300
TraesCS1D01G125300	TraesCS3B01G674200LC	TraesCS4B01G386100	TraesCS5A01G263300	TraesCS5D01G133300LC	TraesCS6D01G097000
TraesCS1D01G127400	TraesCS3B01G677300LC	TraesCS4B01G387400LC	TraesCS5A01G264600LC	TraesCS5D01G145700LC	TraesCS6D01G125000LC
TraesCS1D01G127700	TraesCS3B01G690900LC	TraesCS4B01G387600	TraesCS5A01G269900	TraesCS5D01G146800LC	TraesCS6D01G128600
TraesCS1D01G127800	TraesCS3B01G697600LC	TraesCS4B01G392100	TraesCS5A01G274200	TraesCS5D01G150100	TraesCS6D01G135300LC
TraesCS1D01G128800LC	TraesCS3B01G697800LC	TraesCS4B01G425600LC	TraesCS5A01G275400	TraesCS5D01G164600LC	TraesCS6D01G152300
TraesCS1D01G129000LC	TraesCS3B01G711300LC	TraesCS4B01G432000LC	TraesCS5A01G279700LC	TraesCS5D01G180600LC	TraesCS6D01G157600
TraesCS1D01G130200	TraesCS3B01G711500LC	TraesCS4B01G464800LC	TraesCS5A01G281100LC	TraesCS5D01G180900LC	TraesCS6D01G157700
TraesCS1D01G130900	TraesCS3B01G712600LC	TraesCS4B01G504200LC	TraesCS5A01G284500	TraesCS5D01G184900LC	TraesCS6D01G158100
TraesCS1D01G132700LC	TraesCS3B01G723500LC	TraesCS4B01G534800LC	TraesCS5A01G287700	TraesCS5D01G186700	TraesCS6D01G158200
TraesCS1D01G133200	TraesCS3B01G727700LC	TraesCS4B01G550300LC	TraesCS5A01G289800LC	TraesCS5D01G190000LC	TraesCS6D01G160900
TraesCS1D01G135500LC	TraesCS3B01G750700LC	TraesCS4B01G560200LC	TraesCS5A01G292000	TraesCS5D01G194700	TraesCS6D01G164500
TraesCS1D01G135800LC	TraesCS3B01G756100LC	TraesCS4B01G571800LC	TraesCS5A01G305900LC	TraesCS5D01G196300	TraesCS6D01G186200LC
TraesCS1D01G137300LC	TraesCS3B01G760900LC	TraesCS4B01G571900LC	TraesCS5A01G314000LC	TraesCS5D01G205400LC	TraesCS6D01G187800
TraesCS1D01G138100LC	TraesCS3B01G773500LC	TraesCS4B01G580100LC	TraesCS5A01G314100LC	TraesCS5D01G205500LC	TraesCS6D01G189900
TraesCS1D01G138200	TraesCS3B01G781400LC	TraesCS4B01G588900LC	TraesCS5A01G316500LC	TraesCS5D01G205600LC	TraesCS6D01G199100
TraesCS1D01G138300LC	TraesCS3B01G786300LC	TraesCS4B01G600500LC	TraesCS5A01G318800LC	TraesCS5D01G210600	TraesCS6D01G216500
TraesCS1D01G138600	TraesCS3B01G788300LC	TraesCS4D01G000500LC	TraesCS5A01G324800	TraesCS5D01G226900	TraesCS6D01G230200LC
TraesCS1D01G138900	TraesCS3B01G790400LC	TraesCS4D01G001900	TraesCS5A01G324900	TraesCS5D01G227000	TraesCS6D01G239300
TraesCS1D01G140100	TraesCS3B01G800300LC	TraesCS4D01G003400	TraesCS5A01G325000	TraesCS5D01G227300	TraesCS6D01G240300
TraesCS1D01G142400	TraesCS3B01G802900LC	TraesCS4D01G003900	TraesCS5A01G326300LC	TraesCS5D01G227400	TraesCS6D01G248000
TraesCS1D01G142500	TraesCS3B01G807400LC	TraesCS4D01G006300	TraesCS5A01G332600LC	TraesCS5D01G227500	TraesCS6D01G256700
TraesCS1D01G142900LC	TraesCS3B01G820000LC	TraesCS4D01G006300LC	TraesCS5A01G332800	TraesCS5D01G227600	TraesCS6D01G264200
TraesCS1D01G144200	TraesCS3B01G820500LC	TraesCS4D01G007300	TraesCS5A01G332800LC	TraesCS5D01G227700	TraesCS6D01G273900
TraesCS1D01G146600	TraesCS3B01G868500LC	TraesCS4D01G007900	TraesCS5A01G332900LC	TraesCS5D01G229900LC	TraesCS6D01G280700
TraesCS1D01G147900	TraesCS3B01G871800LC	TraesCS4D01G014100	TraesCS5A01G335500LC	TraesCS5D01G230600LC	TraesCS6D01G282500LC
TraesCS1D01G148600	TraesCS3B01G875800LC	TraesCS4D01G015000	TraesCS5A01G337400LC	TraesCS5D01G233100LC	TraesCS6D01G303900
TraesCS1D01G148700	TraesCS3B01G905500LC	TraesCS4D01G015100	TraesCS5A01G340000LC	TraesCS5D01G238800	TraesCS6D01G310500
TraesCS1D01G148900	TraesCS3D01G000100LC	TraesCS4D01G015600	TraesCS5A01G340100LC	TraesCS5D01G251900LC	TraesCS6D01G336500LC
TraesCS1D01G150700LC	TraesCS3D01G003700	TraesCS4D01G015800	TraesCS5A01G343600LC	TraesCS5D01G261400	TraesCS6D01G352800
TraesCS1D01G152200	TraesCS3D01G004000	TraesCS4D01G020000	TraesCS5A01G346200LC	TraesCS5D01G273400	TraesCS6D01G365100
TraesCS1D01G155500	TraesCS3D01G010500LC	TraesCS4D01G022000LC	TraesCS5A01G352300	TraesCS5D01G290000LC	TraesCS6D01G378000
TraesCS1D01G155700LC	TraesCS3D01G013000LC	TraesCS4D01G038000	TraesCS5A01G352400	TraesCS5D01G297100LC	TraesCS6D01G380100LC
TraesCS1D01G155900LC	TraesCS3D01G015700	TraesCS4D01G039300LC	TraesCS5A01G354400LC	TraesCS5D01G304100LC	TraesCS6D01G383900
TraesCS1D01G157500	TraesCS3D01G022800	TraesCS4D01G041000LC	TraesCS5A01G357000LC	TraesCS5D01G304200LC	TraesCS6D01G404900LC
TraesCS1D01G159700	TraesCS3D01G027600LC	TraesCS4D01G041900	TraesCS5A01G357900	TraesCS5D01G308200	TraesCS6D01G440900LC
TraesCS1D01G160500	TraesCS3D01G035100LC	TraesCS4D01G048500LC	TraesCS5A01G367500	TraesCS5D01G310100LC	TraesCS6D01G446300LC
TraesCS1D01G162300	TraesCS3D01G037000	TraesCS4D01G055300	TraesCS5A01G370400LC	TraesCS5D01G310500	TraesCS6D01G482700LC
TraesCS1D01G162300LC	TraesCS3D01G039500LC	TraesCS4D01G056400	TraesCS5A01G381100LC	TraesCS5D01G310600	TraesCS6D01G495900LC
TraesCS1D01G162400	TraesCS3D01G040100	TraesCS4D01G059300	TraesCS5A01G381700	TraesCS5D01G311300	TraesCS7A01G037700
TraesCS1D01G162600	TraesCS3D01G040800	TraesCS4D01G083500	TraesCS5A01G391500	TraesCS5D01G321000	TraesCS7A01G041100
TraesCS1D01G162600LC	TraesCS3D01G048800LC	TraesCS4D01G089100	TraesCS5A01G397600	TraesCS5D01G348900LC	TraesCS7A01G042100
TraesCS1D01G162800	TraesCS3D01G049000	TraesCS4D01G089200	TraesCS5A01G424000	TraesCS5D01G353200LC	TraesCS7A01G042200
TraesCS1D01G163000	TraesCS3D01G049800LC	TraesCS4D01G089300	TraesCS5A01G429700	TraesCS5D01G360600	TraesCS7A01G045600LC
TraesCS1D01G163200LC	TraesCS3D01G052900	TraesCS4D01G096000LC	TraesCS5A01G435600LC	TraesCS5D01G367500LC	TraesCS7A01G053500
TraesCS1D01G164000	TraesCS3D01G053000LC	TraesCS4D01G097700	TraesCS5A01G448400LC	TraesCS5D01G386500	TraesCS7A01G056200
TraesCS1D01G164100	TraesCS3D01G053500	TraesCS4D01G098600	TraesCS5A01G449900LC	TraesCS5D01G387800LC	TraesCS7A01G072900
TraesCS1D01G166200	TraesCS3D01G053700LC	TraesCS4D01G102800	TraesCS5A01G453100LC	TraesCS5D01G401300	TraesCS7A01G077500
TraesCS1D01G166400LC	TraesCS3D01G057900	TraesCS4D01G102900	TraesCS5A01G456300	TraesCS5D01G402000LC	TraesCS7A01G080700LC
TraesCS1D01G167800	TraesCS3D01G058400LC	TraesCS4D01G109000	TraesCS5A01G462100LC	TraesCS5D01G411600LC	TraesCS7A01G093700
TraesCS1D01G173000	TraesCS3D01G061100LC	TraesCS4D01G113000LC	TraesCS5A01G464300LC	TraesCS5D01G418500LC	TraesCS7A01G094300
TraesCS1D01G173200LC	TraesCS3D01G061400LC	TraesCS4D01G141500	TraesCS5A01G464400LC	TraesCS5D01G420500	TraesCS7A01G094800
TraesCS1D01G173800LC	TraesCS3D01G064100	TraesCS4D01G142000	TraesCS5A01G468300	TraesCS5D01G482400LC	TraesCS7A01G095000
TraesCS1D01G175400	TraesCS3D01G067500	TraesCS4D01G142300	TraesCS5A01G472300	TraesCS5D01G484900	TraesCS7A01G096400
TraesCS1D01G176500LC	TraesCS3D01G070700LC	TraesCS4D01G144900	TraesCS5A01G477200	TraesCS5D01G497200	TraesCS7A01G118600
TraesCS1D01G176600LC	TraesCS3D01G076700LC	TraesCS4D01G172200	TraesCS5A01G477300	TraesCS5D01G503900LC	TraesCS7A01G127800
TraesCS1D01G178200	TraesCS3D01G078600	TraesCS4D01G176300	TraesCS5A01G477500	TraesCS5D01G510900LC	TraesCS7A01G129600LC
TraesCS1D01G178600LC	TraesCS3D01G087600	TraesCS4D01G180100	TraesCS5A01G477900	TraesCS5D01G512000LC	TraesCS7A01G134000
TraesCS1D01G180300	TraesCS3D01G107400	TraesCS4D01G185500	TraesCS5A01G478100	TraesCS5D01G526700LC	TraesCS7A01G135500
TraesCS1D01G182600	TraesCS3D01G111100	TraesCS4D01G193700LC	TraesCS5A01G482100	TraesCS5D01G537600	TraesCS7A01G137000
TraesCS1D01G183000	TraesCS3D01G113500LC	TraesCS4D01G197900	TraesCS5A01G486000	TraesCS5D01G540700LC	TraesCS7A01G140500
TraesCS1D01G183600	TraesCS3D01G115000	TraesCS4D01G202800	TraesCS5A01G499000LC	TraesCS5D01G550900	TraesCS7A01G140900LC
TraesCS1D01G183700	TraesCS3D01G115300	TraesCS4D01G206200	TraesCS5A01G501500	TraesCS5D01G553100LC	TraesCS7A01G153500
TraesCS1D01G183800	TraesCS3D01G124000LC	TraesCS4D01G226900	TraesCS5A01G514500LC	TraesCS5D01G554000LC	TraesCS7A01G161200LC
TraesCS1D01G184500	TraesCS3D01G130500	TraesCS4D01G227300	TraesCS5A01G521200	TraesCS5D01G568900	TraesCS7A01G173200LC
TraesCS1D01G184600	TraesCS3D01G134800	TraesCS4D01G238800	TraesCS5A01G522700LC	TraesCS5D01G569300LC	TraesCS7A01G178600
TraesCS1D01G185300	TraesCS3D01G136300LC	TraesCS4D01G243100	TraesCS5A01G527200LC	TraesCS5D01G575100LC	TraesCS7A01G191400
TraesCS1D01G187100	TraesCS3D01G141100	TraesCS4D01G254500LC	TraesCS5A01G527300LC	TraesCS5D01G592100LC	TraesCS7A01G192900LC
TraesCS1D01G187200	TraesCS3D01G144900	TraesCS4D01G262900	TraesCS5A01G540500LC	TraesCS5D01G628500LC	TraesCS7A01G199700
TraesCS1D01G187500	TraesCS3D01G150400LC	TraesCS4D01G264500	TraesCS5A01G545600LC	TraesCS5D01G642500LC	TraesCS7A01G215900
TraesCS1D01G188800	TraesCS3D01G155200	TraesCS4D01G265000	TraesCS5A01G546900	TraesCS5D01G656000LC	TraesCS7A01G221300
TraesCS1D01G189200	TraesCS3D01G157800	TraesCS4D01G270000	TraesCS5A01G572300LC	TraesCS6A01G005700	TraesCS7A01G225600
TraesCS1D01G189400	TraesCS3D01G164900	TraesCS4D01G270900	TraesCS5A01G602000LC	TraesCS6A01G008600LC	TraesCS7A01G230500
TraesCS1D01G190600	TraesCS3D01G190900LC	TraesCS4D01G271000	TraesCS5A01G609900LC	TraesCS6A01G009800LC	TraesCS7A01G236800
TraesCS1D01G191800	TraesCS3D01G193600LC	TraesCS4D01G271100	TraesCS5A01G686200LC	TraesCS6A01G016000LC	TraesCS7A01G242200
TraesCS1D01G193900	TraesCS3D01G201000LC	TraesCS4D01G287700LC	TraesCS5A01G691000LC	TraesCS6A01G040600	TraesCS7A01G246300
TraesCS1D01G194600	TraesCS3D01G201100LC	TraesCS4D01G293200	TraesCS5A01G733100LC	TraesCS6A01G040900	TraesCS7A01G257200LC
TraesCS1D01G195300	TraesCS3D01G211400LC	TraesCS4D01G305100	TraesCS5A01G739900LC	TraesCS6A01G041900	TraesCS7A01G260900
TraesCS1D01G195400	TraesCS3D01G219400	TraesCS4D01G309900	TraesCS5B01G019300LC	TraesCS6A01G042600	TraesCS7A01G269600
TraesCS1D01G196000	TraesCS3D01G226300LC	TraesCS4D01G313900LC	TraesCS5B01G019800LC	TraesCS6A01G045000	TraesCS7A01G283300LC
TraesCS1D01G197300	TraesCS3D01G253200	TraesCS4D01G323700	TraesCS5B01G024800	TraesCS6A01G045300	TraesCS7A01G285600LC
TraesCS1D01G197500LC	TraesCS3D01G260500	TraesCS4D01G332900	TraesCS5B01G030900LC	TraesCS6A01G047600	TraesCS7A01G290600LC
TraesCS1D01G197600LC	TraesCS3D01G267400LC	TraesCS4D01G339300	TraesCS5B01G036800LC	TraesCS6A01G047800	TraesCS7A01G300900
TraesCS1D01G197700	TraesCS3D01G268200LC	TraesCS4D01G344600	TraesCS5B01G037800	TraesCS6A01G051400	TraesCS7A01G308800LC
TraesCS1D01G199400	TraesCS3D01G280600	TraesCS4D01G345800	TraesCS5B01G048300	TraesCS6A01G053700LC	TraesCS7A01G310500
TraesCS1D01G199800	TraesCS3D01G282700LC	TraesCS4D01G346000	TraesCS5B01G048600	TraesCS6A01G054600LC	TraesCS7A01G322000
TraesCS1D01G201200	TraesCS3D01G283000LC	TraesCS4D01G347700	TraesCS5B01G048900	TraesCS6A01G055400	TraesCS7A01G349500LC
TraesCS1D01G202200LC	TraesCS3D01G289500LC	TraesCS4D01G350200LC	TraesCS5B01G049200	TraesCS6A01G055700LC	TraesCS7A01G352400LC
TraesCS1D01G202300	TraesCS3D01G293800	TraesCS4D01G350500	TraesCS5B01G052600	TraesCS6A01G060900LC	TraesCS7A01G352500LC
TraesCS1D01G202700	TraesCS3D01G306300	TraesCS4D01G351500	TraesCS5B01G059600	TraesCS6A01G061300LC	TraesCS7A01G367000
TraesCS1D01G203000LC	TraesCS3D01G311800LC	TraesCS4D01G355300LC	TraesCS5B01G059900	TraesCS6A01G077300	TraesCS7A01G381700LC
TraesCS1D01G203300LC	TraesCS3D01G321900LC	TraesCS4D01G360000	TraesCS5B01G060500LC	TraesCS6A01G078000LC	TraesCS7A01G391100
TraesCS1D01G203700	TraesCS3D01G332200	TraesCS4D01G399200LC	TraesCS5B01G067500	TraesCS6A01G085000	TraesCS7A01G418300
TraesCS1D01G205700LC	TraesCS3D01G338800LC	TraesCS4D01G467000LC	TraesCS5B01G072200LC	TraesCS6A01G091900	TraesCS7A01G420200
TraesCS1D01G206800	TraesCS3D01G338900LC	TraesCS5A01G003500	TraesCS5B01G095500LC	TraesCS6A01G095100	TraesCS7A01G440300
TraesCS1D01G207400	TraesCS3D01G340000LC	TraesCS5A01G003600	TraesCS5B01G095700	TraesCS6A01G097200LC	TraesCS7A01G454600
TraesCS1D01G207900LC	TraesCS3D01G340600	TraesCS5A01G003700	TraesCS5B01G098300	TraesCS6A01G098100LC	TraesCS7A01G469200LC
TraesCS1D01G208000	TraesCS3D01G348200LC	TraesCS5A01G004600	TraesCS5B01G107500	TraesCS6A01G099500LC	TraesCS7A01G469400LC
TraesCS1D01G209300LC	TraesCS3D01G355900	TraesCS5A01G004700	TraesCS5B01G123600	TraesCS6A01G101000	TraesCS7A01G470200
TraesCS1D01G210000LC	TraesCS3D01G357200	TraesCS5A01G004800	TraesCS5B01G125100LC	TraesCS6A01G104300LC	TraesCS7A01G478300LC
TraesCS1D01G210100LC	TraesCS3D01G365500LC	TraesCS5A01G004900	TraesCS5B01G128800	TraesCS6A01G112000	TraesCS7A01G478500
TraesCS1D01G210400	TraesCS3D01G367100LC	TraesCS5A01G006400	TraesCS5B01G129700	TraesCS6A01G118400LC	TraesCS7A01G494800LC
TraesCS1D01G214000	TraesCS3D01G371900	TraesCS5A01G009200	TraesCS5B01G138000	TraesCS6A01G130100LC	TraesCS7A01G512400
TraesCS1D01G214600	TraesCS3D01G375800	TraesCS5A01G010900	TraesCS5B01G143200LC	TraesCS6A01G135300LC	TraesCS7A01G530600
TraesCS1D01G214800LC	TraesCS3D01G376400LC	TraesCS5A01G011000	TraesCS5B01G150300	TraesCS6A01G136900	TraesCS7A01G530600LC
TraesCS1D01G215300	TraesCS3D01G387800LC	TraesCS5A01G011900	TraesCS5B01G153100	TraesCS6A01G138900LC	TraesCS7A01G530700LC
TraesCS1D01G215500	TraesCS3D01G390900	TraesCS5A01G018200	TraesCS5B01G175600LC	TraesCS6A01G143700	TraesCS7A01G531700
TraesCS1D01G215700LC	TraesCS3D01G398700	TraesCS5A01G023500	TraesCS5B01G175700LC	TraesCS6A01G144200LC	TraesCS7A01G531800
TraesCS1D01G218200	TraesCS3D01G407000LC	TraesCS5A01G024400	TraesCS5B01G176900	TraesCS6A01G148100	TraesCS7A01G535000LC
TraesCS1D01G218800	TraesCS3D01G412300LC	TraesCS5A01G043200	TraesCS5B01G185000LC	TraesCS6A01G170200LC	TraesCS7A01G557300
TraesCS1D01G219200	TraesCS3D01G414700LC	TraesCS5A01G048600	TraesCS5B01G190900	TraesCS6A01G176500	TraesCS7A01G559500LC
TraesCS1D01G220100	TraesCS3D01G416000	TraesCS5A01G050400	TraesCS5B01G204000LC	TraesCS6A01G179100	TraesCS7A01G663600LC
TraesCS1D01G221500	TraesCS3D01G422300LC	TraesCS5A01G051000	TraesCS5B01G212900	TraesCS6A01G222800LC	TraesCS7A01G722400LC
TraesCS1D01G223200	TraesCS3D01G424800LC	TraesCS5A01G051200	TraesCS5B01G213100	TraesCS6A01G224500	TraesCS7A01G754300LC
TraesCS1D01G224100	TraesCS3D01G424900LC	TraesCS5A01G052600	TraesCS5B01G213200	TraesCS6A01G231100LC	TraesCS7B01G016500
TraesCS1D01G225500LC	TraesCS3D01G426000	TraesCS5A01G052900	TraesCS5B01G220100LC	TraesCS6A01G249900LC	TraesCS7B01G021500
TraesCS1D01G226900	TraesCS3D01G426100	TraesCS5A01G059200	TraesCS5B01G220300LC	TraesCS6A01G250100	TraesCS7B01G022600LC
TraesCS1D01G228100	TraesCS3D01G428100LC	TraesCS5A01G065500	TraesCS5B01G224400LC	TraesCS6A01G252900	TraesCS7B01G026200
TraesCS1D01G228800LC	TraesCS3D01G453800LC	TraesCS5A01G073400LC	TraesCS5B01G226900	TraesCS6A01G258200LC	TraesCS7B01G038300
TraesCS1D01G229000	TraesCS3D01G455600LC	TraesCS5A01G076900	TraesCS5B01G247800	TraesCS6A01G259200LC	TraesCS7B01G072800LC
TraesCS1D01G229400	TraesCS3D01G459900LC	TraesCS5A01G090600	TraesCS5B01G250000LC	TraesCS6A01G263400LC	TraesCS7B01G083400
TraesCS1D01G230900	TraesCS3D01G460800	TraesCS5A01G092800	TraesCS5B01G258300	TraesCS6A01G275700LC	TraesCS7B01G084800
TraesCS1D01G231000LC	TraesCS3D01G464600	TraesCS5A01G116400	TraesCS5B01G260200	TraesCS6A01G275800LC	TraesCS7B01G092300LC
TraesCS1D01G233300	TraesCS3D01G474500	TraesCS5A01G132300LC	TraesCS5B01G263900LC	TraesCS6A01G285300	TraesCS7B01G095400LC
TraesCS1D01G233300LC	TraesCS3D01G477300LC	TraesCS5A01G143800LC	TraesCS5B01G270300	TraesCS6A01G285700	TraesCS7B01G106300
TraesCS1D01G234500	TraesCS3D01G477500LC	TraesCS5A01G160800	TraesCS5B01G270500	TraesCS6A01G286400LC	TraesCS7B01G107700
TraesCS1D01G235500	TraesCS3D01G482600	TraesCS5A01G177200LC	TraesCS5B01G274900	TraesCS6A01G286500LC	TraesCS7B01G107900
TraesCS1D01G236300	TraesCS3D01G484600	TraesCS5A01G183300	TraesCS5B01G278300LC	TraesCS6A01G294200LC	TraesCS7B01G109300
TraesCS1D01G237000	TraesCS3D01G490400LC	TraesCS5A01G190700	TraesCS5B01G279200	TraesCS6A01G297400	TraesCS7B01G111100LC
TraesCS1D01G237300LC	TraesCS3D01G496500LC	TraesCS5A01G197000	TraesCS5B01G281000	TraesCS6A01G305800	TraesCS7B01G113400
TraesCS1D01G238100LC	TraesCS3D01G497400LC	TraesCS5A01G197100	TraesCS5B01G283800LC	TraesCS6A01G316200	TraesCS7B01G123300
TraesCS1D01G238400	TraesCS3D01G502900	TraesCS5A01G198900LC	TraesCS5B01G284300LC	TraesCS6A01G325900	TraesCS7B01G126400
TraesCS1D01G239800	TraesCS3D01G506000	TraesCS5A01G201300	TraesCS5B01G289300LC	TraesCS6A01G327800LC	TraesCS7B01G149200
TraesCS1D01G241700	TraesCS3D01G517100	TraesCS5A01G211600	TraesCS5B01G290500LC	TraesCS6A01G327900	TraesCS7B01G158100
TraesCS1D01G243200	TraesCS3D01G519500LC	TraesCS5A01G212000	TraesCS5B01G296700LC	TraesCS6A01G327900LC	TraesCS7B01G167800
TraesCS1D01G244200	TraesCS3D01G523700	TraesCS5A01G214600	TraesCS5B01G296800LC	TraesCS6A01G328300LC	TraesCS7B01G176900LC
TraesCS1D01G246500LC	TraesCS3D01G525900LC	TraesCS5A01G214800	TraesCS5B01G299600	TraesCS6A01G328900	TraesCS7B01G186200LC
TraesCS1D01G246700	TraesCS3D01G530000LC	TraesCS5A01G217100	TraesCS5B01G299700	TraesCS6A01G342000	TraesCS7B01G193300
TraesCS1D01G249000	TraesCS3D01G531400	TraesCS5A01G225600	TraesCS5B01G300900LC	TraesCS6A01G362200LC	TraesCS7B01G200000LC
TraesCS1D01G250100	TraesCS3D01G532500	TraesCS5A01G226400	TraesCS5B01G301200LC	TraesCS6A01G369800	TraesCS7B01G236900
TraesCS1D01G251300LC	TraesCS3D01G533900LC	TraesCS5A01G233200	TraesCS5B01G301300LC	TraesCS6A01G378100LC	TraesCS7B01G253600
TraesCS1D01G253300LC	TraesCS3D01G534000LC	TraesCS5A01G239300LC	TraesCS5B01G305400	TraesCS6A01G378200LC	TraesCS7B01G253700
TraesCS1D01G254100LC	TraesCS3D01G534100LC	TraesCS5A01G242700LC	TraesCS5B01G313000	TraesCS6A01G379000LC	TraesCS7B01G259100LC
TraesCS1D01G254200	TraesCS3D01G534800	TraesCS5A01G245100LC	TraesCS5B01G314700LC	TraesCS6A01G393600LC	TraesCS7B01G259300
TraesCS1D01G254400LC	TraesCS3D01G542400	TraesCS5A01G246900	TraesCS5B01G315700	TraesCS6A01G394800LC	TraesCS7B01G269700
TraesCS1D01G254600LC	TraesCS3D01G575400LC	TraesCS5A01G249300	TraesCS5B01G317000LC	TraesCS6A01G394900LC	TraesCS7B01G273600
TraesCS1D01G254800LC	TraesCS3D01G580400LC	TraesCS5A01G257100	TraesCS5B01G318100	TraesCS6A01G395800	TraesCS7B01G273600LC
TraesCS1D01G257700	TraesCS3D01G592200LC	TraesCS5A01G260100	TraesCS5B01G318500	TraesCS6A01G403100LC	TraesCS7B01G289900
TraesCS1D01G257800	TraesCS3D01G592300LC	TraesCS5A01G261200	TraesCS5B01G318600LC	TraesCS6A01G403300	TraesCS7B01G290000
TraesCS1D01G258700LC	TraesCS3D01G599400LC	TraesCS5A01G270400	TraesCS5B01G330700	TraesCS6A01G404400LC	TraesCS7B01G301400
TraesCS1D01G258800	TraesCS3D01G600200LC	TraesCS5A01G270500	TraesCS5B01G333500	TraesCS6A01G405000LC	TraesCS7B01G319900LC
TraesCS1D01G259600	TraesCS3D01G610900LC	TraesCS5A01G276200	TraesCS5B01G334700LC	TraesCS6A01G405600	TraesCS7B01G320500
TraesCS1D01G259900	TraesCS3D01G611000LC	TraesCS5A01G276700	TraesCS5B01G335900LC	TraesCS6A01G406200	TraesCS7B01G321200
TraesCS1D01G260500	TraesCS3D01G611100LC	TraesCS5A01G286100	TraesCS5B01G338900LC	TraesCS6A01G408100	TraesCS7B01G324100LC
TraesCS1D01G261400LC	TraesCS3D01G627800LC	TraesCS5A01G291100	TraesCS5B01G344100	TraesCS6A01G410800	TraesCS7B01G349100
TraesCS1D01G261900	TraesCS3D01G638800LC	TraesCS5A01G291600LC	TraesCS5B01G344600LC	TraesCS6A01G434400LC	TraesCS7B01G350200
TraesCS1D01G262000	TraesCS3D01G644600LC	TraesCS5A01G294100LC	TraesCS5B01G350600LC	TraesCS6A01G450900LC	TraesCS7B01G351000
TraesCS1D01G262900	TraesCS3D01G659100LC	TraesCS5A01G304400	TraesCS5B01G351400LC	TraesCS6A01G454300LC	TraesCS7B01G366600
TraesCS1D01G264100	TraesCS4A01G001700LC	TraesCS5A01G320900	TraesCS5B01G359900	TraesCS6A01G454400LC	TraesCS7B01G369900
TraesCS1D01G265000	TraesCS4A01G005500	TraesCS5A01G321000	TraesCS5B01G360800LC	TraesCS6A01G474400LC	TraesCS7B01G370700LC
TraesCS1D01G265200	TraesCS4A01G005700	TraesCS5A01G334700	TraesCS5B01G363100LC	TraesCS6A01G485700LC	TraesCS7B01G398800
TraesCS1D01G266000	TraesCS4A01G019300LC	TraesCS5A01G336500LC	TraesCS5B01G366800	TraesCS6A01G485800LC	TraesCS7B01G399300
TraesCS1D01G266700	TraesCS4A01G019800	TraesCS5A01G372500	TraesCS5B01G372100LC	TraesCS6A01G499500LC	TraesCS7B01G418400
TraesCS1D01G266900	TraesCS4A01G035700LC	TraesCS5A01G375600	TraesCS5B01G378300	TraesCS6A01G505500LC	TraesCS7B01G429100LC
TraesCS1D01G267300	TraesCS4A01G037600	TraesCS5A01G382800	TraesCS5B01G387200LC	TraesCS6A01G512600LC	TraesCS7B01G432700
TraesCS1D01G267500	TraesCS4A01G054800LC	TraesCS5A01G385900	TraesCS5B01G395700LC	TraesCS6A01G517800LC	TraesCS7B01G434400
TraesCS1D01G267700	TraesCS4A01G055900	TraesCS5A01G386000	TraesCS5B01G410300LC	TraesCS6A01G535800LC	TraesCS7B01G444100
TraesCS1D01G268500	TraesCS4A01G059400LC	TraesCS5A01G388800	TraesCS5B01G410400LC	TraesCS6A01G571500LC	TraesCS7B01G446900
TraesCS1D01G268800	TraesCS4A01G059800	TraesCS5A01G394500	TraesCS5B01G429200	TraesCS6A01G604300LC	TraesCS7B01G460200
TraesCS1D01G269600	TraesCS4A01G071500LC	TraesCS5A01G396700LC	TraesCS5B01G442500LC	TraesCS6A01G610000LC	TraesCS7B01G466000LC
TraesCS1D01G270000	TraesCS4A01G072800LC	TraesCS5A01G400200LC	TraesCS5B01G451900	TraesCS6A01G610100LC	TraesCS7B01G474000
TraesCS1D01G270300	TraesCS4A01G075900LC	TraesCS5A01G404000LC	TraesCS5B01G454400	TraesCS6A01G610200LC	TraesCS7B01G483500LC
TraesCS1D01G272800	TraesCS4A01G078600LC	TraesCS5A01G406100	TraesCS5B01G454600	TraesCS6A01G610500LC	TraesCS7B01G485300
TraesCS1D01G274300	TraesCS4A01G080800LC	TraesCS5A01G409700	TraesCS5B01G463100	TraesCS6A01G617700LC	TraesCS7B01G490600
TraesCS1D01G274400LC	TraesCS4A01G088700LC	TraesCS5A01G421100LC	TraesCS5B01G466300	TraesCS6B01G000600	TraesCS7B01G502300LC
TraesCS1D01G274500LC	TraesCS4A01G092200	TraesCS5A01G430400LC	TraesCS5B01G466700LC	TraesCS6B01G008700LC	TraesCS7B01G532400LC
TraesCS1D01G274700	TraesCS4A01G092900LC	TraesCS5A01G433600	TraesCS5B01G466800LC	TraesCS6B01G015500LC	TraesCS7B01G534200LC
TraesCS1D01G275000	TraesCS4A01G094500	TraesCS5A01G435500LC	TraesCS5B01G470300	TraesCS6B01G019000	TraesCS7B01G544900LC
TraesCS1D01G275300	TraesCS4A01G094600LC	TraesCS5A01G439700	TraesCS5B01G473000	TraesCS6B01G032700LC	TraesCS7B01G623300LC
TraesCS1D01G277300	TraesCS4A01G096500	TraesCS5A01G439800	TraesCS5B01G475400LC	TraesCS6B01G043500	TraesCS7B01G654200LC
TraesCS1D01G278200	TraesCS4A01G100600LC	TraesCS5A01G445700	TraesCS5B01G479400	TraesCS6B01G045100	TraesCS7B01G766300LC
TraesCS1D01G279200	TraesCS4A01G106100	TraesCS5A01G447200	TraesCS5B01G479500	TraesCS6B01G047900LC	TraesCS7D01G003800
TraesCS1D01G279800	TraesCS4A01G112000LC	TraesCS5A01G453200	TraesCS5B01G479600	TraesCS6B01G048100LC	TraesCS7D01G022600
TraesCS1D01G280000	TraesCS4A01G115500LC	TraesCS5A01G460300	TraesCS5B01G487300LC	TraesCS6B01G050200	TraesCS7D01G026000
TraesCS1D01G280500	TraesCS4A01G115800	TraesCS5A01G463200	TraesCS5B01G490500	TraesCS6B01G050200LC	TraesCS7D01G033000LC
TraesCS1D01G281800	TraesCS4A01G136800LC	TraesCS5A01G463300	TraesCS5B01G490700	TraesCS6B01G053200LC	TraesCS7D01G038000LC
TraesCS1D01G282600	TraesCS4A01G137000LC	TraesCS5A01G470600LC	TraesCS5B01G490800	TraesCS6B01G053500LC	TraesCS7D01G039900LC
TraesCS1D01G282700	TraesCS4A01G151000LC	TraesCS5A01G474400	TraesCS5B01G491000	TraesCS6B01G057300LC	TraesCS7D01G040200
TraesCS1D01G283000	TraesCS4A01G153000	TraesCS5A01G486800	TraesCS5B01G491200	TraesCS6B01G059000	TraesCS7D01G041200
TraesCS1D01G283100LC	TraesCS4A01G159600	TraesCS5A01G495700	TraesCS5B01G491300	TraesCS6B01G063100LC	TraesCS7D01G048700
TraesCS1D01G283300	TraesCS4A01G165900	TraesCS5A01G500700	TraesCS5B01G492400LC	TraesCS6B01G085500	TraesCS7D01G055700LC
TraesCS1D01G283500	TraesCS4A01G184800LC	TraesCS5A01G513000	TraesCS5B01G495200LC	TraesCS6B01G089000	TraesCS7D01G066100LC
TraesCS1D01G286600	TraesCS4A01G197100LC	TraesCS5A01G521500	TraesCS5B01G498100	TraesCS6B01G089200LC	TraesCS7D01G067900
TraesCS1D01G286700	TraesCS4A01G198700LC	TraesCS5A01G526200	TraesCS5B01G505300	TraesCS6B01G118800LC	TraesCS7D01G068200
TraesCS1D01G287000LC	TraesCS4A01G201300LC	TraesCS5A01G527100	TraesCS5B01G549500	TraesCS6B01G119000	TraesCS7D01G073100
TraesCS1D01G288200	TraesCS4A01G204800LC	TraesCS5A01G535300	TraesCS5B01G558700LC	TraesCS6B01G137100	TraesCS7D01G073200LC
TraesCS1D01G288400	TraesCS4A01G208400	TraesCS5A01G535500	TraesCS5B01G567400LC	TraesCS6B01G143000	TraesCS7D01G086200LC
TraesCS1D01G290000	TraesCS4A01G211600LC	TraesCS5A01G538000LC	TraesCS5B01G568400LC	TraesCS6B01G144400LC	TraesCS7D01G089600
TraesCS1D01G290200	TraesCS4A01G219200LC	TraesCS5A01G538100LC	TraesCS5B01G568500LC	TraesCS6B01G146300LC	TraesCS7D01G089800
TraesCS1D01G293800LC	TraesCS4A01G224600LC	TraesCS5A01G543700	TraesCS5B01G572500	TraesCS6B01G148100LC	TraesCS7D01G097400
TraesCS1D01G295400LC	TraesCS4A01G235200LC	TraesCS5A01G552100LC	TraesCS5B01G585900LC	TraesCS6B01G161900LC	TraesCS7D01G111700
TraesCS1D01G298300	TraesCS4A01G250400	TraesCS5A01G552200	TraesCS5B01G588000LC	TraesCS6B01G163400LC	TraesCS7D01G119800
TraesCS1D01G298400	TraesCS4A01G256600LC	TraesCS5A01G554900LC	TraesCS5B01G591900LC	TraesCS6B01G169500	TraesCS7D01G123700
TraesCS1D01G299100	TraesCS4A01G266400LC	TraesCS5A01G563500LC	TraesCS5B01G638700LC	TraesCS6B01G173000LC	TraesCS7D01G129700
TraesCS1D01G300900LC	TraesCS4A01G269700LC	TraesCS5A01G581300LC	TraesCS5B01G657700LC	TraesCS6B01G173700	TraesCS7D01G137200
TraesCS1D01G301700	TraesCS4A01G272100LC	TraesCS5A01G587400LC	TraesCS5B01G657800LC	TraesCS6B01G204100LC	TraesCS7D01G145600
TraesCS1D01G302000LC	TraesCS4A01G272300	TraesCS5A01G603600LC	TraesCS5B01G669600LC	TraesCS6B01G204200LC	TraesCS7D01G154700
TraesCS1D01G306100	TraesCS4A01G281800LC	TraesCS5A01G641400LC	TraesCS5B01G675600LC	TraesCS6B01G204300LC	TraesCS7D01G164800LC
TraesCS1D01G309200	TraesCS4A01G298300	TraesCS5A01G647500LC	TraesCS5B01G683200LC	TraesCS6B01G212400LC	TraesCS7D01G168600
TraesCS1D01G309300	TraesCS4A01G298400	TraesCS5A01G647600LC	TraesCS5B01G683300LC	TraesCS6B01G220700LC	TraesCS7D01G170200
TraesCS1D01G309400	TraesCS4A01G301000LC	TraesCS5A01G653300LC	TraesCS5B01G684600LC	TraesCS6B01G231900LC	TraesCS7D01G175400LC
TraesCS1D01G313000LC	TraesCS4A01G302100LC	TraesCS5A01G661900LC	TraesCS5B01G684700LC	TraesCS6B01G236400	TraesCS7D01G190000
TraesCS1D01G315100LC	TraesCS4A01G303500LC	TraesCS5A01G687900LC	TraesCS5B01G689200LC	TraesCS6B01G239400	TraesCS7D01G192200
TraesCS1D01G317700	TraesCS4A01G308100LC	TraesCS5A01G721800LC	TraesCS5B01G692500LC	TraesCS6B01G273000	TraesCS7D01G209000
TraesCS1D01G318100LC	TraesCS4A01G309800	TraesCS5A01G734300LC	TraesCS5B01G700200LC	TraesCS6B01G303000	TraesCS7D01G217600
TraesCS1D01G318800	TraesCS4A01G310900LC	TraesCS5B01G003500	TraesCS5B01G714200LC	TraesCS6B01G305100LC	TraesCS7D01G219000LC
TraesCS1D01G319000	TraesCS4A01G311000LC	TraesCS5B01G003700	TraesCS5B01G715100LC	TraesCS6B01G312100LC	TraesCS7D01G225600
TraesCS1D01G321300	TraesCS4A01G311200LC	TraesCS5B01G003800LC	TraesCS5B01G736300LC	TraesCS6B01G320400LC	TraesCS7D01G232200
TraesCS1D01G322600	TraesCS4A01G315000	TraesCS5B01G008700	TraesCS5B01G737700LC	TraesCS6B01G323000	TraesCS7D01G237100LC
TraesCS1D01G323900	TraesCS4A01G316000LC	TraesCS5B01G009000	TraesCS5B01G740500LC	TraesCS6B01G338700LC	TraesCS7D01G237700
TraesCS1D01G324000	TraesCS4A01G322000LC	TraesCS5B01G014000	TraesCS5B01G751900LC	TraesCS6B01G343600	TraesCS7D01G241100
TraesCS1D01G324100	TraesCS4A01G327700	TraesCS5B01G015100	TraesCS5B01G798100LC	TraesCS6B01G346700	TraesCS7D01G245000
TraesCS1D01G324600	TraesCS4A01G332400LC	TraesCS5B01G015100LC	TraesCS5B01G808100LC	TraesCS6B01G354400	TraesCS7D01G261400LC
TraesCS1D01G326400	TraesCS4A01G338700LC	TraesCS5B01G017900LC	TraesCS5D01G004400LC	TraesCS6B01G364500	TraesCS7D01G271700LC
TraesCS1D01G326800LC	TraesCS4A01G342700LC	TraesCS5B01G028300	TraesCS5D01G009200LC	TraesCS6B01G364600	TraesCS7D01G276300
TraesCS1D01G328300	TraesCS4A01G344000	TraesCS5B01G040500	TraesCS5D01G024500LC	TraesCS6B01G367200	TraesCS7D01G278000
TraesCS1D01G328400	TraesCS4A01G363900	TraesCS5B01G045100	TraesCS5D01G026300	TraesCS6B01G371700	TraesCS7D01G307000
TraesCS1D01G328800LC	TraesCS4A01G365100	TraesCS5B01G050100	TraesCS5D01G026400	TraesCS6B01G372700LC	TraesCS7D01G317100LC
TraesCS1D01G329600	TraesCS4A01G375000LC	TraesCS5B01G056700	TraesCS5D01G027700LC	TraesCS6B01G375000LC	TraesCS7D01G339300
TraesCS1D01G330200	TraesCS4A01G376100LC	TraesCS5B01G057000	TraesCS5D01G051100LC	TraesCS6B01G377800LC	TraesCS7D01G339600
TraesCS1D01G333300	TraesCS4A01G380200	TraesCS5B01G063600	TraesCS5D01G054000	TraesCS6B01G398500	TraesCS7D01G347600
TraesCS1D01G333800	TraesCS4A01G380700LC	TraesCS5B01G063700	TraesCS5D01G054800	TraesCS6B01G406000	TraesCS7D01G349400
TraesCS1D01G334100	TraesCS4A01G390100LC	TraesCS5B01G063800	TraesCS5D01G055600LC	TraesCS6B01G406500	TraesCS7D01G351500
TraesCS1D01G335200	TraesCS4A01G390200	TraesCS5B01G072300	TraesCS5D01G055700LC	TraesCS6B01G414000LC	TraesCS7D01G368700
TraesCS1D01G336200	TraesCS4A01G394700LC	TraesCS5B01G077700LC	TraesCS5D01G067100LC	TraesCS6B01G419700	TraesCS7D01G371000
TraesCS1D01G336300	TraesCS4A01G397400LC	TraesCS5B01G086400LC	TraesCS5D01G067200LC	TraesCS6B01G421600	TraesCS7D01G412900
TraesCS1D01G336600	TraesCS4A01G406300	TraesCS5B01G086700LC	TraesCS5D01G068300	TraesCS6B01G421700	TraesCS7D01G413100
TraesCS1D01G336900	TraesCS4A01G407500LC	TraesCS5B01G095200LC	TraesCS5D01G075300	TraesCS6B01G426200LC	TraesCS7D01G413400
TraesCS1D01G337900	TraesCS4A01G423500LC	TraesCS5B01G095300LC	TraesCS5D01G088900LC	TraesCS6B01G426300LC	TraesCS7D01G439300
TraesCS1D01G338500	TraesCS4A01G423600	TraesCS5B01G096300	TraesCS5D01G090200LC	TraesCS6B01G437100	TraesCS7D01G441100
TraesCS1D01G339000	TraesCS4A01G435800LC	TraesCS5B01G098900	TraesCS5D01G115100	TraesCS6B01G460200LC	TraesCS7D01G455800
TraesCS1D01G339200	TraesCS4A01G438100LC	TraesCS5B01G102700	TraesCS5D01G115200LC	TraesCS6B01G463100	TraesCS7D01G457000
TraesCS1D01G339200LC	TraesCS4A01G442300	TraesCS5B01G105100LC	TraesCS5D01G121500	TraesCS6B01G464800	TraesCS7D01G457500
TraesCS1D01G339300LC	TraesCS4A01G447500	TraesCS5B01G114800LC	TraesCS5D01G144000LC	TraesCS6B01G465200	TraesCS7D01G475400
TraesCS1D01G339500	TraesCS4A01G447600	TraesCS5B01G132200LC	TraesCS5D01G163800LC	TraesCS6B01G465600	TraesCS7D01G494100
TraesCS1D01G340900	TraesCS4A01G448200LC	TraesCS5B01G132500	TraesCS5D01G201200LC	TraesCS6B01G465800	TraesCS7D01G494800
TraesCS1D01G341200	TraesCS4A01G448800	TraesCS5B01G134200	TraesCS5D01G207400	TraesCS6B01G469100	TraesCS7D01G495800
TraesCS1D01G342500	TraesCS4A01G453600LC	TraesCS5B01G138400	TraesCS5D01G211000LC	TraesCS6B01G470600	TraesCS7D01G503400
TraesCS1D01G343100	TraesCS4A01G476900LC	TraesCS5B01G138600LC	TraesCS5D01G214500LC	TraesCS6B01G471500	TraesCS7D01G504000
TraesCS1D01G343400	TraesCS4A01G481200	TraesCS5B01G181500	TraesCS5D01G228000LC	TraesCS6B01G481900LC	TraesCS7D01G504100
TraesCS1D01G344100	TraesCS4A01G483700	TraesCS5B01G183700	TraesCS5D01G228400	TraesCS6B01G534000LC	TraesCS7D01G504600
TraesCS1D01G349800	TraesCS4A01G486800LC	TraesCS5B01G184600	TraesCS5D01G244800LC	TraesCS6B01G554300LC	TraesCS7D01G513800LC
TraesCS1D01G350800	TraesCS4A01G492100	TraesCS5B01G193700	TraesCS5D01G246600LC	TraesCS6B01G592300LC	TraesCS7D01G518200
TraesCS1D01G350900	TraesCS4A01G494900LC	TraesCS5B01G206300	TraesCS5D01G264900LC	TraesCS6B01G628300LC	TraesCS7D01G518300
TraesCS1D01G352800	TraesCS4A01G507400LC	TraesCS5B01G209100	TraesCS5D01G269400	TraesCS6B01G644600LC	TraesCS7D01G518400
TraesCS1D01G353500	TraesCS4A01G535400LC	TraesCS5B01G209200	TraesCS5D01G280700	TraesCS6B01G659400LC	TraesCS7D01G518800
TraesCS1D01G353500LC	TraesCS4A01G555900LC	TraesCS5B01G211700	TraesCS5D01G282200LC	TraesCS6B01G685800LC	TraesCS7D01G518900
TraesCS1D01G355600	TraesCS4A01G564900LC	TraesCS5B01G211900	TraesCS5D01G282300LC	TraesCS6B01G692100LC	TraesCS7D01G524300
TraesCS1D01G362100	TraesCS4A01G574300LC	TraesCS5B01G217500	TraesCS5D01G288900	TraesCS6B01G693500LC	TraesCS7D01G524400
TraesCS1D01G362200	TraesCS4A01G575400LC	TraesCS5B01G224000	TraesCS5D01G295700	TraesCS6B01G705100LC	TraesCS7D01G527100
TraesCS1D01G362300	TraesCS4A01G575500LC	TraesCS5B01G224100	TraesCS5D01G310800LC	TraesCS6B01G734300LC	TraesCS7D01G531600
TraesCS1D01G364200	TraesCS4A01G580000LC	TraesCS5B01G224800	TraesCS5D01G312500LC	TraesCS6B01G776500LC	TraesCS7D01G532100
TraesCS1D01G364400	TraesCS4A01G601600LC	TraesCS5B01G224900	TraesCS5D01G321700	TraesCS6B01G792300LC	TraesCS7D01G548400
TraesCS1D01G364600	TraesCS4A01G606900LC	TraesCS5B01G231000	TraesCS5D01G327100LC	TraesCS6B01G810900LC	TraesCS7D01G557100LC
TraesCS1D01G366100LC	TraesCS4A01G612100LC	TraesCS5B01G236300	TraesCS5D01G337200	TraesCS6B01G813500LC	TraesCS7D01G562600LC
TraesCS1D01G366300	TraesCS4A01G618900LC	TraesCS5B01G244000	TraesCS5D01G337800LC	TraesCS6B01G814000LC	TraesCS7D01G580800LC
TraesCS1D01G366400	TraesCS4A01G623400LC	TraesCS5B01G247300	TraesCS5D01G342900LC	TraesCS6B01G818600LC	TraesCS7D01G607400LC
TraesCS1D01G366500	TraesCS4A01G623500LC	TraesCS5B01G247400	TraesCS5D01G356300LC	TraesCS6D01G007000LC	TraesCS7D01G647100LC
TraesCS1D01G366600	TraesCS4A01G661800LC	TraesCS5B01G247500	TraesCS5D01G360500	TraesCS6D01G008800LC	TraesCS7D01G647200LC
TraesCS1D01G366700	TraesCS4A01G666200LC	TraesCS5B01G252600LC	TraesCS5D01G387700LC	TraesCS6D01G032300	TraesCS7D01G647300LC
TraesCS1D01G367400	TraesCS4A01G666500LC	TraesCS5B01G256800	TraesCS5D01G387900LC	TraesCS6D01G049600	TraesCS7D01G668000LC
TraesCS1D01G368000	TraesCS4A01G675800LC	TraesCS5B01G265700	TraesCS5D01G388700LC	TraesCS6D01G050200LC	TraesCS7D01G687000LC
TraesCS1D01G368500	TraesCS4A01G683900LC	TraesCS5B01G270800	TraesCS5D01G389300	TraesCS6D01G050400LC	TraesCS7D01G687100LC
TraesCS1D01G369000	TraesCS4A01G691800LC	TraesCS5B01G276200	TraesCS5D01G403500LC	TraesCS6D01G050500	TraesCS7D01G713200LC
TraesCS1D01G370700	TraesCS4A01G692400LC	TraesCS5B01G276500	TraesCS5D01G406700LC	TraesCS6D01G054900	TraesCSU01G017500LC
TraesCS1D01G370800	TraesCS4A01G694400LC	TraesCS5B01G284400	TraesCS5D01G432600	TraesCS6D01G080000	TraesCSU01G019000
TraesCS1D01G371400	TraesCS4A01G704400LC	TraesCS5B01G285200LC	TraesCS5D01G433100LC	TraesCS6D01G081200LC	TraesCSU01G025600LC
TraesCS1D01G371700	TraesCS4A01G708000LC	TraesCS5B01G300600	TraesCS5D01G453900LC	TraesCS6D01G089100LC	TraesCSU01G030000
TraesCS1D01G371800	TraesCS4A01G708300LC	TraesCS5B01G304900	TraesCS5D01G462200	TraesCS6D01G122400LC	TraesCSU01G046900
TraesCS1D01G373000LC	TraesCS4A01G730000LC	TraesCS5B01G321500	TraesCS5D01G464200LC	TraesCS6D01G132300LC	TraesCSU01G047000
TraesCS1D01G373900	TraesCS4A01G733500LC	TraesCS5B01G348900LC	TraesCS5D01G464700	TraesCS6D01G137400	TraesCSU01G048500
TraesCS1D01G374800LC	TraesCS4A01G734900LC	TraesCS5B01G350100	TraesCS5D01G465400LC	TraesCS6D01G153300LC	TraesCSU01G054100
TraesCS1D01G374900	TraesCS4A01G735300LC	TraesCS5B01G367300	TraesCS5D01G469600LC	TraesCS6D01G157600LC	TraesCSU01G054200
TraesCS1D01G375000	TraesCS4A01G737000LC	TraesCS5B01G370900LC	TraesCS5D01G477400LC	TraesCS6D01G169900LC	TraesCSU01G056900
TraesCS1D01G379900	TraesCS4B01G005200	TraesCS5B01G374500LC	TraesCS5D01G491100	TraesCS6D01G177900LC	TraesCSU01G059700
TraesCS1D01G380400	TraesCS4B01G005200LC	TraesCS5B01G374600LC	TraesCS5D01G491400	TraesCS6D01G186100LC	TraesCSU01G066300
TraesCS1D01G380500LC	TraesCS4B01G007900	TraesCS5B01G374700LC	TraesCS5D01G491500	TraesCS6D01G193600	TraesCSU01G066400
TraesCS1D01G380800	TraesCS4B01G008400LC	TraesCS5B01G387200	TraesCS5D01G491600	TraesCS6D01G195100	TraesCSU01G066700
TraesCS1D01G381100	TraesCS4B01G009100	TraesCS5B01G390900	TraesCS5D01G491700	TraesCS6D01G214700	TraesCSU01G079300
TraesCS1D01G381200	TraesCS4B01G013800LC	TraesCS5B01G390900LC	TraesCS5D01G498300	TraesCS6D01G222200	TraesCSU01G082600LC
TraesCS1D01G383200LC	TraesCS4B01G017900LC	TraesCS5B01G391000	TraesCS5D01G504200	TraesCS6D01G238500	TraesCSU01G083800LC
TraesCS1D01G383900	TraesCS4B01G028200	TraesCS5B01G393400	TraesCS5D01G505700LC	TraesCS6D01G240800LC	TraesCSU01G084300LC
TraesCS1D01G384100	TraesCS4B01G042700LC	TraesCS5B01G394400LC	TraesCS5D01G551300LC	TraesCS6D01G270300LC	TraesCSU01G094700LC
TraesCS1D01G384600	TraesCS4B01G056200LC	TraesCS5B01G398500	TraesCS5D01G553500LC	TraesCS6D01G281800LC	TraesCSU01G094800LC
TraesCS1D01G384700LC	TraesCS4B01G057200LC	TraesCS5B01G399700	TraesCS5D01G557900	TraesCS6D01G285000	TraesCSU01G100600
TraesCS1D01G386600LC	TraesCS4B01G063000	TraesCS5B01G403700	TraesCS5D01G559300	TraesCS6D01G289000LC	TraesCSU01G100700
TraesCS1D01G388000	TraesCS4B01G067400LC	TraesCS5B01G405300	TraesCS5D01G560100	TraesCS6D01G295500	TraesCSU01G100800
TraesCS1D01G388800LC	TraesCS4B01G075300LC	TraesCS5B01G410900	TraesCS5D01G560200	TraesCS6D01G300600	TraesCSU01G100900
TraesCS1D01G390600	TraesCS4B01G078800	TraesCS5B01G429300	TraesCS5D01G582800LC	TraesCS6D01G346600LC	TraesCSU01G105100
TraesCS1D01G391100LC	TraesCS4B01G086500LC	TraesCS5B01G430100	TraesCS5D01G584000LC	TraesCS6D01G354200LC	TraesCSU01G128700
TraesCS1D01G392800LC	TraesCS4B01G092800LC	TraesCS5B01G435000	TraesCS5D01G587200LC	TraesCS6D01G360200LC	TraesCSU01G138900
TraesCS1D01G392900LC	TraesCS4B01G112000LC	TraesCS5B01G436500	TraesCS5D01G626500LC	TraesCS6D01G360400LC	TraesCSU01G142400LC
TraesCS1D01G393500LC	TraesCS4B01G113200LC	TraesCS5B01G436800	TraesCS5D01G653300LC	TraesCS6D01G362200	TraesCSU01G145600
TraesCS1D01G393600	TraesCS4B01G116900LC	TraesCS5B01G437000LC	TraesCS5D01G659200LC	TraesCS6D01G369900LC	TraesCSU01G160100
TraesCS1D01G394300LC	TraesCS4B01G139000LC	TraesCS5B01G442600	TraesCS6A01G000500	TraesCS6D01G371400	TraesCSU01G166000
TraesCS1D01G394400	TraesCS4B01G148400	TraesCS5B01G442700	TraesCS6A01G001200LC	TraesCS6D01G374700LC	TraesCSU01G172400
TraesCS1D01G395700LC	TraesCS4B01G149400LC	TraesCS5B01G446200	TraesCS6A01G008100LC	TraesCS6D01G380800	TraesCSU01G179300
TraesCS1D01G396000LC	TraesCS4B01G150000	TraesCS5B01G449200	TraesCS6A01G008400LC	TraesCS6D01G380900	TraesCSU01G192200
TraesCS1D01G396300LC	TraesCS4B01G150200LC	TraesCS5B01G449500	TraesCS6A01G014500LC	TraesCS6D01G381400	TraesCSU01G206000LC
TraesCS1D01G396600	TraesCS4B01G153700	TraesCS5B01G450600	TraesCS6A01G015500	TraesCS6D01G381800	TraesCSU01G209500
TraesCS1D01G398100	TraesCS4B01G154300LC	TraesCS5B01G451700	TraesCS6A01G020100	TraesCS6D01G381900	TraesCSU01G215500
TraesCS1D01G398400LC	TraesCS4B01G154400LC	TraesCS5B01G452300	TraesCS6A01G020300LC	TraesCS6D01G382000	TraesCSU01G240200
TraesCS1D01G402000	TraesCS4B01G154500LC	TraesCS5B01G454100	TraesCS6A01G028700	TraesCS6D01G383100	TraesCSU01G251400LC
TraesCS1D01G403800	TraesCS4B01G162200LC	TraesCS5B01G455500	TraesCS6A01G028800	TraesCS6D01G383300	TraesCSU01G255100LC
TraesCS1D01G404300	TraesCS4B01G162300LC	TraesCS5B01G462200	TraesCS6A01G033300	TraesCS6D01G384000	TraesCSU01G255400LC
TraesCS1D01G404600	TraesCS4B01G163400LC	TraesCS5B01G463200LC	TraesCS6A01G036600	TraesCS6D01G384800	TraesCSU01G260500LC
TraesCS1D01G405900	TraesCS4B01G166500LC	TraesCS5B01G463300	TraesCS6A01G042500LC	TraesCS6D01G385000	TraesCSU01G269700LC
TraesCS1D01G406300LC	TraesCS4B01G173700LC	TraesCS5B01G463400	TraesCS6A01G053000	TraesCS6D01G386600LC	TraesCSU01G271000
TraesCS1D01G408300	TraesCS4B01G177900	TraesCS5B01G463500	TraesCS6A01G055100	TraesCS6D01G390700	TraesCSU01G302500LC
TraesCS1D01G410100	TraesCS4B01G179300	TraesCS5B01G470100	TraesCS6A01G058400	TraesCS6D01G392100LC	TraesCSU01G414000LC
TraesCS1D01G410500LC	TraesCS4B01G185300	TraesCS5B01G480300	TraesCS6A01G063800	TraesCS6D01G392500LC	TraesCSU01G427100LC
TraesCS1D01G410900LC	TraesCS4B01G186400	TraesCS5B01G505700LC	TraesCS6A01G066100	TraesCS6D01G393700	TraesCSU01G456700LC
TraesCS1D01G411000LC	TraesCS4B01G193000LC	TraesCS5B01G512000	TraesCS6A01G067100	TraesCS6D01G399500	TraesCSU01G464000LC
TraesCS1D01G411100	TraesCS4B01G193100LC	TraesCS5B01G513400	TraesCS6A01G067900LC	TraesCS6D01G416100LC	TraesCSU01G568500LC
TraesCS1D01G412300	TraesCS4B01G197600LC	TraesCS5B01G520200	TraesCS6A01G072500LC	TraesCS6D01G432500LC	TraesCSU01G595600LC
TraesCS1D01G412400	TraesCS4B01G210300LC	TraesCS5B01G520400	TraesCS6A01G073900LC	TraesCS6D01G438800LC	TraesCSU01G606800LC
TraesCS1D01G412700LC	TraesCS4B01G210400LC	TraesCS5B01G526200	TraesCS6A01G076700	TraesCS6D01G441900LC	TraesCSU01G629300LC
TraesCS1D01G413000LC	TraesCS4B01G210500LC	TraesCS5B01G527000	TraesCS6A01G085700	TraesCS6D01G500900LC	TraesCSU01G632700LC
TraesCS1D01G413200	TraesCS4B01G217300LC	TraesCS5B01G527600	TraesCS6A01G099000	TraesCS6D01G502200LC	TraesCSU01G651800LC
TraesCS1D01G413300	TraesCS4B01G222200LC	TraesCS5B01G528000	TraesCS6A01G103700	TraesCS6D01G502300LC	TraesCSU01G656700LC
TraesCS1D01G413400	TraesCS4B01G222300	TraesCS5B01G528200	TraesCS6A01G107000LC	TraesCS6D01G504000LC
TraesCS1D01G414800	TraesCS4B01G225200LC	TraesCS5B01G528300	TraesCS6A01G120500LC	TraesCS6D01G514700LC
TraesCS1D01G418200LC	TraesCS4B01G227900LC	TraesCS5B01G540600	TraesCS6A01G125100LC	TraesCS6D01G523000LC
TraesCS1D01G419900	TraesCS4B01G228100LC	TraesCS5B01G540700	TraesCS6A01G150600	TraesCS7A01G000400LC
TraesCS1D01G423200	TraesCS4B01G231400	TraesCS5B01G541000	TraesCS6A01G170800LC	TraesCS7A01G002000
TraesCS1D01G425300LC	TraesCS4B01G233800LC	TraesCS5B01G554500LC	TraesCS6A01G173700LC	TraesCS7A01G004900
TraesCS1D01G429500LC	TraesCS4B01G238800LC	TraesCS5B01G554900	TraesCS6A01G198300LC	TraesCS7A01G006200LC
TraesCS1D01G432100	TraesCS4B01G246300LC	TraesCS5B01G555000	TraesCS6A01G199700LC	TraesCS7A01G010100LC
TraesCS1D01G432200	TraesCS4B01G246500LC	TraesCS5B01G560900	TraesCS6A01G199800LC	TraesCS7A01G014800
TraesCS1D01G432700LC	TraesCS4B01G261900LC	TraesCS5B01G563300LC	TraesCS6A01G205300LC	TraesCS7A01G017200
TraesCS1D01G433300	TraesCS4B01G262300LC	TraesCS5B01G565600	TraesCS6A01G226200	TraesCS7A01G023200LC
TraesCS1D01G434000LC	TraesCS4B01G262400LC	TraesCS5B01G572800LC	TraesCS6A01G238300	TraesCS7A01G024400
TraesCS1D01G434200	TraesCS4B01G268100	TraesCS5B01G591600LC	TraesCS6A01G244200	TraesCS7A01G031600LC
TraesCS1D01G436900	TraesCS4B01G268700	TraesCS5B01G606500LC	TraesCS6A01G270400LC	TraesCS7A01G034500
TraesCS1D01G437100	TraesCS4B01G270600	TraesCS5B01G638200LC	TraesCS6A01G274700	TraesCS7A01G039900
TraesCS1D01G437300	TraesCS4B01G272300LC	TraesCS5B01G643200LC	TraesCS6A01G301700	TraesCS7A01G047300
TraesCS1D01G438400LC	TraesCS4B01G273300LC	TraesCS5B01G668900LC	TraesCS6A01G305000	TraesCS7A01G047400
TraesCS1D01G438600LC	TraesCS4B01G278200	TraesCS5B01G714300LC	TraesCS6A01G305800LC	TraesCS7A01G047900LC
TraesCS1D01G441500LC	TraesCS4B01G279200LC	TraesCS5B01G722800LC	TraesCS6A01G315600	TraesCS7A01G048000LC
TraesCS1D01G441900	TraesCS4B01G285300LC	TraesCS5B01G759000LC	TraesCS6A01G323100LC	TraesCS7A01G051100LC
TraesCS1D01G442300	TraesCS4B01G290100LC	TraesCS5B01G771000LC	TraesCS6A01G329900LC	TraesCS7A01G056900
TraesCS1D01G442900LC	TraesCS4B01G302400	TraesCS5B01G794900LC	TraesCS6A01G336500LC	TraesCS7A01G057800LC
TraesCS1D01G443100LC	TraesCS4B01G312200	TraesCS5B01G795000LC	TraesCS6A01G336600	TraesCS7A01G058100
TraesCS1D01G443400LC	TraesCS4B01G323200LC	TraesCS5D01G002500LC	TraesCS6A01G341500	TraesCS7A01G060300LC
TraesCS1D01G443700LC	TraesCS4B01G323300	TraesCS5D01G004400	TraesCS6A01G351500	TraesCS7A01G060500LC
TraesCS1D01G443900LC	TraesCS4B01G335500LC	TraesCS5D01G004500	TraesCS6A01G352000LC	TraesCS7A01G060900LC
TraesCS1D01G444000LC	TraesCS4B01G338000LC	TraesCS5D01G004600LC	TraesCS6A01G353500LC	TraesCS7A01G062600
TraesCS1D01G444400	TraesCS4B01G343700LC	TraesCS5D01G004700	TraesCS6A01G359300	TraesCS7A01G068200LC
TraesCS1D01G445000	TraesCS4B01G355500LC	TraesCS5D01G011800	TraesCS6A01G362100LC	TraesCS7A01G069300LC
TraesCS1D01G445100	TraesCS4B01G356900	TraesCS5D01G011900	TraesCS6A01G367000LC	TraesCS7A01G085400LC
TraesCS1D01G445600	TraesCS4B01G367800	TraesCS5D01G012000	TraesCS6A01G373600LC	TraesCS7A01G102200LC
TraesCS1D01G445600LC	TraesCS4B01G376900LC	TraesCS5D01G012100	TraesCS6A01G381600	TraesCS7A01G110200
TraesCS1D01G447100	TraesCS4B01G378600	TraesCS5D01G012200	TraesCS6A01G381600LC	TraesCS7A01G110400
TraesCS1D01G447600	TraesCS4B01G380300LC	TraesCS5D01G012300	TraesCS6A01G381700	TraesCS7A01G110700
TraesCS1D01G450100	TraesCS4B01G390400	TraesCS5D01G021300	TraesCS6A01G385800	TraesCS7A01G111000
TraesCS1D01G450700LC	TraesCS4B01G392900	TraesCS5D01G027400LC	TraesCS6A01G395500	TraesCS7A01G111200
TraesCS1D01G451900LC	TraesCS4B01G393100	TraesCS5D01G027500LC	TraesCS6A01G397000	TraesCS7A01G111300
TraesCS1D01G452300	TraesCS4B01G394500	TraesCS5D01G027600LC	TraesCS6A01G397600	TraesCS7A01G112300
TraesCS1D01G452700LC	TraesCS4B01G395200	TraesCS5D01G029100	TraesCS6A01G397800	TraesCS7A01G113100LC
TraesCS1D01G455200LC	TraesCS4B01G395300	TraesCS5D01G046000LC	TraesCS6A01G398400LC	TraesCS7A01G114500
TraesCS1D01G463900LC	TraesCS4B01G425500LC	TraesCS5D01G049200	TraesCS6A01G398600	TraesCS7A01G115100LC
TraesCS1D01G466700LC	TraesCS4B01G447500LC	TraesCS5D01G050100	TraesCS6A01G401500	TraesCS7A01G129000LC
TraesCS1D01G466800LC	TraesCS4B01G481600LC	TraesCS5D01G050200	TraesCS6A01G402800LC	TraesCS7A01G138400LC
TraesCS1D01G471200LC	TraesCS4B01G506500LC	TraesCS5D01G052100	TraesCS6A01G403600	TraesCS7A01G139800LC
TraesCS1D01G476400LC	TraesCS4B01G513500LC	TraesCS5D01G059300	TraesCS6A01G405200	TraesCS7A01G140400
TraesCS1D01G476600LC	TraesCS4B01G515500LC	TraesCS5D01G061400	TraesCS6A01G405700	TraesCS7A01G141900
TraesCS1D01G480000LC	TraesCS4B01G525300LC	TraesCS5D01G061500	TraesCS6A01G408200	TraesCS7A01G149300
TraesCS1D01G483300LC	TraesCS4B01G528100LC	TraesCS5D01G061600	TraesCS6A01G411800	TraesCS7A01G150200LC
TraesCS1D01G488100LC	TraesCS4B01G528400LC	TraesCS5D01G061700	TraesCS6A01G412800LC	TraesCS7A01G152500LC
TraesCS1D01G496500LC	TraesCS4B01G529800LC	TraesCS5D01G061900	TraesCS6A01G414100	TraesCS7A01G160200
TraesCS1D01G497100LC	TraesCS4B01G531000LC	TraesCS5D01G062000	TraesCS6A01G414200	TraesCS7A01G171700LC
TraesCS1D01G498500LC	TraesCS4B01G531100LC	TraesCS5D01G062100	TraesCS6A01G418600LC	TraesCS7A01G173900
TraesCS1D01G502500LC	TraesCS4B01G531200LC	TraesCS5D01G068500	TraesCS6A01G431100LC	TraesCS7A01G177500
TraesCS1D01G505900LC	TraesCS4B01G533600LC	TraesCS5D01G090100LC	TraesCS6A01G442200LC	TraesCS7A01G177700
TraesCS1D01G508100LC	TraesCS4B01G535200LC	TraesCS5D01G094200	TraesCS6A01G482000LC	TraesCS7A01G182100
TraesCS1D01G509100LC	TraesCS4B01G544100LC	TraesCS5D01G102000	TraesCS6A01G492000LC	TraesCS7A01G187600LC
TraesCS1D01G509300LC	TraesCS4B01G557900LC	TraesCS5D01G102700	TraesCS6A01G497900LC	TraesCS7A01G195300
TraesCS1D01G514400LC	TraesCS4B01G561300LC	TraesCS5D01G105100	TraesCS6A01G498000LC	TraesCS7A01G196200LC
TraesCS1D01G515900LC	TraesCS4B01G580400LC	TraesCS5D01G108600LC	TraesCS6A01G598800LC	TraesCS7A01G196500
TraesCS1D01G519000LC	TraesCS4B01G598500LC	TraesCS5D01G109500	TraesCS6A01G604200LC	TraesCS7A01G198300
TraesCS1D01G525800LC	TraesCS4B01G603900LC	TraesCS5D01G140600	TraesCS6A01G616400LC	TraesCS7A01G200000LC
TraesCS1D01G532700LC	TraesCS4B01G608800LC	TraesCS5D01G140900	TraesCS6B01G002800	TraesCS7A01G203100LC
TraesCS1D01G534300LC	TraesCS4B01G613200LC	TraesCS5D01G148500	TraesCS6B01G004100	TraesCS7A01G203200LC
TraesCS1D01G535500LC	TraesCS4D01G007600LC	TraesCS5D01G152300	TraesCS6B01G005800	TraesCS7A01G213700
TraesCS1D01G541100LC	TraesCS4D01G013400	TraesCS5D01G176200LC	TraesCS6B01G005900LC	TraesCS7A01G230300
TraesCS1D01G542600LC	TraesCS4D01G013500	TraesCS5D01G191400	TraesCS6B01G007800LC	TraesCS7A01G231200
TraesCS1D01G546600LC	TraesCS4D01G014200	TraesCS5D01G194000	TraesCS6B01G008300	TraesCS7A01G232100
TraesCS1D01G550100LC	TraesCS4D01G018800LC	TraesCS5D01G194500	TraesCS6B01G010000	TraesCS7A01G238800
TraesCS1D01G551600LC	TraesCS4D01G024000LC	TraesCS5D01G217200	TraesCS6B01G012200LC	TraesCS7A01G246000LC
TraesCS1D01G556000LC	TraesCS4D01G027800	TraesCS5D01G217400	TraesCS6B01G019100	TraesCS7A01G246400LC
TraesCS1D01G561800LC	TraesCS4D01G028300LC	TraesCS5D01G221800	TraesCS6B01G019300	TraesCS7A01G246900LC
TraesCS1D01G564100LC	TraesCS4D01G028400LC	TraesCS5D01G221900	TraesCS6B01G019400	TraesCS7A01G263200
TraesCS1D01G564400LC	TraesCS4D01G034700LC	TraesCS5D01G222400	TraesCS6B01G019500	TraesCS7A01G266400LC
TraesCS1D01G570000LC	TraesCS4D01G042200	TraesCS5D01G225900	TraesCS6B01G025100LC	TraesCS7A01G270100
TraesCS1D01G570200LC	TraesCS4D01G063300	TraesCS5D01G232800	TraesCS6B01G025300LC	TraesCS7A01G281600
TraesCS1D01G574200LC	TraesCS4D01G070400	TraesCS5D01G232900	TraesCS6B01G025400LC	TraesCS7A01G285300
TraesCS1D01G576100LC	TraesCS4D01G078600	TraesCS5D01G233600	TraesCS6B01G025500LC	TraesCS7A01G288500
TraesCS1D01G577700LC	TraesCS4D01G090400LC	TraesCS5D01G233700	TraesCS6B01G025600LC	TraesCS7A01G294900LC
TraesCS1D01G589900LC	TraesCS4D01G092100LC	TraesCS5D01G233800	TraesCS6B01G025700LC	TraesCS7A01G295000LC
TraesCS2A01G001100LC	TraesCS4D01G095000LC	TraesCS5D01G235700LC	TraesCS6B01G028500LC	TraesCS7A01G301100
TraesCS2A01G002400	TraesCS4D01G097400	TraesCS5D01G253400	TraesCS6B01G034900	TraesCS7A01G301200
TraesCS2A01G002800	TraesCS4D01G106200	TraesCS5D01G256500	TraesCS6B01G035200	TraesCS7A01G302800
TraesCS2A01G002900	TraesCS4D01G116600LC	TraesCS5D01G256600	TraesCS6B01G038500LC	TraesCS7A01G320700
TraesCS2A01G003000LC	TraesCS4D01G117200	TraesCS5D01G256700	TraesCS6B01G044900LC	TraesCS7A01G323400LC
TraesCS2A01G005300	TraesCS4D01G124100LC	TraesCS5D01G256800	TraesCS6B01G059700LC	TraesCS7A01G333600LC
TraesCS2A01G005300LC	TraesCS4D01G139100LC	TraesCS5D01G259800LC	TraesCS6B01G060000	TraesCS7A01G337000
TraesCS2A01G005400LC	TraesCS4D01G142200LC	TraesCS5D01G260900LC	TraesCS6B01G071100	TraesCS7A01G340300
TraesCS2A01G007700LC	TraesCS4D01G142300LC	TraesCS5D01G265800LC	TraesCS6B01G072500LC	TraesCS7A01G340800
TraesCS2A01G010000	TraesCS4D01G153700	TraesCS5D01G268600	TraesCS6B01G085400	TraesCS7A01G341800
TraesCS2A01G013700	TraesCS4D01G154700	TraesCS5D01G268800	TraesCS6B01G088300LC	TraesCS7A01G347500LC
TraesCS2A01G014400	TraesCS4D01G157300LC	TraesCS5D01G276400	TraesCS6B01G089400LC	TraesCS7A01G358100LC
TraesCS2A01G016500	TraesCS4D01G163900	TraesCS5D01G277500LC	TraesCS6B01G095000LC	TraesCS7A01G360500LC
TraesCS2A01G017200LC	TraesCS4D01G164700LC	TraesCS5D01G284100	TraesCS6B01G095100	TraesCS7A01G362300
TraesCS2A01G019200LC	TraesCS4D01G181700LC	TraesCS5D01G299500LC	TraesCS6B01G096300LC	TraesCS7A01G370400
TraesCS2A01G019900LC	TraesCS4D01G184900LC	TraesCS5D01G299600	TraesCS6B01G108900LC	TraesCS7A01G370500LC
TraesCS2A01G021700	TraesCS4D01G185800LC	TraesCS5D01G312100LC	TraesCS6B01G121500LC	TraesCS7A01G370600LC
TraesCS2A01G022700	TraesCS4D01G185900LC	TraesCS5D01G326500LC	TraesCS6B01G122100	TraesCS7A01G370800LC
TraesCS2A01G025700	TraesCS4D01G186700	TraesCS5D01G327600	TraesCS6B01G126200LC	TraesCS7A01G371200LC
TraesCS2A01G025800LC	TraesCS4D01G187700	TraesCS5D01G327700	TraesCS6B01G127100	TraesCS7A01G373800
TraesCS2A01G027300LC	TraesCS4D01G188900LC	TraesCS5D01G327800	TraesCS6B01G127600LC	TraesCS7A01G382200LC
TraesCS2A01G029100	TraesCS4D01G194900LC	TraesCS5D01G334000	TraesCS6B01G128200LC	TraesCS7A01G385400LC
TraesCS2A01G029100LC	TraesCS4D01G195700	TraesCS5D01G334400LC	TraesCS6B01G129000	TraesCS7A01G392700
TraesCS2A01G029600	TraesCS4D01G196400LC	TraesCS5D01G334600LC	TraesCS6B01G142700	TraesCS7A01G408400
TraesCS2A01G031700LC	TraesCS4D01G200500LC	TraesCS5D01G336300	TraesCS6B01G145000	TraesCS7A01G424600LC
TraesCS2A01G033000	TraesCS4D01G200800LC	TraesCS5D01G339500	TraesCS6B01G145100	TraesCS7A01G428900LC
TraesCS2A01G033400	TraesCS4D01G203300LC	TraesCS5D01G339600	TraesCS6B01G148000	TraesCS7A01G434600
TraesCS2A01G035300	TraesCS4D01G203500LC	TraesCS5D01G349600	TraesCS6B01G152000LC	TraesCS7A01G439000LC
TraesCS2A01G035300LC	TraesCS4D01G208800	TraesCS5D01G355100	TraesCS6B01G157400LC	TraesCS7A01G439100LC
TraesCS2A01G036100	TraesCS4D01G209200LC	TraesCS5D01G355500	TraesCS6B01G157500LC	TraesCS7A01G439200LC
TraesCS2A01G038200	TraesCS4D01G210700	TraesCS5D01G357900LC	TraesCS6B01G173200LC	TraesCS7A01G439300LC
TraesCS2A01G041400	TraesCS4D01G212600LC	TraesCS5D01G359300LC	TraesCS6B01G178200LC	TraesCS7A01G451100
TraesCS2A01G044900	TraesCS4D01G219900	TraesCS5D01G368200LC	TraesCS6B01G183100LC	TraesCS7A01G463600
TraesCS2A01G045100	TraesCS4D01G220500	TraesCS5D01G373700	TraesCS6B01G184900LC	TraesCS7A01G479600
TraesCS2A01G045800	TraesCS4D01G229600	TraesCS5D01G374300	TraesCS6B01G188300	TraesCS7A01G483400LC
TraesCS2A01G049100LC	TraesCS4D01G230100LC	TraesCS5D01G374600	TraesCS6B01G191200LC	TraesCS7A01G490800
TraesCS2A01G050400	TraesCS4D01G235000LC	TraesCS5D01G381700LC	TraesCS6B01G207500LC	TraesCS7A01G491500
TraesCS2A01G054000	TraesCS4D01G235700LC	TraesCS5D01G382100LC	TraesCS6B01G228800LC	TraesCS7A01G494900LC
TraesCS2A01G055700	TraesCS4D01G236800	TraesCS5D01G392200	TraesCS6B01G234100LC	TraesCS7A01G495300LC
TraesCS2A01G056700	TraesCS4D01G238900LC	TraesCS5D01G395800	TraesCS6B01G235700	TraesCS7A01G504000
TraesCS2A01G057300	TraesCS4D01G240300LC	TraesCS5D01G395900	TraesCS6B01G242200	TraesCS7A01G505400LC
TraesCS2A01G058500LC	TraesCS4D01G249000	TraesCS5D01G398800	TraesCS6B01G242300	TraesCS7A01G506700
TraesCS2A01G061800	TraesCS4D01G261300LC	TraesCS5D01G404400	TraesCS6B01G242400	TraesCS7A01G509300LC
TraesCS2A01G061900	TraesCS4D01G262400LC	TraesCS5D01G408200	TraesCS6B01G243700	TraesCS7A01G510900LC
TraesCS2A01G062000	TraesCS4D01G274100LC	TraesCS5D01G410500	TraesCS6B01G244900	TraesCS7A01G511000LC
TraesCS2A01G062100	TraesCS4D01G282600	TraesCS5D01G410600LC	TraesCS6B01G255400	TraesCS7A01G515600
TraesCS2A01G062100LC	TraesCS4D01G290300	TraesCS5D01G427900LC	TraesCS6B01G258200	TraesCS7A01G517300
TraesCS2A01G062200	TraesCS4D01G303000	TraesCS5D01G435300	TraesCS6B01G260100	TraesCS7A01G518200
TraesCS2A01G062400	TraesCS4D01G303200	TraesCS5D01G440700	TraesCS6B01G265800LC	TraesCS7A01G523500LC
TraesCS2A01G062600	TraesCS4D01G312000LC	TraesCS5D01G441800	TraesCS6B01G265900LC	TraesCS7A01G524400
TraesCS2A01G062700	TraesCS4D01G325700LC	TraesCS5D01G444700	TraesCS6B01G270200LC	TraesCS7A01G525400
TraesCS2A01G062800	TraesCS4D01G338500LC	TraesCS5D01G446800	TraesCS6B01G275300	TraesCS7A01G525900
TraesCS2A01G063100	TraesCS4D01G349100LC	TraesCS5D01G446900	TraesCS6B01G275600LC	TraesCS7A01G528800
TraesCS2A01G065200	TraesCS4D01G353900	TraesCS5D01G452500	TraesCS6B01G275700LC	TraesCS7A01G528900
TraesCS2A01G065700	TraesCS4D01G361800	TraesCS5D01G462500	TraesCS6B01G275800LC	TraesCS7A01G529200
TraesCS2A01G066300	TraesCS4D01G367600LC	TraesCS5D01G464000	TraesCS6B01G285200LC	TraesCS7A01G529900
TraesCS2A01G066600	TraesCS4D01G373000LC	TraesCS5D01G472000	TraesCS6B01G291600	TraesCS7A01G532700LC
TraesCS2A01G067400	TraesCS4D01G373100LC	TraesCS5D01G476000	TraesCS6B01G293400LC	TraesCS7A01G537300
TraesCS2A01G068000LC	TraesCS4D01G378000LC	TraesCS5D01G479400	TraesCS6B01G302200	TraesCS7A01G540000
TraesCS2A01G069700LC	TraesCS4D01G402800LC	TraesCS5D01G481000	TraesCS6B01G312900	TraesCS7A01G541100LC
TraesCS2A01G070000LC	TraesCS4D01G409800LC	TraesCS5D01G487900	TraesCS6B01G317400LC	TraesCS7A01G542600LC
TraesCS2A01G071600	TraesCS4D01G416500LC	TraesCS5D01G488300	TraesCS6B01G319200LC	TraesCS7A01G547500
TraesCS2A01G071700	TraesCS4D01G422200LC	TraesCS5D01G488500	TraesCS6B01G321500	TraesCS7A01G550300
TraesCS2A01G074000LC	TraesCS4D01G445300LC	TraesCS5D01G488700	TraesCS6B01G324600LC	TraesCS7A01G553800LC
TraesCS2A01G078900	TraesCS4D01G445700LC	TraesCS5D01G488800	TraesCS6B01G325000LC	TraesCS7A01G556300
TraesCS2A01G081300	TraesCS4D01G466900LC	TraesCS5D01G488900	TraesCS6B01G325100LC	TraesCS7A01G559300
TraesCS2A01G081700LC	TraesCS4D01G472700LC	TraesCS5D01G507700	TraesCS6B01G334000LC	TraesCS7A01G577100LC
TraesCS2A01G081900	TraesCS5A01G017200LC	TraesCS5D01G513000	TraesCS6B01G346000	TraesCS7A01G607900LC
TraesCS2A01G082100LC	TraesCS5A01G023700LC	TraesCS5D01G516800	TraesCS6B01G358900	TraesCS7A01G620800LC
TraesCS2A01G082500	TraesCS5A01G032000LC	TraesCS5D01G519400	TraesCS6B01G359100	TraesCS7A01G673100LC
TraesCS2A01G082600	TraesCS5A01G039000LC	TraesCS5D01G519600	TraesCS6B01G359700	TraesCS7A01G714600LC
TraesCS2A01G084500LC	TraesCS5A01G042700LC	TraesCS5D01G520800LC	TraesCS6B01G367100	TraesCS7A01G736500LC
TraesCS2A01G085100LC	TraesCS5A01G045300LC	TraesCS5D01G526900	TraesCS6B01G369600	TraesCS7A01G737500LC
TraesCS2A01G086900LC	TraesCS5A01G052200LC	TraesCS5D01G527500	TraesCS6B01G370600	TraesCS7A01G738000LC
TraesCS2A01G089100	TraesCS5A01G064500	TraesCS5D01G527600	TraesCS6B01G375200	TraesCS7A01G738200LC
TraesCS2A01G090000LC	TraesCS5A01G065200LC	TraesCS5D01G530600	TraesCS6B01G375800	TraesCS7A01G745400LC
TraesCS2A01G090600LC	TraesCS5A01G069000LC	TraesCS5D01G546400	TraesCS6B01G379700	TraesCS7A01G784200LC
TraesCS2A01G093400LC	TraesCS5A01G089500LC	TraesCS5D01G546500	TraesCS6B01G380900	TraesCS7A01G787300LC
TraesCS2A01G094100	TraesCS5A01G094700	TraesCS5D01G547300	TraesCS6B01G386200LC	TraesCS7A01G788200LC
TraesCS2A01G096400	TraesCS5A01G098200LC	TraesCS5D01G547400	TraesCS6B01G386400	TraesCS7A01G791800LC
TraesCS2A01G097700LC	TraesCS5A01G109300	TraesCS5D01G547500	TraesCS6B01G386500	TraesCS7A01G792000LC
TraesCS2A01G098200	TraesCS5A01G119300	TraesCS5D01G547600	TraesCS6B01G388900	TraesCS7A01G795100LC
TraesCS2A01G099400	TraesCS5A01G119400LC	TraesCS5D01G548100	TraesCS6B01G389500LC	TraesCS7A01G811900LC
TraesCS2A01G100400	TraesCS5A01G119500	TraesCS5D01G548500LC	TraesCS6B01G389700	TraesCS7B01G028700
TraesCS2A01G102200	TraesCS5A01G122800LC	TraesCS5D01G560800LC	TraesCS6B01G389800	TraesCS7B01G032200LC
TraesCS2A01G102300LC	TraesCS5A01G133700LC	TraesCS5D01G564000	TraesCS6B01G409300LC	TraesCS7B01G035600LC
TraesCS2A01G103800	TraesCS5A01G139600LC	TraesCS5D01G565100	TraesCS6B01G412700	TraesCS7B01G060500LC
TraesCS2A01G104100	TraesCS5A01G142000	TraesCS5D01G566000	TraesCS6B01G418300	TraesCS7B01G065100
TraesCS2A01G104600	TraesCS5A01G143700LC	TraesCS5D01G568100	TraesCS6B01G424100	TraesCS7B01G066000LC
TraesCS2A01G107300	TraesCS5A01G144300	TraesCS5D01G568700	TraesCS6B01G424400	TraesCS7B01G069500LC
TraesCS2A01G107400	TraesCS5A01G149100LC	TraesCS5D01G568800	TraesCS6B01G424800	TraesCS7B01G074600LC
TraesCS2A01G107800LC	TraesCS5A01G150300LC	TraesCS5D01G575700LC	TraesCS6B01G425300	TraesCS7B01G083000
TraesCS2A01G108800	TraesCS5A01G160500LC	TraesCS5D01G641300LC	TraesCS6B01G425600LC	TraesCS7B01G083500
TraesCS2A01G109600	TraesCS5A01G167100LC	TraesCS5D01G642400LC	TraesCS6B01G425700LC	TraesCS7B01G086900
TraesCS2A01G110100	TraesCS5A01G178400LC	TraesCS5D01G643600LC	TraesCS6B01G429700	TraesCS7B01G099400LC
TraesCS2A01G111700	TraesCS5A01G181200LC	TraesCS5D01G643700LC	TraesCS6B01G437200	TraesCS7B01G104200
TraesCS2A01G114700	TraesCS5A01G186500	TraesCS5D01G643800LC	TraesCS6B01G438400	TraesCS7B01G110000
TraesCS2A01G114700LC	TraesCS5A01G188000	TraesCS6A01G001000	TraesCS6B01G441900	TraesCS7B01G113700
TraesCS2A01G114900	TraesCS5A01G193400LC	TraesCS6A01G012800	TraesCS6B01G442000	TraesCS7B01G120900
TraesCS2A01G116100LC	TraesCS5A01G193500LC	TraesCS6A01G013100	TraesCS6B01G442200	TraesCS7B01G128900
TraesCS2A01G122100	TraesCS5A01G195800LC	TraesCS6A01G016200LC	TraesCS6B01G454400LC	TraesCS7B01G130900
TraesCS2A01G122400	TraesCS5A01G199000LC	TraesCS6A01G016400LC	TraesCS6B01G454800	TraesCS7B01G137400LC
TraesCS2A01G122900	TraesCS5A01G203400	TraesCS6A01G030200LC	TraesCS6B01G456600	TraesCS7B01G138000LC
TraesCS2A01G123000	TraesCS5A01G204000	TraesCS6A01G033400	TraesCS6B01G456700LC	TraesCS7B01G139300
TraesCS2A01G123400	TraesCS5A01G204400	TraesCS6A01G058500	TraesCS6B01G456800LC	TraesCS7B01G144100LC
[truncated: 10,912 more rows]
